# Supplementary material for: Crystal structure of ethyl 2-(2-{(1E)-[(E)-2-(2-hy­droxy­benzyl­idene)hydrazin-1-yl­idene]meth­yl}phen­oxy)acetate
Source: Acta Crystallogr E Crystallogr Commun. 2015 Jan 3;71(Pt 2):o70–1. doi: 10.1107/S2056989014027273 (PMC4384580; doi:10.1107/S2056989014027273)
Supplement: Supplementary file 1 [file e-71-00o70-sup1.cif]

##############################################################################
#                                                                            #
# This CIF contains the data in a paper accepted for publication in          #
# Acta Crystallographica Section E. It conforms to the requirements of       #
# Notes for Authors for Acta Crystallographica Section E, and has been       #
# peer reviewed under the auspices of the IUCr Commission on Journals.       #
#                                                                            #
# Full details of the Crystallographic Information File format               #
# are given in the paper "The Crystallographic Information File (CIF):       #
# a New Standard Archive File for Crystallography" by S. R. Hall, F. H.      #
# Allen and I. D. Brown [Acta Cryst. (1991), A47, 655-685].                  #
#                                                                            #
# The current version of the core CIF dictionary is obtainable from          #
# ftp://ftp.iucr.org/pub/cif_core.dic.                                       #
#                                                                            #
# Software is freely available for graphical display of the structure(s)     #
# in this CIF. For information consult the CIF software page                 #
# http://www.iucr.org/resources/cif/software.                                #
#                                                                            #
# This file may be used for bona fide research purposes within the           #
# scientific community so long as proper attribution is given to the journal # 
# article from which it was obtained.                                        #
#                                                                            #
##############################################################################
data_global
_audit_creation_method     'APEX2 v2014.9-0'
_journal_date_recd_electronic     2014-12-11
_journal_date_accepted     2014-12-13
_journal_name_full     'Acta Crystallographica, Section E'
_journal_year     2015
_journal_volume     71
_journal_issue      2
_journal_page_first     o70
_journal_page_last     o71
_journal_paper_category     HO
_journal_paper_doi     10.1107/S2056989014027273
_journal_coeditor_code     XU5832
_publ_contact_author_name
;
Mustafa R. Albayati
;
_publ_contact_author_address
;
Kirkuk University,
College of Science,
Department of Chemistry,
Kirkuk,
Iraq
;
_publ_contact_author_email     'shaabankamel@yahoo.com'
_publ_contact_author_fax     ?
_publ_contact_author_phone     ?
_publ_section_title
;\
Crystal structure of ethyl
2-(2-{(1<i>E</i>)-[(<i>E</i>)-2-(2-hydroxybenzylidene)hydrazin-1-ylidene]\
methyl}phenoxy)acetate
;
loop_
    _publ_author_name
    _publ_author_address
    'Akkurt, Mehmet'
;
Department of Physics,
Faculty of Sciences,
Erciyes University,
38039 Kayseri,
Turkey
;
    'Joel T. Mague'
;
Department of Chemistry,
Tulane University,
New Orleans,
LA 70118,
USA
;
    'Mohamed, Shaaban K.'
;
Chemistry and Environmental Division,
Manchester Metropolitan University,
Manchester M1 5GD,
England
Chemistry Department,
Faculty of Science,
Minia University,
61519 El-Minia,
Egypt
;
    'Eman A. Ahmed'
;
Chemistry Department,
Faculty of Science,
Sohag University,
82524 Sohag,
Egypt
;
    'Mustafa R. Albayati'
;
Kirkuk University,
College of Science,
Department of Chemistry,
Kirkuk,
Iraq
;
data_I
_database_code_depnum_ccdc_archive 'CCDC 1039095'
_audit_creation_method     SHELXL-2014/6
_chemical_name_systematic
;\
Ethyl 2-(2-{(1<i>E</i>)-[(<i>E</i>)-2-(2-hydroxybenzylidene)hydrazin-\
1-ylidene]methyl}phenoxy)acetate
;
_chemical_name_common     ?
_chemical_formula_moiety     'C18 H18 N2 O4'
_chemical_formula_sum     'C18 H18 N2 O4'
_chemical_formula_iupac     'C18 H18 N2 O4'
_chemical_formula_weight     326.34
_chemical_melting_point     ?
_shelx_space_group_comment
;
The symmetry employed for this shelxl refinement is uniquely defined
by the following loop, which should always be used as a source of
symmetry information in preference to the above space-group names.
They are only intended as comments.
;
_space_group_crystal_system     monoclinic
_space_group_name_H-M_alt     'P 21/n'
_space_group_name_Hall     '-P 2yn'
loop_
    _symmetry_equiv_pos_as_xyz
    'x, y, z'
    '-x+1/2, y+1/2, -z+1/2'
    '-x, -y, -z'
    'x-1/2, -y-1/2, z-1/2'
_cell_length_a     17.6846(4)
_cell_length_b     4.86450(10)
_cell_length_c     19.2235(4)
_cell_angle_alpha     90
_cell_angle_beta     107.3570(10)
_cell_angle_gamma     90
_cell_volume     1578.43(6)
_cell_formula_units_Z     4
_cell_measurement_reflns_used     6837
_cell_measurement_theta_min     4.0533
_cell_measurement_theta_max     72.4576
_cell_measurement_temperature     150(2)
_exptl_crystal_description     column
_exptl_crystal_colour     colourless
_exptl_crystal_size_max     0.196
_exptl_crystal_size_mid     0.093
_exptl_crystal_size_min     0.063
_exptl_crystal_density_diffrn     1.373
_exptl_crystal_density_meas     ?
_exptl_crystal_density_method     'not measured'
_exptl_crystal_F_000     688
_exptl_absorpt_coefficient_mu     0.809
_exptl_absorpt_correction_type     multi-scan
_exptl_absorpt_process_details
;
(<i>SADABS</i>; Bruker, 2014)
;
_shelx_estimated_absorpt_T_min     0.858
_shelx_estimated_absorpt_T_max     0.951
_exptl_absorpt_correction_T_min     0.90
_exptl_absorpt_correction_T_max     0.95
_diffrn_ambient_temperature     150(2)
_diffrn_radiation_type     CuK\a
_diffrn_radiation_wavelength     1.54178
_diffrn_radiation_monochromator     mirror
_diffrn_measurement_device_type     'Bruker D8 VENTURE PHOTON 100 CMOS'
_diffrn_measurement_method     '\w scans'
_diffrn_detector_area_resol_mean     10.4167
_diffrn_reflns_number     11331
_diffrn_reflns_av_R_equivalents     0.0314
_diffrn_reflns_theta_min     2.982
_diffrn_reflns_theta_max     72.451
_diffrn_reflns_theta_full     71.000
_diffrn_measured_fraction_theta_max     0.985
_diffrn_measured_fraction_theta_full     0.990
_diffrn_reflns_limit_h_min     -18
_diffrn_reflns_limit_h_max     21
_diffrn_reflns_limit_k_min     -5
_diffrn_reflns_limit_k_max     6
_diffrn_reflns_limit_l_min     -23
_diffrn_reflns_limit_l_max     23
_refine_special_details
;
Refinement of <i>F</i>^2^ against ALL reflections. The weighted <i>R</i>-factor
<i>wR</i> and goodness of fit <i>S</i> are based on <i>F</i>^2^, conventional
<i>R</i>-factors <i>R</i> are based on <i>F</i>, with <i>F</i> set to zero for
negative <i>F</i>^2^. The threshold expression of <i>F</i>^2^ >
\s(<i>F</i>^2^) is used only for calculating <i>R</i>-factors(gt) <i>etc</i>.
and is not relevant to the choice of reflections for refinement.
<i>R</i>-factors based on <i>F</i>^2^ are statistically about twice as large
as those based on <i>F</i>, and <i>R</i>- factors based on ALL data will be
even larger. H-atoms attached to carbon were placed in calculated positions
(C---H = 0.95 - 0.99 \%A) while that attached to oxygen was placed in a
location derived from a difference map and its parameters adjusted to give
O---H = 0.84 \%A. All were included as riding contributions with isotropic
displacement parameters 1.2 - 1.5 times those of the attached atoms.
;
_reflns_number_total     3063
_reflns_number_gt     2538
_reflns_threshold_expression     I>2\s(I)
_refine_ls_structure_factor_coef     Fsqd
_refine_ls_matrix_type     full
_refine_ls_R_factor_all     0.0481
_refine_ls_R_factor_gt     0.0379
_refine_ls_wR_factor_gt     0.1014
_refine_ls_wR_factor_ref     0.1090
_refine_ls_goodness_of_fit_ref     1.060
_refine_ls_restrained_S_all     1.060
_refine_ls_number_reflns     3063
_refine_ls_number_parameters     218
_refine_ls_number_restraints     0
_refine_ls_hydrogen_treatment     constr
_refine_ls_weighting_scheme     calc
_refine_ls_weighting_details
              'w=1/[\s^2^(Fo^2^)+(0.0535P)^2^+0.5415P] where P=(Fo^2^+2Fc^2^)/3'
_atom_sites_solution_hydrogens     geom
_atom_sites_solution_primary     direct
_atom_sites_solution_secondary     difmap
_refine_ls_shift/su_max     0.000
_refine_ls_shift/su_mean     0.000
_refine_diff_density_max     0.244
_refine_diff_density_min     -0.211
_refine_ls_extinction_method     none
_refine_ls_extinction_coef     .
loop_
    _atom_type_symbol
    _atom_type_description
    _atom_type_scat_dispersion_real
    _atom_type_scat_dispersion_imag
    _atom_type_scat_source
    'C' 'C' 0.0181 0.0091
                         'International Tables Vol C Tables 4.2.6.8 and 6.1.1.4'
    'H' 'H' 0.0000 0.0000
                         'International Tables Vol C Tables 4.2.6.8 and 6.1.1.4'
    'N' 'N' 0.0311 0.0180
                         'International Tables Vol C Tables 4.2.6.8 and 6.1.1.4'
    'O' 'O' 0.0492 0.0322
                         'International Tables Vol C Tables 4.2.6.8 and 6.1.1.4'
_computing_data_collection
;
<i>APEX2</i> (Bruker, 2014)
;
_computing_cell_refinement
;
<i>SAINT</i> (Bruker, 2014)
;
_computing_data_reduction
;
<i>SAINT</i> (Bruker, 2014)
;
_computing_structure_solution
;
<i>SHELXT</i> (Sheldrick, 2008)
;
_computing_structure_refinement
;
<i>SHELXL2014</i> (Sheldrick, 2008)
;
_computing_molecular_graphics
;
<i>DIAMOND</i> (Brandenburg & Putz, 2012)
;
_computing_publication_material
;
<i>SHELXTL</i> (Sheldrick, 2008)
;
loop_
    _atom_site_type_symbol
    _atom_site_label
    _atom_site_fract_x
    _atom_site_fract_y
    _atom_site_fract_z
    _atom_site_U_iso_or_equiv
    _atom_site_adp_type
    _atom_site_calc_flag
    _atom_site_occupancy
    _atom_site_disorder_assembly
    _atom_site_disorder_group
    O O1 0.26107(6) 0.1064(3) 0.62511(6) 0.0392(3) Uani d 1 . .
    H H1A 0.2450 0.2256 0.5924 0.047 Uiso d 1 . .
    O O2 0.33072(6) 1.1408(2) 0.46429(6) 0.0318(3) Uani d 1 . .
    O O3 0.42576(7) 0.9110(2) 0.38921(7) 0.0394(3) Uani d 1 . .
    O O4 0.49863(7) 1.2963(2) 0.40435(6) 0.0365(3) Uani d 1 . .
    N N1 0.17349(7) 0.4391(3) 0.52416(6) 0.0274(3) Uani d 1 . .
    N N2 0.15351(7) 0.6296(3) 0.46651(7) 0.0286(3) Uani d 1 . .
    C C1 0.11819(9) 0.1146(3) 0.58929(8) 0.0259(3) Uani d 1 . .
    C C2 0.19168(9) 0.0129(3) 0.63240(8) 0.0277(3) Uani d 1 . .
    C C3 0.19421(10) -0.1914(3) 0.68369(8) 0.0322(3) Uani d 1 . .
    H H3 0.2438 -0.2593 0.7130 0.039 Uiso calc 1 . .
    C C4 0.12504(10) -0.2958(3) 0.69212(8) 0.0333(4) Uani d 1 . .
    H H4 0.1274 -0.4362 0.7271 0.040 Uiso calc 1 . .
    C C5 0.05185(10) -0.1982(4) 0.65017(9) 0.0355(4) Uani d 1 . .
    H H5 0.0044 -0.2718 0.6561 0.043 Uiso calc 1 . .
    C C6 0.04881(9) 0.0071(3) 0.59976(9) 0.0326(4) Uani d 1 . .
    H H6 -0.0012 0.0767 0.5717 0.039 Uiso calc 1 . .
    C C7 0.11221(9) 0.3247(3) 0.53449(8) 0.0273(3) Uani d 1 . .
    H H7 0.0611 0.3800 0.5051 0.033 Uiso calc 1 . .
    C C8 0.21343(9) 0.7639(3) 0.46080(8) 0.0259(3) Uani d 1 . .
    H H8 0.2637 0.7370 0.4958 0.031 Uiso calc 1 . .
    C C9 0.20573(8) 0.9589(3) 0.40100(8) 0.0248(3) Uani d 1 . .
    C C10 0.13833(9) 0.9571(3) 0.33998(8) 0.0298(3) Uani d 1 . .
    H H10 0.0963 0.8334 0.3385 0.036 Uiso calc 1 . .
    C C11 0.13200(9) 1.1324(3) 0.28202(8) 0.0323(4) Uani d 1 . .
    H H11 0.0860 1.1286 0.2409 0.039 Uiso calc 1 . .
    C C12 0.19294(9) 1.3133(3) 0.28420(8) 0.0314(3) Uani d 1 . .
    H H12 0.1885 1.4344 0.2444 0.038 Uiso calc 1 . .
    C C13 0.26054(9) 1.3203(3) 0.34376(8) 0.0291(3) Uani d 1 . .
    H H13 0.3022 1.4450 0.3447 0.035 Uiso calc 1 . .
    C C14 0.26682(8) 1.1433(3) 0.40201(8) 0.0251(3) Uani d 1 . .
    C C15 0.39957(9) 1.2843(3) 0.46170(8) 0.0312(3) Uani d 1 . .
    H H15A 0.4364 1.3016 0.5117 0.037 Uiso calc 1 . .
    H H15B 0.3846 1.4718 0.4425 0.037 Uiso calc 1 . .
    C C16 0.44124(9) 1.1381(3) 0.41393(8) 0.0290(3) Uani d 1 . .
    C C17 0.54618(11) 1.1827(4) 0.36101(11) 0.0423(4) Uani d 1 . .
    H H17A 0.5114 1.1105 0.3142 0.051 Uiso calc 1 . .
    H H17B 0.5796 1.0304 0.3876 0.051 Uiso calc 1 . .
    C C18 0.59662(11) 1.4085(4) 0.34751(11) 0.0444(4) Uani d 1 . .
    H H18A 0.5629 1.5554 0.3199 0.067 Uiso calc 1 . .
    H H18B 0.6306 1.3375 0.3196 0.067 Uiso calc 1 . .
    H H18C 0.6297 1.4814 0.3942 0.067 Uiso calc 1 . .
loop_
    _atom_site_aniso_label
    _atom_site_aniso_U_11
    _atom_site_aniso_U_22
    _atom_site_aniso_U_33
    _atom_site_aniso_U_12
    _atom_site_aniso_U_13
    _atom_site_aniso_U_23
    O1 0.0279(6) 0.0439(7) 0.0432(7) -0.0035(5) 0.0066(5) 0.0125(5)
    O2 0.0294(5) 0.0372(6) 0.0291(5) -0.0080(5) 0.0091(4) 0.0026(5)
    O3 0.0414(7) 0.0279(6) 0.0506(7) -0.0041(5) 0.0164(5) -0.0039(5)
    O4 0.0364(6) 0.0330(6) 0.0461(7) -0.0077(5) 0.0212(5) -0.0072(5)
    N1 0.0294(6) 0.0258(7) 0.0276(6) -0.0011(5) 0.0092(5) 0.0035(5)
    N2 0.0296(6) 0.0270(7) 0.0299(6) 0.0001(5) 0.0101(5) 0.0053(5)
    C1 0.0290(7) 0.0236(7) 0.0256(7) -0.0023(6) 0.0091(6) -0.0019(6)
    C2 0.0291(7) 0.0262(8) 0.0270(7) -0.0039(6) 0.0073(6) -0.0035(6)
    C3 0.0351(8) 0.0310(8) 0.0280(7) 0.0007(7) 0.0058(6) 0.0022(7)
    C4 0.0459(9) 0.0284(8) 0.0286(7) 0.0006(7) 0.0157(7) 0.0035(6)
    C5 0.0360(8) 0.0355(9) 0.0405(9) -0.0024(7) 0.0197(7) 0.0038(7)
    C6 0.0288(8) 0.0336(9) 0.0367(8) 0.0000(7) 0.0119(6) 0.0036(7)
    C7 0.0259(7) 0.0260(8) 0.0301(7) 0.0004(6) 0.0084(6) 0.0008(6)
    C8 0.0269(7) 0.0243(8) 0.0278(7) 0.0006(6) 0.0102(6) 0.0002(6)
    C9 0.0266(7) 0.0222(7) 0.0280(7) 0.0029(6) 0.0121(6) 0.0006(6)
    C10 0.0265(7) 0.0300(8) 0.0340(8) -0.0003(6) 0.0108(6) 0.0013(7)
    C11 0.0292(8) 0.0357(9) 0.0308(8) 0.0051(7) 0.0069(6) 0.0045(7)
    C12 0.0372(8) 0.0286(8) 0.0314(8) 0.0082(7) 0.0147(6) 0.0080(7)
    C13 0.0333(8) 0.0251(8) 0.0335(8) -0.0007(6) 0.0170(6) 0.0015(6)
    C14 0.0261(7) 0.0244(7) 0.0272(7) 0.0025(6) 0.0115(6) -0.0007(6)
    C15 0.0295(8) 0.0331(9) 0.0309(8) -0.0079(7) 0.0090(6) -0.0026(7)
    C16 0.0275(7) 0.0271(8) 0.0302(7) -0.0022(6) 0.0053(6) 0.0018(6)
    C17 0.0435(10) 0.0358(10) 0.0562(11) 0.0005(8) 0.0280(8) -0.0050(8)
    C18 0.0440(10) 0.0438(11) 0.0537(11) 0.0029(8) 0.0273(8) 0.0046(9)
_geom_special_details
;
All e.s.d.'s (except the e.s.d. in the dihedral angle between two l.s. planes)
are estimated using the full covariance matrix. The cell e.s.d.'s are taken
into account individually in the estimation of e.s.d.'s in distances, angles
and torsion angles; correlations between e.s.d.'s in cell parameters are only
used when they are defined by crystal symmetry. An approximate (isotropic)
treatment of cell e.s.d.'s is used for estimating e.s.d.'s involving l.s.
planes.
;
loop_
    _geom_bond_atom_site_label_1
    _geom_bond_atom_site_label_2
    _geom_bond_site_symmetry_2
    _geom_bond_distance
    _geom_bond_publ_flag
    O1 C2 . 1.3548(18) ?
    O1 H1A . 0.8403 ?
    O2 C14 . 1.3797(17) ?
    O2 C15 . 1.4172(17) ?
    O3 C16 . 1.2016(19) ?
    O4 C16 . 1.3295(18) ?
    O4 C17 . 1.4577(19) ?
    N1 C7 . 1.2854(19) ?
    N1 N2 . 1.4064(17) ?
    N2 C8 . 1.2772(19) ?
    C1 C6 . 1.402(2) ?
    C1 C2 . 1.406(2) ?
    C1 C7 . 1.449(2) ?
    C2 C3 . 1.391(2) ?
    C3 C4 . 1.378(2) ?
    C3 H3 . 0.9500 ?
    C4 C5 . 1.389(2) ?
    C4 H4 . 0.9500 ?
    C5 C6 . 1.381(2) ?
    C5 H5 . 0.9500 ?
    C6 H6 . 0.9500 ?
    C7 H7 . 0.9500 ?
    C8 C9 . 1.465(2) ?
    C8 H8 . 0.9500 ?
    C9 C14 . 1.400(2) ?
    C9 C10 . 1.401(2) ?
    C10 C11 . 1.381(2) ?
    C10 H10 . 0.9500 ?
    C11 C12 . 1.382(2) ?
    C11 H11 . 0.9500 ?
    C12 C13 . 1.387(2) ?
    C12 H12 . 0.9500 ?
    C13 C14 . 1.390(2) ?
    C13 H13 . 0.9500 ?
    C15 C16 . 1.515(2) ?
    C15 H15A . 0.9900 ?
    C15 H15B . 0.9900 ?
    C17 C18 . 1.486(3) ?
    C17 H17A . 0.9900 ?
    C17 H17B . 0.9900 ?
    C18 H18A . 0.9800 ?
    C18 H18B . 0.9800 ?
    C18 H18C . 0.9800 ?
loop_
    _geom_angle_atom_site_label_1
    _geom_angle_atom_site_label_2
    _geom_angle_atom_site_label_3
    _geom_angle_site_symmetry_1
    _geom_angle_site_symmetry_3
    _geom_angle
    _geom_angle_publ_flag
    C2 O1 H1A . . 101.2 ?
    C14 O2 C15 . . 117.06(11) ?
    C16 O4 C17 . . 117.01(13) ?
    C7 N1 N2 . . 112.44(12) ?
    C8 N2 N1 . . 112.64(12) ?
    C6 C1 C2 . . 118.59(14) ?
    C6 C1 C7 . . 119.35(14) ?
    C2 C1 C7 . . 122.06(13) ?
    O1 C2 C3 . . 118.34(14) ?
    O1 C2 C1 . . 121.82(14) ?
    C3 C2 C1 . . 119.84(14) ?
    C4 C3 C2 . . 120.30(15) ?
    C4 C3 H3 . . 119.9 ?
    C2 C3 H3 . . 119.9 ?
    C3 C4 C5 . . 120.80(15) ?
    C3 C4 H4 . . 119.6 ?
    C5 C4 H4 . . 119.6 ?
    C6 C5 C4 . . 119.29(15) ?
    C6 C5 H5 . . 120.4 ?
    C4 C5 H5 . . 120.4 ?
    C5 C6 C1 . . 121.17(15) ?
    C5 C6 H6 . . 119.4 ?
    C1 C6 H6 . . 119.4 ?
    N1 C7 C1 . . 122.39(14) ?
    N1 C7 H7 . . 118.8 ?
    C1 C7 H7 . . 118.8 ?
    N2 C8 C9 . . 120.88(13) ?
    N2 C8 H8 . . 119.6 ?
    C9 C8 H8 . . 119.6 ?
    C14 C9 C10 . . 118.41(13) ?
    C14 C9 C8 . . 120.88(13) ?
    C10 C9 C8 . . 120.65(13) ?
    C11 C10 C9 . . 121.06(14) ?
    C11 C10 H10 . . 119.5 ?
    C9 C10 H10 . . 119.5 ?
    C10 C11 C12 . . 119.60(14) ?
    C10 C11 H11 . . 120.2 ?
    C12 C11 H11 . . 120.2 ?
    C11 C12 C13 . . 120.84(14) ?
    C11 C12 H12 . . 119.6 ?
    C13 C12 H12 . . 119.6 ?
    C12 C13 C14 . . 119.45(14) ?
    C12 C13 H13 . . 120.3 ?
    C14 C13 H13 . . 120.3 ?
    O2 C14 C13 . . 123.53(13) ?
    O2 C14 C9 . . 115.80(12) ?
    C13 C14 C9 . . 120.65(14) ?
    O2 C15 C16 . . 111.61(13) ?
    O2 C15 H15A . . 109.3 ?
    C16 C15 H15A . . 109.3 ?
    O2 C15 H15B . . 109.3 ?
    C16 C15 H15B . . 109.3 ?
    H15A C15 H15B . . 108.0 ?
    O3 C16 O4 . . 124.80(15) ?
    O3 C16 C15 . . 125.22(14) ?
    O4 C16 C15 . . 109.98(13) ?
    O4 C17 C18 . . 107.37(14) ?
    O4 C17 H17A . . 110.2 ?
    C18 C17 H17A . . 110.2 ?
    O4 C17 H17B . . 110.2 ?
    C18 C17 H17B . . 110.2 ?
    H17A C17 H17B . . 108.5 ?
    C17 C18 H18A . . 109.5 ?
    C17 C18 H18B . . 109.5 ?
    H18A C18 H18B . . 109.5 ?
    C17 C18 H18C . . 109.5 ?
    H18A C18 H18C . . 109.5 ?
    H18B C18 H18C . . 109.5 ?
loop_
    _geom_torsion_atom_site_label_1
    _geom_torsion_atom_site_label_2
    _geom_torsion_atom_site_label_3
    _geom_torsion_atom_site_label_4
    _geom_torsion_site_symmetry_1
    _geom_torsion_site_symmetry_2
    _geom_torsion_site_symmetry_3
    _geom_torsion_site_symmetry_4
    _geom_torsion
    _geom_torsion_publ_flag
    C7 N1 N2 C8 . . . . 173.32(13) ?
    C6 C1 C2 O1 . . . . 179.77(14) ?
    C7 C1 C2 O1 . . . . 0.1(2) ?
    C6 C1 C2 C3 . . . . 0.4(2) ?
    C7 C1 C2 C3 . . . . -179.22(14) ?
    O1 C2 C3 C4 . . . . -178.94(14) ?
    C1 C2 C3 C4 . . . . 0.4(2) ?
    C2 C3 C4 C5 . . . . -0.5(2) ?
    C3 C4 C5 C6 . . . . -0.4(3) ?
    C4 C5 C6 C1 . . . . 1.2(3) ?
    C2 C1 C6 C5 . . . . -1.3(2) ?
    C7 C1 C6 C5 . . . . 178.39(15) ?
    N2 N1 C7 C1 . . . . 177.86(13) ?
    C6 C1 C7 N1 . . . . 177.23(14) ?
    C2 C1 C7 N1 . . . . -3.1(2) ?
    N1 N2 C8 C9 . . . . 175.83(12) ?
    N2 C8 C9 C14 . . . . 167.75(14) ?
    N2 C8 C9 C10 . . . . -14.9(2) ?
    C14 C9 C10 C11 . . . . 0.1(2) ?
    C8 C9 C10 C11 . . . . -177.30(14) ?
    C9 C10 C11 C12 . . . . -0.2(2) ?
    C10 C11 C12 C13 . . . . 0.3(2) ?
    C11 C12 C13 C14 . . . . -0.2(2) ?
    C15 O2 C14 C13 . . . . -13.6(2) ?
    C15 O2 C14 C9 . . . . 168.16(13) ?
    C12 C13 C14 O2 . . . . -178.18(13) ?
    C12 C13 C14 C9 . . . . 0.0(2) ?
    C10 C9 C14 O2 . . . . 178.35(13) ?
    C8 C9 C14 O2 . . . . -4.28(19) ?
    C10 C9 C14 C13 . . . . 0.0(2) ?
    C8 C9 C14 C13 . . . . 177.39(13) ?
    C14 O2 C15 C16 . . . . -71.06(17) ?
    C17 O4 C16 O3 . . . . -0.4(2) ?
    C17 O4 C16 C15 . . . . 178.44(14) ?
    O2 C15 C16 O3 . . . . -9.9(2) ?
    O2 C15 C16 O4 . . . . 171.21(12) ?
    C16 O4 C17 C18 . . . . 170.82(14) ?
loop_
    _geom_hbond_atom_site_label_D
    _geom_hbond_atom_site_label_H
    _geom_hbond_atom_site_label_A
    _geom_hbond_site_symmetry_A
    _geom_hbond_distance_DH
    _geom_hbond_distance_HA
    _geom_hbond_distance_DA
    _geom_hbond_angle_DHA
    _geom_hbond_publ_flag
    O1 H1A N1 . 0.84 1.85 2.6441(17) 158 yes
    C15 H15A O4 3_686 0.99 2.58 3.3568(19) 136 yes
    C15 H15B O3 1_565 0.99 2.57 3.440(2) 147 yes
_shelx_hkl_file
;
  -3   0   0   -0.40    0.20
  -4   0   0  270.37    6.90
  -5   0   0    0.00    0.30
  -5   0   0    0.10    0.40
  -6   0   0   99.29    3.10
  -7   0   0   -0.20    0.50
  -7   0   0    0.20    0.70
  -8   0   0    1.60    0.90
   8   0   0    3.70    1.40
  -8   0   0    1.70    0.70
  -9   0   0    0.40    1.10
   9   0   0   -0.40    1.30
 -10   0   0    3.70    1.70
  10   0   0    3.40    1.20
  11   0   0    0.80    1.60
  11   0   0    1.30    1.30
  11   0   0    0.10    1.80
  12   0   0    0.30    1.50
  12   0   0   -1.10    1.40
  12   0   0    3.00    1.70
  13   0   0    0.90    1.70
  13   0   0    2.20    1.60
  14   0   0   12.90    2.60
  14   0   0    8.30    1.70
  15   0   0    0.30    1.50
  15   0   0    0.70    1.40
  16   0   0  228.38    7.20
  16   0   0  223.18    7.10
  17   0   0   -0.50    1.10
  18   0   0   42.30    2.80
  18   0   0   39.90    2.80
  19   0   0   -2.30    1.30
  19   0   0    0.10    1.20
  20   0   0   54.09    3.10
  20   0   0   51.99    2.50
   0  -1   0    0.30    0.30
   0   1   0    1.00    0.50
   1  -1   0  107.39    3.00
  -1  -1   0  116.09    3.10
   1   1   0  114.39    3.10
  -1   1   0  109.39    3.00
   2  -1   0  303.87    8.40
  -2  -1   0  341.87    8.30
  -2   1   0  331.37    8.30
   2   1   0  342.77    8.40
   3  -1   0    3.40    0.60
  -3  -1   0    5.50    1.00
   3   1   0    3.50    0.60
  -3   1   0    3.60    0.60
   4  -1   0  815.12   19.30
  -4  -1   0  775.42   19.40
  -4   1   0  771.92   19.30
  -5  -1   0   26.10    1.40
  -5   1   0   23.20    1.30
   5   1   0   24.10    1.40
   6  -1   0  502.75   13.40
  -6   1   0  557.14   13.60
  -7  -1   0   27.40    1.90
   7  -1   0   27.30    1.80
  -7   1   0   28.50    2.10
  -8  -1   0    7.30    1.90
   8  -1   0   11.30    1.70
  -8   1   0    8.20    2.30
   9  -1   0  579.94   15.10
  -9  -1   0  591.84   15.90
  -9   1   0  596.54   15.70
  10  -1   0   25.40    2.20
  10   1   0   28.90    2.90
  10   1   0   27.20    3.30
  11  -1   0   13.60    2.00
  11  -1   0   12.50    2.30
  11   1   0   11.50    2.60
  11   1   0   14.30    2.50
  12  -1   0  211.18    6.60
  12  -1   0  216.28    7.00
 -12  -1   0  203.18    6.60
  12   1   0  203.18    6.70
  12   1   0  210.78    6.60
 -13  -1   0  316.57    9.30
  13  -1   0  320.77    9.50
  13  -1   0  312.27    9.90
  13  -1   0  316.47    9.20
  13   1   0  320.87    9.30
  13   1   0  315.37    9.50
  14  -1   0   96.49    4.20
  14  -1   0   95.39    4.90
 -14  -1   0   89.89    4.50
  14  -1   0   99.19    4.40
  14   1   0   89.49    4.20
  14   1   0   98.69    4.20
  15  -1   0  182.18    6.20
  15  -1   0  175.18    6.20
 -15  -1   0  173.98    6.70
  15   1   0  172.18    5.90
  15   1   0  175.98    6.30
  16  -1   0   23.70    2.80
  16   1   0   21.50    2.40
  16   1   0   18.60    2.40
  17  -1   0   77.79    3.80
  17   1   0   76.29    4.00
  18  -1   0   -0.70    1.40
  18   1   0    0.00    1.00
  18   1   0    1.10    1.10
  19  -1   0    8.40    1.60
  19   1   0    7.80    1.70
  19   1   0   10.70    1.80
  20  -1   0    0.80    1.60
  20   1   0   -0.20    0.90
  20   1   0    0.10    1.10
   0  -2   0  453.35   11.50
   0  -2   0  432.76   11.60
   0   2   0  455.35   11.50
  -1  -2   0  180.68    5.10
   1  -2   0  184.78    5.10
  -1  -2   0  171.58    5.30
   1  -2   0  166.98    5.20
   1   2   0  181.18    5.10
  -1   2   0  174.78    5.10
  -2  -2   0   28.80    2.30
   2  -2   0   36.70    2.00
   2  -2   0   38.90    1.80
  -2  -2   0   39.20    2.00
  -2   2   0   37.70    2.00
   2   2   0   37.40    1.90
   3  -2   0   13.40    1.30
  -3  -2   0   12.50    2.00
  -3  -2   0   12.10    2.10
   3  -2   0   11.00    1.50
  -3   2   0   14.40    1.80
   3   2   0   14.30    1.50
  -4  -2   0  253.87    7.30
  -4  -2   0  259.07    7.20
   4  -2   0  249.68    7.10
  -4   2   0  250.27    7.20
   4   2   0  254.67    7.30
   5  -2   0  344.17    9.30
  -5  -2   0  337.77    9.20
   5  -2   0  337.27    9.20
  -5  -2   0  354.16    9.60
   5   2   0  332.97    9.60
  -5   2   0  337.47    9.50
  -6  -2   0   25.00    2.50
   6  -2   0   26.70    2.20
   6  -2   0   24.90    1.80
  -6  -2   0   24.80    2.60
  -6   2   0   25.90    3.10
  -7  -2   0  321.07    9.30
  -7  -2   0  301.57    8.50
   7  -2   0  279.67    9.50
  -8  -2   0  228.48    6.90
   8  -2   0  227.68    6.70
   8   2   0  225.78    7.30
   9  -2   0  518.45   14.80
  -9  -2   0  533.05   14.00
   9   2   0  524.55   14.30
   9   2   0  535.85   14.20
  10  -2   0   50.59    2.80
 -10  -2   0   51.89    3.40
  10  -2   0   45.00    4.90
  10   2   0   50.99    3.70
  10   2   0   55.39    3.20
 -11  -2   0  121.09    5.00
  11  -2   0  125.69    4.60
  11   2   0  125.09    4.70
  11   2   0  120.19    5.00
 -12  -2   0   -3.90    2.10
  12  -2   0   -0.70    1.30
  12   2   0   -0.10    1.70
  12   2   0    3.00    1.50
 -13  -2   0   10.30    2.60
  13   2   0    9.50    1.80
  13   2   0   16.70    2.60
  14  -2   0    3.10    1.80
  14   2   0    1.50    1.60
  14   2   0    3.30    1.50
  15  -2   0    1.60    1.80
  15   2   0   -0.30    1.40
  15   2   0    0.00    1.20
  16  -2   0    0.30    1.70
  16   2   0    3.20    1.60
  16   2   0    2.70    1.40
  17  -2   0    9.00    2.40
  17   2   0    5.50    1.30
  17   2   0    7.50    1.50
  18   2   0   34.50    2.50
  18   2   0   33.30    2.10
  19   2   0   17.00    1.80
  19   2   0   15.50    1.60
   0  -3   0    0.30    1.80
   0  -3   0    0.70    1.30
   0  -3   0   -0.90    1.70
  -1  -3   0  150.88    5.00
  -1  -3   0  153.18    5.90
   1  -3   0  145.99    4.90
   1  -3   0  150.88    5.80
   1  -3   0  138.89    5.80
   1  -3   0  138.69    5.70
   2  -3   0  297.67    9.20
   2  -3   0  299.07    9.20
   2  -3   0  311.37    8.50
  -2  -3   0  295.47    9.50
  -2  -3   0  304.37    8.50
   2  -3   0  287.57    9.00
  -3  -3   0  273.17    9.20
   3  -3   0  264.27    7.80
   3  -3   0  257.67    8.50
   3  -3   0  266.57    8.50
   3  -3   0  271.77    8.80
  -3  -3   0  283.97    7.90
   4  -3   0  160.88    6.20
   4  -3   0  157.08    7.40
   4  -3   0  167.28    6.30
   4  -3   0  170.78    5.40
  -4  -3   0  166.88    5.50
  -5  -3   0   28.30    2.70
   5  -3   0   28.50    3.40
   5  -3   0   29.80    2.60
   5  -3   0   27.00    3.90
   5   3   0   20.10    3.40
   6  -3   0   17.10    3.00
   6  -3   0   16.70    2.80
   6  -3   0   15.80    2.00
  -6  -3   0   16.30    2.50
   6   3   0   11.30    1.90
   7  -3   0   45.90    2.60
   7  -3   0   32.60    4.60
   7  -3   0   44.20    3.50
  -7  -3   0   46.60    3.20
   7   3   0   47.40    3.70
   7   3   0   51.79    4.60
  -8  -3   0  120.59    4.90
   8  -3   0   93.59    7.00
   8  -3   0  117.69    4.50
   8   3   0  120.29    5.20
   8   3   0  121.09    5.00
  -9  -3   0  126.79    5.40
   9  -3   0  142.39    5.70
   9  -3   0  139.69    5.00
   9   3   0  141.49    5.50
   9   3   0  135.89    5.60
  10  -3   0    9.90    2.00
 -10  -3   0   15.10    2.60
  10  -3   0   16.90    2.20
  10   3   0   16.40    3.10
  10   3   0   20.20    3.80
  11  -3   0   65.49    3.60
  11  -3   0   68.99    4.30
  11   3   0   71.89    4.80
  11   3   0   75.89    4.00
  12  -3   0   73.09    3.70
  12  -3   0   71.99    4.40
  12   3   0   73.49    4.60
  12   3   0   73.99    3.70
  13  -3   0   14.70    2.50
  13   3   0   13.70    2.40
  13   3   0   12.10    2.20
  14  -3   0   14.20    2.50
  14   3   0   10.30    2.20
  14   3   0   15.30    2.40
  15  -3   0    0.80    1.70
  15   3   0   -0.60    1.20
  15   3   0   -2.10    1.60
  16  -3   0   -0.80    1.70
  16   3   0    0.50    1.10
  16   3   0    0.30    1.80
  17   3   0   -1.20    2.70
  17   3   0    0.50    1.10
  18   3   0   -0.10    1.00
   0  -4   0  116.09    5.10
   0  -4   0  115.49    4.60
   1  -4   0   11.20    2.70
  -1  -4   0    8.30    2.30
   1  -4   0    5.20    1.60
  -1  -4   0    7.20    1.70
   2  -4   0   11.90    2.70
   2  -4   0   13.00    2.30
  -2  -4   0   13.60    2.40
  -2  -4   0   11.00    2.50
  -3  -4   0    0.00    2.70
  -3  -4   0    2.70    1.70
   3  -4   0   -0.10    1.30
   3  -4   0    1.00    1.50
  -4  -4   0   68.69    3.70
   4  -4   0   67.89    3.90
   4  -4   0   69.39    3.50
   4   4   0   69.79    3.70
  -5  -4   0  117.09    4.90
   5  -4   0  121.19    5.10
   5   4   0  122.99    5.00
   6  -4   0   32.50    2.70
  -6  -4   0   31.60    3.50
   6  -4   0   32.50    3.10
   6   4   0   37.80    3.70
  -7  -4   0   13.20    2.30
   7  -4   0   10.40    2.50
   7  -4   0   11.60    2.30
   7   4   0   16.70    2.70
   8  -4   0   43.70    3.20
   8  -4   0   43.80    3.00
  -8  -4   0   33.10    4.00
   8   4   0   43.00    3.20
   9  -4   0   -0.10    1.40
   9  -4   0   -2.00    1.30
   9   4   0   -1.40    1.70
  10  -4   0  116.39    4.80
  10   4   0  128.79    5.20
  11  -4   0   51.79    3.40
  11  -4   0   58.89    4.20
  11   4   0   45.90    4.00
  12  -4   0   58.99    3.40
  12  -4   0   56.89    3.60
  13  -4   0    7.00    1.50
  14  -4   0    2.50    1.80
   0  -5   0   -3.00    1.60
  -1  -5   0   53.29    3.60
   1  -5   0   49.50    3.40
  -1   5   0   46.50    4.60
   2  -5   0    4.10    1.70
  -2  -5   0    1.50    1.90
   2  -5   0   -0.70    1.30
   2   5   0   -0.10    1.10
  -2   5   0   -0.10    1.20
   3  -5   0    3.40    1.70
   3  -5   0    2.10    1.60
  -3  -5   0    0.10    2.00
   3   5   0    1.90    1.20
  -3   5   0    2.10    1.40
   4  -5   0    4.30    1.50
   4  -5   0    1.40    1.50
  -4  -5   0    4.80    2.30
   4   5   0    0.90    1.20
  -4   5   0    2.70    1.40
   5  -5   0  130.99    4.80
   5  -5   0  120.59    4.80
  -5  -5   0  129.69    6.20
  -5   5   0  117.59    4.60
   5   5   0  124.69    4.60
   6  -5   0   31.80    2.90
   6  -5   0   21.90    2.50
  -6   5   0   29.60    2.60
   6   5   0   30.10    2.40
   7  -5   0   61.79    3.30
   7  -5   0   59.29    3.30
  -7   5   0   57.39    3.40
   7   5   0   62.89    3.10
   8  -5   0   38.00    2.70
   8  -5   0   34.80    2.70
   8   5   0   43.00    2.60
   9  -5   0   20.40    2.30
   9   5   0   24.50    3.50
  10  -5   0   82.29    3.60
  10   5   0   78.39    3.90
   0   6   0   32.90    2.00
  -1   6   0  241.88    6.70
   1   6   0  255.77    6.80
  21   0  -1   15.80    1.70
  20   0  -1    0.70    1.10
  20   0  -1    0.90    1.50
  19   0  -1   16.20    2.30
  19   0  -1   12.30    2.10
  18   0  -1   -1.00    1.30
  18   0  -1   -0.50    1.40
  17   0  -1  237.98    7.20
  17   0  -1  224.28    7.30
  16   0  -1    0.40    1.40
  16   0  -1    0.60    1.30
  15   0  -1    9.10    1.80
  15   0  -1    7.20    1.80
  14   0  -1   -0.70    1.50
  14   0  -1   -0.10    1.60
  13   0  -1  431.66   11.90
  13   0  -1  423.46   12.00
  12   0  -1    0.80    1.60
  12   0  -1   -2.20    1.50
  12   0  -1   -2.20    1.70
  11   0  -1    5.60    2.00
  11   0  -1    7.50    1.60
  11   0  -1    8.90    2.00
 -10   0   1    0.60    1.30
  10   0  -1   -0.70    1.20
  -9   0   1   -1.30    1.00
   9   0  -1   -0.70    1.60
  -8   0   1   -0.50    1.00
  -8   0   1   -1.10    0.60
  -7   0   1  361.66    9.60
  -7   0   1  360.96    9.50
  -6   0   1   -0.50    0.40
  -5   0   1  859.21   21.00
  -4   0   1   -0.30    0.20
  -3   0   1 1446.06   35.00
   2   0  -1   -0.50    0.10
  -2   0   1   -0.40    0.10
   1   0  -1   95.29    2.40
   0   0  -1   -3.10    0.10
   0   0   1   -3.00    0.10
  -1   0  -1   45.60    1.30
  -2   0  -1   -1.00    0.10
  -3   0  -1 5871.21  141.29
  -4   0  -1    0.80    0.30
  -5   0  -1    0.40    0.30
  -5   0  -1    0.60    0.50
  -6   0  -1   -0.60    0.50
  -6   0  -1   -0.30    0.40
  -7   0  -1  148.89    4.60
  -7   0  -1  154.78    4.80
   7   0   1  150.58    4.60
   8   0   1   -0.90    1.20
  -8   0  -1   -0.50    0.90
  -8   0  -1   -0.60    0.70
  -9   0  -1   41.50    2.70
   9   0   1   36.90    2.10
  10   0   1    1.10    1.60
  10   0   1    0.30    1.30
  11   0   1  297.17    8.70
  11   0   1  294.17    8.70
  11   0   1  293.77    8.40
  12   0   1    0.70    1.60
  12   0   1    2.70    1.50
  12   0   1    1.20    1.40
  13   0   1  680.63   20.80
  13   0   1  795.12   19.50
  14   0   1    3.20    1.50
  14   0   1   -0.20    1.60
  15   0   1  568.64   14.80
  15   0   1  533.85   15.10
  16   0   1    0.20    1.20
  16   0   1    0.20    1.40
  17   0   1    6.70    1.60
 -17   0  -1   12.70    2.70
  18   0   1   -2.20    1.10
  18   0   1   -0.20    1.50
  19   0   1   44.00    2.60
  19   0   1   41.00    2.80
  20   0   1    0.40    0.90
  20  -1  -1    5.60    1.70
  20   1  -1    4.20    1.10
  20   1  -1    4.00    1.10
  19  -1  -1    2.90    1.50
  19   1  -1    0.70    1.10
  19   1  -1   -0.10    1.10
  18  -1  -1   17.90    2.60
  18   1  -1   11.80    2.10
  18   1  -1   14.50    2.20
  17  -1  -1    5.20    1.80
  17   1  -1    6.60    1.50
  17   1  -1   10.40    1.90
  16  -1  -1   18.70    3.50
  16  -1  -1   13.20    2.60
  16   1  -1   15.80    2.30
  16   1  -1   15.20    2.30
  15  -1  -1    6.20    1.90
  15  -1  -1    9.10    2.30
  15  -1  -1    6.90    2.20
  15   1  -1    9.80    2.20
  15   1  -1    6.00    1.60
  14  -1  -1    6.40    2.30
  14  -1  -1    2.90    1.80
  14  -1  -1   -0.30    1.50
 -14  -1   1   -1.20    2.40
  14   1  -1    1.00    1.50
  14   1  -1    0.20    1.40
  13  -1  -1   59.89    3.90
 -13  -1   1   54.49    3.70
  13  -1  -1   69.99    4.40
  13  -1  -1   58.79    3.40
  13   1  -1   60.19    3.60
  13   1  -1   64.69    3.40
  12  -1  -1    4.70    1.50
  12  -1  -1    6.20    2.10
  12  -1  -1   15.50    2.70
 -12  -1   1    7.90    2.00
  12   1  -1   10.40    2.40
  12   1  -1    2.40    1.60
  11  -1  -1   21.60    2.20
  11  -1  -1   18.70    3.60
  11   1  -1   21.40    2.50
  11   1  -1   24.10    2.80
  10  -1  -1  720.13   18.70
  10   1  -1  741.93   18.90
 -10   1   1  714.13   19.20
  10   1  -1  737.23   18.80
   9  -1  -1   13.70    1.90
  -9  -1   1   10.50    2.40
  -9   1   1   12.60    2.30
  -8  -1   1  331.27    8.90
   8  -1  -1  315.37    8.50
  -8   1   1  299.37    8.80
  -8   1   1  299.27    8.60
   7  -1  -1  579.94   15.20
  -7  -1   1  611.64   15.50
  -7   1   1  613.64   15.40
  -6  -1   1    0.90    0.60
   6   1  -1    0.30    0.50
  -6   1   1    0.30    0.50
  -5  -1   1   12.00    1.20
  -5   1   1   13.30    1.00
  -4  -1   1 1048.60   26.90
   4  -1  -1 1155.78   26.70
  -4   1   1 1123.89   26.70
   4   1  -1 1082.59   27.30
  -3  -1   1  608.14   14.30
   3  -1  -1  571.24   14.10
   3   1  -1  549.54   14.20
  -3   1   1  571.74   14.10
   2  -1  -1   36.90    1.20
  -2  -1   1   36.30    1.40
  -2   1   1   38.10    1.20
   2   1  -1   38.70    1.40
   1  -1  -1  226.18    5.60
  -1  -1   1  227.08    5.80
  -1   1   1  222.08    5.60
   1   1  -1  222.88    5.80
   0  -1   1 1958.90   47.90
   0  -1  -1 1995.00   48.00
   0   1   1 1990.30   48.10
   0   1  -1 2018.90   47.90
   1  -1   1  708.23   16.80
  -1  -1  -1  684.23   16.70
   1   1   1  700.93   16.70
  -1   1  -1  655.63   16.80
   2  -1   1  177.08    4.90
  -2  -1  -1  185.48    4.90
   2   1   1  192.58    4.90
  -2   1  -1  195.98    5.00
   3  -1   1  299.57    7.60
  -3  -1  -1  299.37    8.10
  -3   1  -1  286.47    7.60
   3   1   1  294.17    7.60
  -4  -1  -1   42.10    1.70
   4  -1   1   41.10    1.70
   4   1   1   42.50    1.70
  -4   1  -1   42.20    1.70
   5  -1   1    2.00    0.50
  -5  -1  -1    1.10    0.50
  -5   1  -1    0.90    0.50
   6  -1   1 1216.98   30.40
  -6  -1  -1 1239.08   30.50
  -6   1  -1 1269.87   30.60
  -7  -1  -1  140.19    4.60
   7  -1   1  140.29    4.40
  -7   1  -1  139.99    4.80
   8  -1   1   88.19    3.20
  -8  -1  -1   82.59    3.60
   9  -1   1  134.09    4.40
  -9  -1  -1  125.19    5.20
  10  -1   1   73.29    4.10
  10  -1   1   83.09    3.30
  10   1   1   77.59    4.10
  10   1   1   75.39    3.70
  11  -1   1    3.40    2.00
  11  -1   1    2.30    1.30
  11   1   1   -0.90    1.60
  11   1   1    4.30    1.60
  12  -1   1  209.88    7.00
 -12  -1  -1  213.58    6.90
  12  -1   1  215.58    6.80
  12   1   1  227.08    7.10
  12   1   1  218.38    6.90
  13  -1   1  535.65   14.40
  13  -1   1  554.64   14.60
 -13  -1  -1  535.15   14.40
  13   1   1  516.95   14.30
  13   1   1  522.85   14.50
 -14  -1  -1   44.60    3.40
  14  -1   1   40.60    4.40
  14  -1   1   44.30    3.20
  14   1   1   41.00    3.70
  14   1   1   45.60    3.10
  15  -1   1  378.06   10.80
 -15  -1  -1  373.86   10.90
  15  -1   1  376.36   10.70
  15   1   1  371.26   10.70
 -16  -1  -1   61.79    4.90
  16  -1   1   63.49    3.50
  16   1   1   59.99    3.40
  16   1   1   65.39    3.20
  17  -1   1    3.40    1.50
  17   1   1    1.50    1.20
  17   1   1    0.70    1.20
  18  -1   1    1.70    1.40
  18   1   1    0.50    1.10
  18   1   1   -0.90    1.00
  19  -1   1  129.99    5.50
  19   1   1  126.29    4.20
  19   1   1  126.79    4.30
  20   1   1    2.60    0.90
  20   1   1   -0.40    1.00
  19   2  -1    0.60    1.10
  19   2  -1    0.10    0.90
  18   2  -1    0.70    1.00
  18   2  -1    2.20    1.20
  17  -2  -1    3.90    2.40
  17   2  -1    2.00    1.10
  17   2  -1    4.30    1.40
  16  -2  -1   44.80    3.60
  16   2  -1   48.00    2.80
  15  -2  -1    4.10    2.00
  15   2  -1    3.60    1.40
  15   2  -1    7.40    1.70
  14  -2  -1    4.20    1.80
  14   2  -1    5.00    1.70
  14   2  -1    2.90    1.40
  13  -2  -1   75.49    3.70
  13   2  -1   77.19    4.00
  13   2  -1   72.29    3.70
  12  -2  -1   50.89    3.00
  12   2  -1   48.70    3.60
  12   2  -1   54.79    3.50
 -11  -2   1   15.80    2.70
  11  -2  -1   16.50    2.20
  11  -2  -1   22.10    3.40
  11   2  -1   18.30    2.90
  11   2  -1   21.20    2.60
  10  -2  -1   53.29    4.70
 -10  -2   1   46.20    3.60
  10  -2  -1   45.50    2.70
  10   2  -1   45.40    3.70
  10   2  -1   46.70    3.10
   9  -2  -1   86.89    5.20
   9  -2  -1  105.09    3.80
  -9  -2   1   93.49    4.40
   9   2  -1  105.79    6.90
   9   2  -1   99.99    4.80
   9   2  -1   99.59    4.30
  -8  -2   1   64.09    3.50
   8  -2  -1   64.69    2.90
  -7  -2   1   33.30    2.80
   7  -2  -1   34.60    2.10
  -7  -2   1   30.90    3.10
  -7   2   1   38.00    3.90
  -6  -2   1   27.90    2.60
  -6  -2   1   25.70    2.50
   6  -2  -1   28.50    2.00
   6  -2  -1   27.90    2.20
  -6   2   1   26.40    2.90
  -5  -2   1  479.85   12.30
   5  -2  -1  395.06   13.40
  -5  -2   1  522.35   12.70
   5  -2  -1  495.45   12.30
   5   2  -1  446.36   12.60
  -5   2   1  488.75   12.50
   4  -2  -1  285.57    7.60
   4  -2  -1  268.27    7.60
  -4  -2   1  286.57    7.90
  -4  -2   1  266.47    7.70
   4   2  -1  280.27    7.90
  -4   2   1  284.37    7.70
  -3  -2   1  109.09    3.80
   3  -2  -1  110.39    3.50
   3  -2  -1  109.59    3.80
  -3   2   1  111.89    3.70
   3   2  -1  121.89    3.90
   2  -2  -1    9.40    1.60
   2  -2  -1    6.00    1.00
  -2  -2   1    7.00    1.30
   2   2  -1    6.70    1.50
  -2   2   1    9.10    1.30
  -1  -2   1  312.27    8.20
   1  -2  -1  303.77    8.00
   1  -2  -1  307.07    8.20
   1   2  -1  305.57    8.20
  -1   2   1  301.57    8.00
   0  -2  -1  321.07    8.40
   0  -2   1  319.67    8.60
   0  -2   1  317.77    9.00
   0  -2  -1  334.87    8.70
   0   2   1  320.07    8.50
   0   2  -1  329.37    8.70
  -1  -2  -1  213.08    5.80
   1  -2   1  198.48    5.90
   1  -2   1  199.58    6.00
  -1  -2  -1  213.98    6.10
   1   2   1  216.98    5.80
  -1   2  -1  213.58    6.00
   2  -2   1  298.17    8.30
  -2  -2  -1  302.87    8.30
  -2  -2  -1  305.77    8.20
   2  -2   1  314.47    8.20
   2   2   1  313.97    8.20
  -2   2  -1  302.47    8.40
   3  -2   1  181.98    5.50
  -3  -2  -1  197.78    5.60
   3  -2   1  191.68    5.60
  -3  -2  -1  189.88    5.60
   3   2   1  189.58    5.60
  -3   2  -1  188.88    5.70
  -4  -2  -1  475.55   12.40
   4  -2   1  465.05   12.20
   4  -2   1  475.15   12.30
  -4  -2  -1  491.75   12.40
   4   2   1  447.26   12.40
  -4   2  -1  472.45   12.50
  -5  -2  -1  119.69    4.20
   5  -2   1  113.99    3.90
   5  -2   1  116.99    4.10
  -5  -2  -1  114.89    4.30
   5   2   1  115.79    4.40
  -5   2  -1  113.99    4.60
  -6  -2  -1  741.23   20.30
   6  -2   1  813.42   20.00
   6  -2   1  806.42   20.30
  -6  -2  -1  801.72   20.00
   7  -2   1   49.50    2.50
  -7  -2  -1   51.59    4.10
  -7  -2  -1   46.70    2.90
   8  -2   1  255.07   11.20
   8  -2   1  220.68    6.70
  -8  -2  -1  220.18    6.90
   8   2   1  211.78    7.00
   9  -2   1    0.10    1.00
   9  -2   1    0.10    2.90
  -9  -2  -1    0.90    1.70
   9   2   1    0.30    1.60
   9   2   1   -1.70    2.20
  10  -2   1  162.08    5.50
 -10  -2  -1  162.58    5.90
  10  -2   1  164.68    7.20
  10   2   1  171.28    6.20
  10   2   1  178.68    5.90
  11  -2   1   41.10    2.70
 -11  -2  -1   41.20    3.30
  11   2   1   40.10    2.90
  11   2   1   43.70    3.40
  12  -2   1   29.90    2.50
 -12  -2  -1   21.10    3.30
  12   2   1   22.40    2.90
  12   2   1   26.80    2.50
  13  -2   1   58.39    3.40
  13  -2   1   62.69    4.90
  13   2   1   53.29    3.20
  13   2   1   52.59    3.40
  14  -2   1    4.90    2.40
 -14  -2  -1    4.30    2.70
  14  -2   1    3.20    1.70
  14   2   1    5.30    1.70
  14   2   1    3.00    1.40
  15  -2   1    2.00    1.40
  15   2   1    1.70    1.20
  15   2   1    0.50    1.40
  16  -2   1  100.49    4.40
  16   2   1   95.09    4.20
  16   2   1  100.69    4.00
  17   2   1   17.20    2.00
  17   2   1   18.80    2.30
  18   2   1   36.30    2.40
  18   2   1   36.40    2.20
  19   2   1    0.90    0.90
  19   2   1    0.50    1.00
  18   3  -1    1.00    0.90
  17   3  -1   -2.40    1.00
  17   3  -1   -0.10    1.60
  16  -3  -1   24.50    3.00
  16   3  -1   17.70    2.20
  16   3  -1   12.20    2.70
  15  -3  -1   74.79    3.90
  15   3  -1   75.49    3.90
  15   3  -1   74.39    3.40
  14  -3  -1   20.30    2.60
  14   3  -1   15.90    3.20
  14   3  -1   17.60    3.70
  13  -3  -1   49.99    3.80
  13  -3  -1   43.20    3.20
  13   3  -1   43.60    3.10
  13   3  -1   49.90    3.50
  12  -3  -1    5.40    1.90
  12  -3  -1    7.30    1.70
  12   3  -1    6.40    1.70
  12   3  -1    6.50    2.10
  11  -3  -1    1.50    1.90
  11  -3  -1   -0.30    1.30
  11   3  -1    1.40    2.00
  11   3  -1    1.50    1.60
  11   3  -1   -2.50    2.30
 -10  -3   1  285.17    9.60
  10  -3  -1  279.27    8.90
  10   3  -1  277.17    8.70
  10   3  -1  274.67    8.60
  10   3  -1  270.27    8.90
   9  -3  -1   69.09    4.20
   9  -3  -1   63.89    3.20
  -9  -3   1   62.59    4.00
   9  -3  -1   66.49    7.40
   9   3  -1   63.49    4.60
   9   3  -1   57.99    4.00
   8  -3  -1  130.49    4.70
   8  -3  -1  129.79    5.40
  -8  -3   1  127.29    5.00
   8  -3  -1  125.99    5.90
   8   3  -1  120.69    5.70
   8   3  -1  121.79    5.20
   7  -3  -1   16.60    1.90
  -7  -3   1   13.50    2.90
   7  -3  -1   19.10    4.10
   7  -3  -1   20.90    3.30
   7   3  -1   13.20    3.10
  -6  -3   1    7.70    1.90
   6  -3  -1    8.80    2.10
   6  -3  -1    7.10    2.00
   6  -3  -1   10.40    1.90
   6   3  -1    8.60    2.00
   5  -3  -1    2.10    2.00
  -5  -3   1    2.10    1.60
   5  -3  -1    2.50    1.20
   5  -3  -1    4.20    1.80
   5   3  -1    4.80    1.70
  -4  -3   1   22.90    2.40
   4  -3  -1   22.10    3.40
   4  -3  -1   21.90    3.30
   4  -3  -1   20.20    2.00
   3  -3  -1    5.90    1.20
  -3  -3   1    6.80    1.60
   3  -3  -1    8.90    2.20
   3  -3  -1    4.90    1.80
  -3  -3   1   12.90    3.80
   2  -3  -1    7.70    2.10
  -2  -3   1   10.20    2.40
   2  -3  -1    7.30    2.00
   2  -3  -1    8.50    1.70
  -2  -3   1    8.50    2.10
   2  -3  -1    7.00    2.40
   1  -3  -1   46.00    3.70
   1  -3  -1   48.00    3.90
   1  -3  -1   51.39    2.70
   1  -3  -1   49.10    4.10
  -1  -3   1   55.29    4.30
  -1  -3   1   50.29    2.80
   0  -3  -1   18.40    2.00
   0  -3  -1   16.10    3.30
   0  -3   1   20.00    2.10
   0  -3  -1   14.70    2.20
   0  -3   1   15.10    3.60
   0  -3   1   16.60    3.60
  -1  -3  -1  219.18    7.40
   1  -3   1  216.58    7.40
   1  -3   1  217.38    6.60
   1  -3   1  217.48    7.50
  -1  -3  -1  223.28    6.70
  -2  -3  -1   61.99    3.00
   2  -3   1   56.79    2.90
   2  -3   1   58.99    3.90
   2  -3   1   59.19    3.80
  -2  -3  -1   58.39    4.60
   2  -3   1   57.19    4.50
   3  -3   1  629.24   18.10
   3  -3   1  668.93   17.80
  -3  -3  -1  680.13   18.30
   3  -3   1  673.83   17.30
   3  -3   1  679.33   18.00
  -3  -3  -1  698.33   17.50
  -4  -3  -1  151.68    5.20
   4  -3   1  146.59    6.30
   4  -3   1  153.78    5.80
   4  -3   1  148.89    5.10
  -5  -3  -1   11.80    2.20
   5  -3   1   12.20    2.30
   5  -3   1    9.40    2.70
   5  -3   1    9.90    1.80
   6  -3   1   75.29    5.60
  -6  -3  -1   81.89    3.90
   6  -3   1   92.59    3.70
   6   3   1   91.19    4.40
   7  -3   1   78.09    4.20
   7  -3   1   76.49    3.40
  -7  -3  -1   72.79    3.90
   7   3   1   79.59    4.50
   7   3   1   81.59    4.60
  -8  -3  -1   69.59    3.90
   8  -3   1   69.39    4.10
   8  -3   1   66.19    3.40
   8   3   1   73.09    4.10
   8   3   1   72.89    4.50
  -9  -3  -1   10.10    2.20
   9  -3   1   10.10    2.10
   9  -3   1   13.00    2.90
   9   3   1    8.30    2.40
   9   3   1   18.00    3.00
 -10  -3  -1    7.00    2.30
  10  -3   1    7.10    2.00
  10  -3   1    9.30    2.30
  10   3   1    8.30    1.90
  11  -3   1   -0.70    1.30
  11  -3   1    2.90    2.00
 -11  -3  -1   -1.20    2.50
  11   3   1   -1.50    1.60
  11   3   1    0.00    2.60
  12  -3   1    2.80    2.10
  12  -3   1    0.90    1.50
 -12  -3  -1   17.60    4.20
  12   3   1    3.60    2.40
  12   3   1    4.20    1.60
  13  -3   1   53.69    3.20
  13   3   1   44.40    6.50
  13   3   1   56.59    3.10
  14  -3   1    1.50    1.60
  14   3   1    1.40    1.90
  14   3   1    2.50    1.30
  15  -3   1   32.50    2.90
  15   3   1   35.40    2.50
  15   3   1   28.20    3.40
  16  -3   1    4.50    1.80
  16   3   1    5.20    2.00
  16   3   1    4.90    1.20
  17   3   1    5.20    1.20
  14  -4  -1   25.40    2.80
  13  -4  -1    3.50    1.70
  13  -4  -1    3.60    1.50
  12  -4  -1   17.00    2.50
  12  -4  -1   12.70    2.70
  12   4  -1   14.90    2.50
  11  -4  -1   60.09    3.30
  11  -4  -1   58.49    3.50
  11   4  -1   58.59    3.70
  10  -4  -1    2.20    1.40
  10  -4  -1    0.20    1.40
   9  -4  -1   28.60    3.00
   9  -4  -1   22.50    2.60
   9   4  -1   27.70    3.00
  -8  -4   1   20.00    4.60
   8  -4  -1   24.60    2.70
   8  -4  -1   27.90    2.80
   8   4  -1   24.30    2.80
   7  -4  -1   79.49    4.00
  -7  -4   1   85.39    5.00
   7   4  -1   83.69    3.90
   6  -4  -1   32.00    2.70
   6   4  -1   28.60    2.90
  -5  -4   1  131.59    5.20
   5  -4  -1  118.49    5.60
   5  -4  -1  126.09    5.30
   5   4  -1  128.09    5.10
   4  -4  -1   52.29    3.60
  -4  -4   1   66.29    3.80
   4  -4  -1   62.69    3.30
   4   4  -1   57.79    3.60
  -3  -4   1    5.90    1.80
   3  -4  -1    2.50    1.50
   3  -4  -1    1.30    1.50
   3   4  -1    2.30    1.50
  -2  -4   1    3.10    1.60
   2  -4  -1    5.50    1.60
   2  -4  -1    3.70    2.10
  -2  -4   1    3.60    2.30
  -1  -4   1   67.09    3.50
   1  -4  -1   69.39    4.00
   1  -4  -1   61.99    3.40
  -1  -4   1   61.99    4.30
   0  -4  -1   76.89    3.80
   0  -4   1   80.29    3.80
   0  -4  -1   86.99    4.50
   0  -4   1   83.59    4.30
  -1  -4  -1    1.40    1.40
  -1  -4  -1    1.70    2.10
   1  -4   1    0.90    1.40
   1  -4   1    2.50    1.70
  -2  -4  -1    5.40    1.80
   2  -4   1    3.30    1.40
   2  -4   1    3.40    1.70
  -2  -4  -1    6.20    2.40
  -3  -4  -1   36.90    3.10
   3  -4   1   41.20    2.80
   3  -4   1   36.50    3.80
  -4  -4  -1    4.50    1.70
   4  -4   1    0.70    1.20
   4  -4   1    2.70    1.50
   4   4   1    2.60    1.60
  -5  -4  -1   65.49    4.70
   5  -4   1   73.59    3.90
   5   4   1   72.39    3.80
   6  -4   1    3.10    1.50
   6  -4   1   -0.30    1.60
  -6  -4  -1    1.50    1.90
   6   4   1   -0.30    1.40
   7  -4   1  449.26   13.10
  -7  -4  -1  440.06   12.50
   7  -4   1  429.76   12.40
   7   4   1  441.86   12.30
   8  -4   1  105.89    4.50
   8  -4   1  104.19    5.60
  -8  -4  -1  103.59    4.90
   8   4   1  114.49    4.70
   9  -4   1   23.00    2.60
   9  -4   1   23.20    2.40
  -9  -4  -1   26.30    3.90
   9   4   1   28.00    3.20
  10  -4   1   24.40    2.50
  10  -4   1   26.10    3.10
  10   4   1   26.00    3.80
  11  -4   1    3.00    1.70
  11  -4   1    3.20    1.60
  12  -4   1   24.50    2.90
  13  -4   1   28.40    2.60
  14  -4   1    4.80    1.70
  10  -5  -1   38.40    2.90
  10   5  -1   32.80    2.70
   9  -5  -1    1.80    1.50
   9  -5  -1    2.40    1.30
   9   5  -1    2.80    1.20
   8  -5  -1   70.39    3.40
   8  -5  -1   74.59    3.50
   8   5  -1   75.19    3.30
  -8   5   1   73.89    3.70
   7  -5  -1   12.00    2.40
   7   5  -1    9.70    2.00
  -7   5   1    6.40    1.60
   6  -5  -1  170.28    5.80
   6  -5  -1  161.78    5.90
  -6   5   1  172.78    5.70
   6   5  -1  164.28    5.50
   5  -5  -1   52.49    3.40
   5  -5  -1   51.29    3.20
   5   5  -1   55.19    3.00
   4  -5  -1   24.40    2.60
   4  -5  -1   24.50    2.80
  -4  -5   1   22.30    3.90
   4   5  -1   23.70    2.40
   3  -5  -1   49.00    3.50
  -3  -5   1   48.70    3.90
   3  -5  -1   44.10    3.10
   3   5  -1   49.80    3.00
   2  -5  -1   26.10    2.90
   2  -5  -1   27.70    3.20
  -2  -5   1   24.80    3.20
   2   5  -1   24.60    2.50
   1  -5  -1   73.09    3.70
   1  -5  -1   74.99    4.20
  -1  -5   1   74.29    4.00
   0  -5  -1   20.10    2.70
   0  -5   1   19.80    2.50
   0   5  -1   15.00    3.50
   1  -5   1   58.39    3.40
  -1  -5  -1   53.29    3.50
  -1   5  -1   51.19    3.60
   1   5   1   53.59    3.50
  -2  -5  -1    1.70    2.10
   2  -5   1    1.30    1.60
  -2   5  -1    1.30    1.40
   2   5   1    0.20    1.20
  -3  -5  -1    7.00    2.10
   3  -5   1    5.70    1.80
   3  -5   1    7.00    1.80
  -3   5  -1   12.10    2.30
   3   5   1    7.20    1.50
   4  -5   1   61.69    3.60
   4  -5   1   64.89    3.50
  -4  -5  -1   68.89    4.10
  -4   5  -1   63.99    3.40
   4   5   1   65.29    3.30
   5  -5   1    4.10    1.60
  -5  -5  -1    4.30    3.00
   5  -5   1    3.00    1.40
   5   5   1    2.90    1.20
  -5   5  -1    4.50    1.50
  -6  -5  -1    6.30    2.90
   6  -5   1    0.60    1.30
  -6   5  -1    5.30    1.60
   6   5   1    1.50    1.20
   7  -5   1   35.10    2.70
  -7   5  -1   44.10    3.80
   7   5   1   48.50    2.80
   8  -5   1  149.59    5.20
   8   5   1  162.88    5.20
   9  -5   1    0.80    1.50
   9   5   1   -1.20    1.60
  10  -5   1    2.90    1.70
   1   6  -1   -0.90    0.90
  -1   6   1    0.20    0.90
   0   6  -1   35.30    2.10
   0   6   1   39.90    2.00
  -1   6  -1    9.60    1.90
   1   6   1   12.40    1.60
  21   0  -2   -1.10    1.00
  20   0  -2    7.20    1.80
  20   0  -2   11.60    2.80
  19   0  -2    0.90    1.20
  19   0  -2   -0.40    1.30
  18   0  -2  820.92   21.30
  18   0  -2  833.02   21.10
  17   0  -2    0.30    1.30
  17   0  -2   -1.50    1.30
  16   0  -2  487.65   13.50
  16   0  -2  485.15   13.20
  15   0  -2    2.00    1.40
  15   0  -2    1.90    1.50
  14   0  -2  137.39    5.20
  14   0  -2  133.59    5.30
  13   0  -2    0.60    1.70
  13   0  -2    1.50    1.70
  12   0  -2  404.56   10.80
  12   0  -2  401.36   11.20
  12   0  -2  378.36   11.00
  11   0  -2   -0.40    1.50
  11   0  -2   -1.30    1.90
  11   0  -2   -0.10    1.80
  10   0  -2  240.08    7.00
 -10   0   2  239.98    7.50
   9   0  -2    0.20    1.60
  -9   0   2    0.00    1.00
  -9   0   2   -0.40    1.20
  -8   0   2   87.69    3.30
  -8   0   2   83.49    3.10
  -7   0   2    0.40    0.50
  -6   0   2  865.21   21.30
  -5   0   2    0.00    0.30
  -4   0   2  299.07    7.50
   3   0  -2   -1.10    0.20
  -3   0   2   -0.90    0.20
  -2   0   2 1237.98   29.60
   2   0  -2 1208.18   29.70
   1   0  -2   -0.80    0.10
  -1   0   2   -0.40    0.10
   0   0   2 1995.20   50.09
   0   0  -2 2155.08   50.49
   1   0   2   -7.30    0.10
  -1   0  -2   -7.30    0.10
  -2   0  -2 1153.38   28.50
   2   0   2 1200.28   28.50
  -3   0  -2   -5.30    0.30
  -4   0  -2  700.03   17.30
  -5   0  -2   -0.80    0.50
   6   0   2   72.19    3.40
  -6   0  -2   65.99    2.60
  -6   0  -2   61.89    2.50
  -7   0  -2   -0.40    0.60
   7   0   2    0.10    1.20
  -7   0  -2    0.20    1.10
   8   0   2   35.90    2.20
  -8   0  -2   32.80    2.20
   9   0   2    1.20    1.00
  -9   0  -2   -0.90    1.10
  10   0   2  168.78    5.80
  10   0   2  171.48    6.00
  10   0   2  166.78    5.30
  11   0   2    2.70    1.50
  11   0   2   -0.10    1.80
  11   0   2    0.60    1.30
  12   0   2  124.29    4.60
  12   0   2  122.49    4.80
  12   0   2  128.19    4.90
  13   0   2   -0.70    1.50
  13   0   2    0.70    1.60
  14   0   2   15.00    2.70
  14   0   2   14.50    2.50
  15   0   2    0.10    1.50
  15   0   2   -0.50    1.50
  16   0   2    3.10    1.30
  16   0   2    1.70    1.60
  17   0   2    1.50    1.30
 -17   0  -2   -1.60    2.00
  17   0   2   -1.80    1.30
  18   0   2   38.20    2.90
  18   0   2   39.40    2.60
  19   0   2   -1.20    1.50
  19   0   2   -0.10    1.00
  20   0   2   13.20    1.60
  21   1  -2    8.50    1.50
  21   1  -2    9.70    1.40
  20  -1  -2   21.70    2.70
  20   1  -2   20.00    1.80
  20   1  -2   25.40    1.90
  19  -1  -2    5.60    1.70
  19   1  -2    2.70    1.20
  19   1  -2    0.60    1.10
  18  -1  -2   99.09    4.30
  18   1  -2   96.19    4.00
  18   1  -2  100.49    4.10
  17   1  -2   20.10    2.40
  17   1  -2   21.60    2.30
  16  -1  -2   10.00    1.80
  16  -1  -2   14.80    2.30
  16  -1  -2    9.80    2.60
  16   1  -2   10.20    2.20
  16   1  -2   14.00    2.20
  15  -1  -2   42.90    4.70
  15  -1  -2   58.59    4.10
  15  -1  -2   51.89    3.50
  15   1  -2   48.60    3.20
  15   1  -2   50.59    3.10
  14  -1  -2   70.89    4.00
  14  -1  -2   72.09    4.10
  14  -1  -2   72.29    4.50
  14   1  -2   72.79    3.50
  14   1  -2   70.59    3.70
  13  -1  -2    2.80    2.20
  13  -1  -2    9.80    2.20
  13  -1  -2   11.90    2.70
  12  -1  -2   23.40    3.90
  12  -1  -2   16.10    2.50
  12  -1  -2   18.60    3.40
  12   1  -2   15.90    2.60
  12   1  -2   15.10    2.70
  11  -1  -2    9.70    2.50
  11  -1  -2    4.60    1.50
 -11  -1   2    6.40    2.10
  11   1  -2    7.60    1.80
  11   1  -2    5.30    1.80
 -10  -1   2   42.00    3.30
  10  -1  -2   43.20    2.60
  10   1  -2   37.30    3.40
  10   1  -2   42.40    3.10
 -10   1   2   42.70    3.40
  -9  -1   2  789.22   21.00
  -9  -1   2  773.72   20.40
   9  -1  -2  852.41   20.40
  -9   1   2  827.52   20.70
  -8  -1   2   18.80    2.10
   8  -1  -2   21.60    2.00
  -8   1   2   17.50    2.00
  -8   1   2   19.10    1.80
   7  -1  -2    2.30    1.30
  -7  -1   2   -0.30    0.70
  -7   1   2    1.20    0.70
   7   1  -2    0.00    0.70
  -7   1   2    1.20    0.70
  -6  -1   2    1.60    0.60
  -6   1   2    1.30    0.50
   6   1  -2    1.80    0.60
  -5  -1   2  307.37    8.30
  -5   1   2  313.67    8.10
   5   1  -2  325.67    8.30
  -4  -1   2 1594.54   38.90
   4   1  -2 1628.74   38.90
  -4   1   2 1603.04   38.70
   3  -1  -2  106.49    2.80
  -3  -1   2  105.69    3.10
  -3   1   2  105.79    2.80
   3   1  -2  100.49    3.10
   2  -1  -2   26.20    0.90
  -2  -1   2   28.40    1.30
   2   1  -2   28.30    1.20
  -2   1   2   27.20    1.00
  -1  -1   2  620.74   15.80
   1  -1  -2  633.04   15.60
  -1   1   2  662.23   15.70
   1   1  -2  667.13   15.90
   0  -1  -2 2656.63   65.29
   0  -1   2 2731.53   65.89
   0   1   2 2770.52   65.69
   0   1  -2 2741.53   65.69
   1  -1   2  285.57    7.60
  -1  -1  -2  303.87    7.40
  -1   1  -2  291.47    7.60
   1   1   2  305.57    7.40
  -2  -1  -2 1654.73   39.60
   2  -1   2 1697.23   39.80
  -2   1  -2 1561.64   39.80
   2   1   2 1687.43   39.60
  -3  -1  -2 2853.31   70.39
   3  -1   2 2936.91   70.29
  -3   1  -2 2982.60   69.99
   3   1   2 2894.41   69.79
  -4  -1  -2   25.20    1.30
   4  -1   2   23.70    1.30
  -4   1  -2   22.80    1.40
  -5  -1  -2  191.38    5.30
   5  -1   2  174.18    5.30
   5  -1   2  185.28    5.30
  -5   1  -2  184.78    5.40
  -6  -1  -2  327.67    9.10
   6  -1   2  350.26    9.00
  -6   1  -2  334.27    9.20
   7  -1   2  228.98    6.30
  -7  -1  -2  222.08    6.60
  -7   1  -2  207.68    6.90
  -8  -1  -2    0.80    1.20
   8  -1   2    0.60    1.00
   9  -1   2   40.10    2.40
   9   1   2   40.60    3.50
   9   1   2   41.00    3.00
  10  -1   2   31.00    3.40
  10  -1   2   40.10    2.40
  10   1   2   35.00    2.90
  10   1   2   42.30    3.10
  11  -1   2   17.70    2.10
  11  -1   2   18.30    2.80
  11   1   2   16.30    2.50
  11   1   2   18.20    2.90
  12  -1   2    5.80    1.80
 -12  -1  -2    2.10    1.60
  12  -1   2    3.20    1.40
  12   1   2    4.80    1.70
  13  -1   2  105.69    4.50
  13  -1   2  100.59    4.30
 -13  -1  -2  106.49    4.40
  13   1   2  110.29    4.30
  13   1   2  102.09    4.50
 -14  -1  -2    9.90    2.30
  14  -1   2   12.90    2.20
  14  -1   2    6.90    1.90
  14   1   2   15.10    2.40
  14   1   2   10.40    2.40
  15  -1   2  220.38    7.00
  15  -1   2  221.38    7.10
 -15  -1  -2  219.28    7.30
  15   1   2  213.28    7.00
  15   1   2  222.08    7.10
 -16  -1  -2   61.39    4.60
  16  -1   2   49.80    4.30
  16   1   2   59.89    3.00
  16   1   2   55.89    3.10
  17  -1   2    2.80    1.50
  17   1   2    3.00    1.30
  17   1   2    3.70    1.40
  18  -1   2    2.30    1.30
  18   1   2    2.70    1.10
  18   1   2   -0.30    1.00
  19  -1   2   18.70    2.30
  19   1   2   22.60    1.80
  19   1   2   25.40    1.90
  20   2  -2    2.10    1.00
  20   2  -2    0.30    0.80
  19   2  -2   14.30    1.80
  19   2  -2   15.90    1.60
  18   2  -2   18.70    2.10
  18   2  -2   18.80    2.00
  17  -2  -2    6.40    2.80
  17   2  -2    0.90    1.20
  17   2  -2    1.70    1.30
  16  -2  -2   27.90    3.40
  16   2  -2   25.60    2.20
  16   2  -2   22.40    2.50
  15  -2  -2    7.00    2.10
  15   2  -2    4.20    1.40
  15   2  -2    5.20    1.50
  14  -2  -2   49.50    3.40
  14   2  -2   49.90    3.10
  14   2  -2   55.09    3.50
  13  -2  -2  123.49    4.80
  13   2  -2  129.49    4.80
  13   2  -2  118.49    5.00
  12  -2  -2    1.90    1.50
  12  -2  -2   19.70    5.00
  12   2  -2    5.70    1.70
  12   2  -2    4.40    1.60
  11  -2  -2    9.30    2.80
  11  -2  -2    6.70    1.50
  11   2  -2    5.10    1.80
  11   2  -2    8.90    2.70
  11   2  -2    6.30    1.80
  10  -2  -2  311.67    9.70
  10  -2  -2  296.77    8.70
  10   2  -2  307.67    9.00
  10   2  -2  304.67    9.10
  10   2  -2  296.97    9.50
   9  -2  -2   36.20    2.50
   9  -2  -2   45.30    4.20
  -9  -2   2   37.20    3.40
   9   2  -2   37.10    4.10
   9   2  -2   48.70    3.30
   9   2  -2   31.90    3.70
  -9   2   2   43.90    4.80
   8  -2  -2    9.10    1.70
  -8  -2   2    5.90    2.00
   7  -2  -2  267.57    7.40
  -7  -2   2  256.67    7.60
  -7  -2   2  263.17    8.20
  -7   2   2  248.68    8.00
  -6  -2   2  414.16   11.10
  -6  -2   2  401.96   11.50
   6  -2  -2  423.76   11.00
  -6   2   2  420.56   11.20
   5  -2  -2   33.20    2.20
   5  -2  -2   35.10    1.90
  -5  -2   2   34.60    2.60
   5   2  -2   30.90    2.50
  -5   2   2   35.70    2.30
   4  -2  -2   34.20    2.10
   4  -2  -2   35.90    1.70
  -4  -2   2   38.70    2.30
  -4   2   2   33.40    2.10
   4   2  -2   36.50    2.30
   3  -2  -2  117.29    3.50
  -3  -2   2  124.39    4.00
   3  -2  -2  116.99    4.00
   3   2  -2  112.89    4.00
  -3   2   2  118.89    3.80
  -2  -2   2  174.18    5.20
   2  -2  -2  168.78    5.20
   2  -2  -2  172.68    4.80
   2   2  -2  183.08    5.40
  -2   2   2  177.58    4.90
   1  -2  -2  286.37    7.20
   1  -2  -2  285.07    7.70
  -1  -2   2  243.28    7.80
  -1   2   2  282.57    7.30
   1   2  -2  285.97    7.70
   0  -2  -2    3.50    0.70
   0  -2   2    3.80    1.10
   0  -2  -2    4.00    1.10
   0   2  -2    3.40    0.80
   0   2   2    3.30    0.70
  -1  -2  -2   24.60    1.50
   1  -2   2   23.30    1.90
   1  -2   2   24.20    2.20
  -1  -2  -2   25.20    1.90
  -1   2  -2   22.40    2.00
   1   2   2   22.90    1.40
  -2  -2  -2    1.90    0.70
  -2  -2  -2    1.00    1.10
   2  -2   2    1.20    1.10
   2  -2   2    1.20    0.70
  -2   2  -2    1.40    1.00
   2   2   2    2.00    0.70
   3  -2   2  423.56   10.80
  -3  -2  -2  398.66   10.70
  -3  -2  -2  406.76   10.70
   3  -2   2  398.96   10.60
   3   2   2  401.96   10.70
  -3   2  -2  401.26   11.00
   4  -2   2    7.80    1.70
  -4  -2  -2    7.20    1.50
   4  -2   2    6.90    1.30
  -4  -2  -2    7.60    1.30
   4   2   2    6.90    1.90
  -4   2  -2    6.30    1.60
   5  -2   2   13.00    1.60
   5  -2   2   13.60    2.00
  -5  -2  -2   11.80    2.00
  -5  -2  -2   17.80    2.30
   5   2   2   16.20    2.60
  -6  -2  -2   19.20    2.20
   6  -2   2   19.80    2.60
  -6  -2  -2   20.60    3.00
   6  -2   2   21.70    1.80
  -7  -2  -2  360.36   11.10
   7  -2   2  379.96   10.10
  -8  -2  -2  226.48    7.00
   8  -2   2  228.78    6.80
   8  -2   2  221.18    8.00
   8   2   2  219.58    7.60
   8   2   2  236.48    7.10
   9  -2   2   11.70    1.90
  -9  -2  -2    9.70    2.30
   9  -2   2   14.70    2.90
   9   2   2   14.40    2.10
   9   2   2   16.20    3.50
 -10  -2  -2   11.90    2.60
  10  -2   2   13.30    2.00
  10   2   2   14.30    2.40
  10   2   2   15.80    2.50
  11  -2   2  278.17    8.90
  11  -2   2  285.07    8.40
 -11  -2  -2  280.07    8.50
  11   2   2  282.47    8.60
  11   2   2  271.97    8.40
  12  -2   2   12.40    2.20
  12  -2   2   13.30    2.60
 -12  -2  -2   11.00    2.20
  12   2   2   14.20    2.40
  12   2   2   10.50    1.90
  13  -2   2   66.19    4.40
 -13  -2  -2   67.49    4.10
  13  -2   2   66.29    3.60
  13   2   2   65.19    3.60
  13   2   2   62.39    3.60
 -14  -2  -2    0.70    2.30
  14  -2   2   -1.00    1.60
  14  -2   2   -0.70    1.90
  14   2   2    0.50    1.20
  14   2   2    0.30    1.40
 -15  -2  -2   13.90    3.10
  15  -2   2   13.70    2.40
  15  -2   2   10.10    1.90
  15   2   2   10.50    2.60
  15   2   2   13.10    2.30
  16  -2   2   26.20    2.90
  16   2   2   25.10    2.60
  16   2   2   31.10    2.40
  17   2   2   -0.20    1.00
  17   2   2    0.20    1.30
  18   2   2    2.20    1.00
  18   2   2    3.00    1.20
  19   2   2   -2.10    1.10
  19   2   2   -1.30    0.80
  18   3  -2    3.70    1.00
  17   3  -2    1.30    1.00
  17   3  -2   -3.20    1.80
  16  -3  -2   62.89    4.00
  16   3  -2   54.39    3.20
  16   3  -2   58.39    3.00
  15  -3  -2   14.60    3.00
  15   3  -2   13.60    2.40
  15   3  -2   14.10    2.80
  14  -3  -2    3.10    2.30
  14  -3  -2    2.80    1.70
  14   3  -2    1.30    2.00
  13  -3  -2    2.70    1.70
  13  -3  -2    1.60    1.90
  13   3  -2    2.80    1.40
  13   3  -2    3.10    1.90
  12  -3  -2    4.80    2.00
  12  -3  -2    2.50    1.50
  12   3  -2    4.50    2.20
  12   3  -2    5.20    2.10
  12   3  -2    6.80    1.80
  11  -3  -2   35.90    3.60
  11  -3  -2   25.40    3.70
  11   3  -2   38.60    3.60
  11   3  -2   36.10    4.10
  11   3  -2   30.10    3.20
  10  -3  -2    0.60    1.80
  10  -3  -2   -0.20    2.50
  10  -3  -2    1.60    1.40
  10   3  -2   -0.90    2.40
  10   3  -2    4.60    1.90
  10   3  -2    1.60    1.80
   9  -3  -2  143.19    5.80
   9  -3  -2  129.09    6.70
   9  -3  -2  135.99    6.60
   9   3  -2  135.89    5.50
   9   3  -2  139.39    5.60
   9   3  -2  144.79    6.50
   8  -3  -2   59.99    3.80
  -8  -3   2   56.49    4.00
   8  -3  -2   58.89    3.00
   8  -3  -2   53.79    4.50
   8   3  -2   56.29    3.70
   8   3  -2   55.39    4.50
   7  -3  -2    1.10    1.80
   7  -3  -2   -0.20    1.30
   7  -3  -2   -2.40    2.10
  -7  -3   2   -1.00    1.90
   7   3  -2   -1.70    1.70
   6  -3  -2   24.20    3.60
   6  -3  -2   19.80    3.10
  -6  -3   2   20.20    3.00
   6  -3  -2   21.90    2.10
   6   3  -2   24.70    3.10
   5  -3  -2   16.20    2.90
   5  -3  -2   13.90    2.00
  -5  -3   2   13.20    2.60
   5  -3  -2   15.40    3.40
   5   3  -2   16.50    2.90
   4  -3  -2   10.20    1.80
  -4  -3   2   12.10    2.70
   4  -3  -2    7.70    2.10
   4  -3  -2   10.10    1.90
   4   3  -2    8.00    2.00
   3  -3  -2   -0.40    2.00
   3  -3  -2    0.50    1.20
   3  -3  -2    0.90    1.80
  -2  -3   2    0.50    3.50
   2  -3  -2    4.90    1.90
   2  -3  -2    4.60    2.20
   2  -3  -2    7.80    1.80
  -1  -3   2    7.90    2.60
   1  -3  -2    4.30    1.20
   1  -3  -2    5.60    2.00
  -1  -3   2    2.00    2.10
   1  -3  -2    9.20    2.50
  -1  -3   2    6.60    2.30
   0  -3   2  976.50   25.50
   0  -3   2  992.90   25.80
   0  -3  -2  994.50   25.10
   0  -3  -2  954.50   25.30
   0  -3   2 1062.29   25.10
   1  -3   2  147.19    6.30
   1  -3   2  144.69    4.90
  -1  -3  -2  152.68    5.00
  -1  -3  -2  137.69    5.60
   1  -3   2  138.69    5.40
  -2  -3  -2   -0.40    1.20
   2  -3   2    3.40    1.30
   2  -3   2    1.20    1.70
   3  -3   2  194.28    6.10
   3  -3   2  190.48    6.70
  -3  -3  -2  193.08    6.10
   4  -3   2    4.20    1.30
   4  -3   2    3.60    1.70
  -4  -3  -2    3.20    1.30
   5  -3   2    0.10    1.10
  -5  -3  -2    0.90    1.40
   5  -3   2   -1.50    1.50
  -6  -3  -2   25.80    2.60
   6  -3   2   27.00    2.30
   6  -3   2   25.50    3.00
   6   3   2   32.40    3.70
   6   3   2   28.10    4.40
   7  -3   2    0.20    1.30
   7  -3   2   -0.20    1.70
  -7  -3  -2    2.40    1.60
   7   3   2   -2.80    2.10
   7   3   2   -0.30    2.10
   8  -3   2    4.40    1.90
  -8  -3  -2    5.10    1.70
   8  -3   2    5.40    1.40
   8   3   2    6.40    4.00
   9  -3   2    2.30    1.90
  -9  -3  -2    0.10    1.70
   9  -3   2    1.40    1.80
   9   3   2    4.10    1.70
  10  -3   2    7.80    1.70
  10  -3   2    9.50    2.10
 -10  -3  -2   17.20    3.70
  10   3   2   11.20    2.50
 -11  -3  -2   10.00    2.50
  11  -3   2   11.70    2.30
  11  -3   2   10.30    2.30
  11   3   2   13.80    2.50
  12  -3   2   23.20    2.60
  12  -3   2   25.40    4.10
 -12  -3  -2   23.70    3.80
  12   3   2   21.20    2.70
  12   3   2   25.80    4.00
 -13  -3  -2   21.30    5.10
  13  -3   2   11.20    2.40
  13   3   2   13.80    2.70
  14  -3   2    4.70    1.60
  14   3   2    5.90    1.40
  14   3   2    4.90    2.20
  15  -3   2    3.30    1.50
  15   3   2    1.30    1.10
  15   3   2   -1.10    2.20
  16  -3   2   28.80    2.90
  16   3   2   23.10    1.80
  17   3   2    8.00    1.60
  14  -4  -2    2.00    2.30
  14  -4  -2    1.00    1.70
  13  -4  -2    0.90    1.60
  13  -4  -2    2.10    1.70
  12  -4  -2   -1.70    1.30
  12  -4  -2   -0.10    1.40
  12   4  -2    1.70    1.80
  11  -4  -2   19.50    2.80
  11  -4  -2   21.80    2.50
  11   4  -2   26.00    3.00
  10  -4  -2   27.00    2.70
  10  -4  -2   26.30    2.50
  10   4  -2   26.70    2.80
   9  -4  -2    3.30    1.60
   9  -4  -2    1.50    1.50
   9   4  -2    2.90    1.50
   8  -4  -2   26.80    2.70
   8  -4  -2   24.40    2.90
   8   4  -2   23.50    2.80
   7  -4  -2  360.96   10.80
   7  -4  -2  340.87   10.30
   7   4  -2  365.26   10.40
   6  -4  -2   27.40    2.70
   6  -4  -2   36.80    3.20
   6  -4  -2   27.50    3.10
  -6  -4   2   27.70    5.60
   6   4  -2   34.10    3.00
   5  -4  -2   91.49    4.90
   5  -4  -2   88.79    4.30
   5  -4  -2   89.59    5.10
  -5  -4   2   92.79    4.50
   5   4  -2   87.69    4.20
   4  -4  -2   22.40    2.80
  -4  -4   2   23.50    3.10
   4  -4  -2   23.90    3.10
   4  -4  -2   22.20    3.00
   4   4  -2   22.70    2.70
  -3  -4   2   70.99    3.80
   3  -4  -2   73.09    4.10
   3  -4  -2   69.09    3.50
   3   4  -2   68.79    3.70
  -2  -4   2   -1.00    1.70
  -2  -4   2   -2.00    2.00
   2  -4  -2    0.10    1.60
   2  -4  -2    1.50    1.30
   2   4  -2    0.30    1.50
   1  -4  -2   64.69    3.50
  -1  -4   2   66.79    4.20
   1  -4  -2   65.29    4.00
  -1  -4   2   64.09    3.60
   0  -4  -2   10.30    2.20
   0  -4  -2   16.50    3.30
   0  -4   2   11.10    2.40
   0  -4   2   12.20    2.30
  -1  -4  -2   22.10    3.50
  -1  -4  -2   21.00    2.50
   1  -4   2   18.10    2.40
   1  -4   2   22.30    2.90
   2  -4   2   10.90    2.20
  -2  -4  -2    7.50    1.70
   2  -4   2    6.70    1.70
  -2  -4  -2    8.80    2.70
  -3  -4  -2   54.79    3.30
   3  -4   2   50.29    3.00
   3  -4   2   59.99    3.60
  -4  -4  -2   32.70    3.00
   4  -4   2   38.00    2.70
   4  -4   2   32.90    3.00
   4   4   2   30.70    3.10
   5  -4   2   18.80    2.70
   5  -4   2   17.50    2.50
  -5  -4  -2   16.00    3.00
   5   4   2   25.00    2.80
   6  -4   2   23.10    2.60
   6  -4   2   25.90    2.70
  -6  -4  -2   21.70    3.00
   6   4   2   18.80    3.00
   7  -4   2   40.10    3.00
  -7  -4  -2   42.90    3.50
   7  -4   2   42.80    3.20
   7   4   2   45.80    3.30
   8  -4   2    1.10    1.30
   8  -4   2    1.10    1.50
  -8  -4  -2    1.90    2.00
   8   4   2    3.20    1.60
   9  -4   2  131.49    5.20
   9  -4   2  124.49    5.00
  -9  -4  -2  137.79    5.60
   9   4   2  133.19    5.40
 -10  -4  -2   53.29    4.50
  10  -4   2   53.09    3.80
  10  -4   2   60.49    3.80
  11  -4   2   25.00    2.60
  12  -4   2   56.39    3.10
  13  -4   2   24.40    2.60
  11   5  -2    3.30    1.70
  10  -5  -2    2.10    1.40
  10  -5  -2    2.30    1.20
  10   5  -2    1.70    1.30
   9  -5  -2   53.69    2.90
   9  -5  -2   52.89    2.90
  -9   5   2   52.99    3.40
   9   5  -2   50.89    2.60
   8  -5  -2  222.28    6.90
   8   5  -2  220.68    6.60
  -8   5   2  222.88    6.80
   7  -5  -2   86.99    4.10
   7  -5  -2   91.29    4.40
   7   5  -2   92.09    3.60
   6  -5  -2    0.60    1.50
   6  -5  -2    0.90    1.20
   6   5  -2    0.20    1.10
   5  -5  -2  104.09    4.40
   5  -5  -2  107.09    4.30
   5   5  -2   95.49    4.00
   4  -5  -2   80.89    3.90
   4  -5  -2   79.09    3.80
   4   5  -2   75.89    3.60
  -3  -5   2    6.60    2.70
   3  -5  -2    4.80    1.70
   3  -5  -2    3.40    1.70
   3   5  -2    3.60    1.40
   2  -5  -2  129.39    5.00
  -2  -5   2  125.99    5.10
   2  -5  -2  132.59    5.30
   2   5  -2  131.49    4.90
   1  -5  -2  104.09    4.60
  -1  -5   2  104.59    4.60
   1  -5  -2  116.89    4.90
   1   5  -2  104.29    4.40
   0  -5  -2  164.18    7.20
   0  -5   2  174.38    6.10
   0   5   2  175.88    7.30
   0   5  -2  173.18    6.00
  -1  -5  -2    1.80    1.60
   1  -5   2    1.00    1.80
  -1   5  -2    3.00    1.30
   1   5   2    0.40    1.10
   2  -5   2    1.20    1.70
  -2  -5  -2    2.40    1.90
   2   5   2    0.60    1.20
  -2   5  -2    1.20    1.30
   3  -5   2   69.89    3.70
  -3  -5  -2   78.89    4.00
   3   5   2   68.79    3.40
  -3   5  -2   72.29    3.60
   4  -5   2    1.50    1.60
  -4  -5  -2    0.10    1.90
   4   5   2    2.30    1.30
  -4   5  -2    1.20    1.50
  -5  -5  -2   65.59    4.10
   5  -5   2   59.49    3.20
  -5   5  -2   57.19    3.40
   5   5   2   57.99    3.00
  -6  -5  -2    0.50    2.50
   6  -5   2    0.20    1.60
  -6   5  -2   -0.80    1.90
   6   5   2    3.00    1.30
   7  -5   2   54.99    3.20
   7   5   2   52.19    3.00
   8  -5   2   19.10    2.40
   8   5   2   18.90    3.90
   9  -5   2   34.70    2.80
  21   0  -3   25.70    1.90
  21   0  -3   32.60    3.50
  20   0  -3   -0.90    1.30
  20   0  -3    0.40    1.20
  19   0  -3    0.70    1.20
  19   0  -3    2.60    1.30
  18   0  -3    0.50    1.30
  18   0  -3   -2.30    1.30
  17   0  -3   46.20    3.10
  17   0  -3   47.80    3.10
  16   0  -3    1.70    1.50
  16   0  -3   -0.10    1.40
  15   0  -3 1266.27   32.20
  15   0  -3 1310.97   32.50
  14   0  -3    2.70    1.50
  14   0  -3    1.10    1.50
  13   0  -3  588.24   15.50
  13   0  -3  570.54   15.50
  12   0  -3    2.00    1.70
  12   0  -3   -1.80    1.70
  11   0  -3   68.19    4.00
  11   0  -3   70.29    3.70
  11   0  -3   70.59    3.80
 -10   0   3    0.30    1.20
  10   0  -3   -3.00    1.60
  -9   0   3  450.55   12.50
  -9   0   3  480.65   12.40
  -8   0   3   -0.40    0.60
  -7   0   3  224.58    6.20
  -6   0   3   -0.40    0.30
  -5   0   3   84.99    2.60
  -4   0   3   -0.20    0.20
   4   0  -3    0.10    0.20
   3   0  -3 1618.84   37.30
  -3   0   3 1494.05   37.40
   2   0  -3   -1.00    0.10
  -2   0   3   -1.10    0.20
   1   0  -3  175.18    4.40
  -1   0   3  176.98    4.40
   0   0   3    0.10    0.10
   0   0  -3   -0.10    0.10
   1   0   3   67.29    2.00
  -1   0  -3   70.69    2.00
  -2   0  -3    0.00    0.30
   2   0   3   -0.30    0.20
  -3   0  -3  236.18    6.20
  -4   0  -3    0.50    0.40
  -5   0  -3   19.40    1.30
   6   0   3    0.00    1.10
  -6   0  -3   -0.30    0.60
  -6   0  -3   -0.30    0.70
  -7   0  -3   76.49    3.10
   7   0   3   74.09    2.90
  -7   0  -3   66.19    3.20
   8   0   3   -0.90    0.90
  -8   0  -3   -1.70    0.90
   9   0   3    7.50    1.60
   9   0   3    6.80    1.80
  10   0   3    0.60    1.20
  10   0   3   -1.00    1.70
  10   0   3    0.30    1.70
  11   0   3  152.48    5.60
  11   0   3  151.58    5.20
  11   0   3  155.78    5.50
  12   0   3    0.20    1.50
  12   0   3    1.00    2.40
  13   0   3  223.18    7.20
  13   0   3  233.48    7.20
  14   0   3   -1.80    1.30
  14   0   3   -0.10    1.60
  15   0   3    3.80    1.60
  15   0   3    4.30    1.50
  16   0   3    1.00    1.30
  17   0   3    0.70    1.30
  17   0   3    0.50    1.20
 -17   0  -3   -0.20    1.80
 -18   0  -3    1.50    3.00
  18   0   3    1.20    1.00
  18   0   3    0.40    1.50
  19   0   3   20.20    1.80
  21   1  -3    1.00    1.00
  21   1  -3    0.80    0.90
  20  -1  -3    1.00    1.70
  20   1  -3    0.40    0.90
  20   1  -3    1.30    1.50
  19  -1  -3   16.70    2.80
  19   1  -3   18.30    2.40
  19   1  -3   15.00    2.20
  18  -1  -3   35.90    3.30
  18   1  -3   35.80    2.50
  18   1  -3   34.40    2.70
  17  -1  -3  136.09    5.20
  17  -1  -3  135.09    6.10
  17   1  -3  133.49    5.10
  17   1  -3  134.99    4.90
  16  -1  -3   52.89    3.60
  16  -1  -3   60.99    3.80
  16   1  -3   56.39    3.50
  16   1  -3   57.39    3.40
  15  -1  -3  149.79    6.50
  15  -1  -3  146.29    5.60
  15  -1  -3  140.69    5.60
  15   1  -3  135.79    5.10
  15   1  -3  138.29    5.70
  14  -1  -3   26.80    3.50
  14  -1  -3   36.00    3.80
  14  -1  -3   30.50    3.50
  14   1  -3   26.30    2.60
  14   1  -3   29.00    2.80
  13  -1  -3   29.40    3.50
  13  -1  -3   23.80    3.90
  13  -1  -3   27.30    3.10
  13   1  -3   26.00    2.60
  13   1  -3   27.60    2.80
  12  -1  -3   25.50    3.90
  12  -1  -3   28.10    4.10
  12  -1  -3   24.90    2.70
  12   1  -3   20.40    2.80
  12   1  -3   27.00    2.60
  11  -1  -3   15.20    2.50
  11  -1  -3   16.40    4.00
  11   1  -3   12.20    2.70
  11   1  -3   12.90    2.70
 -10  -1   3   29.70    4.50
  10  -1  -3   24.90    2.30
  10   1  -3   23.30    3.00
 -10   1   3   25.00    3.00
  10   1  -3   27.70    3.10
  -9  -1   3 1084.19   26.70
   9  -1  -3 1062.99   25.90
  -9   1   3 1053.79   26.20
  -9   1   3  987.90   26.30
  -8  -1   3  281.37    8.30
   8  -1  -3  298.77    8.00
  -8   1   3  297.57    8.10
   8   1  -3  292.67    8.50
  -8   1   3  278.57    8.10
  -7  -1   3    5.20    1.00
  -7   1   3    4.50    1.10
  -7   1   3    8.10    1.20
   7   1  -3    4.80    1.40
  -6  -1   3  210.18    5.90
  -6   1   3  207.58    5.60
  -6   1   3  207.28    5.60
   6   1  -3  202.38    5.90
  -5  -1   3  645.74   17.30
   5   1  -3  730.43   17.40
  -5   1   3  708.83   17.00
  -4  -1   3 1300.57   31.30
  -4   1   3 1260.87   30.80
   4   1  -3 1286.57   31.20
  -3  -1   3 8400.96  222.38
   3   1  -3 9999.00  222.98
  -3   1   3 9306.37  220.68
   2  -1  -3 1768.02   42.20
  -2  -1   3 1738.73   42.50
   2   1  -3 1769.32   42.50
  -2   1   3 1781.12   42.20
   1  -1  -3 2160.88   58.69
  -1  -1   3 2626.64   59.19
   1   1  -3 2591.44   58.89
  -1   1   3 2430.66   58.69
   0  -1   3 2796.52   68.49
   0  -1  -3 2825.82   67.69
   0   1   3 2744.63   67.69
   0   1  -3 2914.61   67.59
  -1  -1  -3 4047.00   99.19
   1  -1   3 4013.80   98.79
  -1   1  -3 4321.27   99.79
   2  -1   3  409.86   10.60
  -2  -1  -3  426.26   10.30
  -2   1  -3  411.26   10.60
  -3  -1  -3  692.83   17.50
   3  -1   3  737.13   17.90
  -3   1  -3  702.33   17.70
  -4  -1  -3  281.37    7.50
  -4   1  -3  287.27    7.70
   5  -1   3   51.99    2.20
  -5  -1  -3   51.29    2.10
   5  -1   3   42.80    2.10
  -5   1  -3   42.90    2.20
   6  -1   3    7.20    1.30
  -6  -1  -3    9.40    1.90
  -6  -1  -3    6.50    1.40
  -6   1  -3    4.60    1.00
  -7  -1  -3  320.77    9.40
   7  -1   3  348.27    9.10
   8  -1   3    9.50    2.30
  -8  -1  -3   16.40    2.90
   9  -1   3    4.20    1.80
   9  -1   3    3.50    1.20
   9   1   3    3.30    1.70
   9   1   3    4.60    1.90
  10  -1   3  181.48    6.00
  10  -1   3  177.58    5.70
  10   1   3  173.08    5.90
  10   1   3  165.98    6.00
  11  -1   3   58.59    3.10
  11  -1   3   65.49    3.70
  11   1   3   65.79    3.40
  11   1   3   68.19    3.60
  12  -1   3  134.69    5.00
 -12  -1  -3  129.99    5.00
  12  -1   3  134.09    4.90
  12   1   3  129.59    5.10
  12   1   3  137.19    5.00
 -13  -1  -3    1.80    1.50
  13  -1   3    1.30    1.30
  13  -1   3    2.10    1.60
  13   1   3    4.20    1.60
  13   1   3    1.30    1.30
  14  -1   3    3.90    1.60
  14  -1   3    5.20    1.70
 -14  -1  -3    4.60    1.70
  14   1   3    2.40    1.40
  14   1   3    3.10    1.30
  15  -1   3   26.00    2.60
  15  -1   3   23.90    2.80
 -15  -1  -3   19.00    3.10
  15   1   3   23.00    2.50
  15   1   3   21.90    2.50
  16  -1   3    2.40    1.60
 -16  -1  -3   -1.90    2.30
  16   1   3    3.00    1.30
  17  -1   3    0.30    1.30
 -17  -1  -3    5.40    3.20
  17   1   3    0.90    1.10
  17   1   3    1.60    1.20
  18  -1   3   -1.00    1.20
  18   1   3    0.50    1.10
 -18   1  -3    3.50    2.50
  18   1   3   -2.20    0.90
  19  -1   3   24.60    2.30
  19   1   3   31.20    2.00
  19   1   3   36.00    2.40
  20   2  -3   12.60    1.70
  20   2  -3    8.90    1.40
  19   2  -3    0.00    1.00
  19   2  -3   -0.90    0.80
  18   2  -3    1.90    1.10
  18   2  -3    0.10    1.10
  17   2  -3    1.80    1.50
  17   2  -3   -1.00    1.20
  16  -2  -3    0.40    2.20
  16   2  -3    1.70    1.00
  16   2  -3    0.20    1.30
  15  -2  -3   37.80    3.80
  15   2  -3   39.00    3.10
  15   2  -3   42.00    2.70
  14  -2  -3   14.70    3.00
  14   2  -3   13.80    2.70
  14   2  -3   12.50    3.00
  13  -2  -3   -1.00    1.70
  13  -2  -3    4.70    3.30
  13   2  -3   -0.30    1.40
  13   2  -3    0.90    1.50
  12  -2  -3    2.00    2.50
  12  -2  -3    5.30    1.50
  12   2  -3    3.70    1.60
  12   2  -3    5.30    1.70
  12   2  -3    5.40    2.60
  11  -2  -3  132.39    4.60
  11  -2  -3  121.79    5.70
  11   2  -3  124.89    5.10
  11   2  -3  123.89    5.60
  11   2  -3  118.19    4.70
  10  -2  -3   83.89    6.50
  10  -2  -3   99.09    5.10
  10  -2  -3   94.79    3.80
  10   2  -3  101.69    4.80
  10   2  -3  103.09    4.90
  10   2  -3  100.79    4.50
   9  -2  -3   17.30    2.10
   9  -2  -3   14.50    2.60
   9   2  -3   26.10    3.40
   9   2  -3   20.20    3.20
   9   2  -3   21.80    3.60
  -9   2   3   18.50    4.50
   8  -2  -3  674.63   17.30
  -8   2   3  648.94   17.30
   7  -2  -3   11.20    1.80
  -7  -2   3   11.30    1.80
  -7   2   3   14.30    3.00
   6  -2  -3  193.98    5.80
  -6  -2   3  191.88    6.50
  -6   2   3  197.08    5.90
   5  -2  -3   39.10    2.20
  -5  -2   3   40.00    2.70
  -5   2   3   39.40    2.20
  -4  -2   3   30.70    2.20
   4  -2  -3   26.10    2.00
   4  -2  -3   28.30    1.50
  -4   2   3   26.00    1.70
   4   2  -3   24.20    2.20
   3  -2  -3   32.40    2.10
  -3  -2   3   31.70    2.10
   3  -2  -3   31.00    1.50
   3   2  -3   33.10    2.30
  -3   2   3   33.20    1.60
   2  -2  -3  216.98    5.50
   2  -2  -3  206.48    6.00
  -2  -2   3  207.38    6.10
  -2   2   3  209.88    5.50
   2   2  -3  195.08    6.10
  -1  -2   3  442.16   11.30
   1  -2  -3  420.96   11.20
   1  -2  -3  432.06   10.70
   1   2  -3  414.76   11.40
  -1   2   3  430.96   10.70
   0  -2  -3   41.80    1.80
   0  -2   3   42.50    2.60
   0  -2  -3   41.10    2.40
   0  -2   3   43.80    2.10
   0   2  -3   41.60    2.40
   0   2   3   42.90    1.70
  -1  -2  -3    7.60    1.30
  -1  -2  -3    8.80    1.40
   1  -2   3   12.50    1.80
   1  -2   3    8.90    1.40
  -1   2  -3    5.30    1.10
   1   2   3    8.50    1.20
  -2  -2  -3   10.00    1.70
   2  -2   3    9.10    1.50
   2  -2   3   12.50    1.80
  -2  -2  -3   13.30    1.60
   2   2   3   12.90    1.40
  -2   2  -3   14.10    2.20
   3  -2   3    1.90    0.80
  -3  -2  -3    3.10    1.20
   3  -2   3    2.40    1.10
  -3  -2  -3    2.30    0.90
   3   2   3    2.80    0.90
  -3   2  -3    1.50    1.20
  -4  -2  -3    0.40    1.10
  -4  -2  -3   -0.30    1.00
   4  -2   3    0.70    0.90
   4  -2   3    2.70    1.00
   5  -2   3   78.99    3.10
   5  -2   3   66.99    3.50
  -5  -2  -3   75.49    3.60
  -5  -2  -3   74.99    3.30
   6  -2   3   83.69    3.20
  -6  -2  -3   86.09    4.40
  -6  -2  -3   77.09    3.50
   6  -2   3   82.29    4.20
  -7  -2  -3    9.60    2.60
  -7  -2  -3    8.40    1.60
   7  -2   3   10.30    1.70
   7   2   3    8.70    1.80
   8  -2   3   70.29    3.20
  -8  -2  -3   72.39    3.50
   8  -2   3   75.19    5.20
   8   2   3   81.09    4.70
   8   2   3   70.89    3.80
   9  -2   3   59.29    4.60
  -9  -2  -3   61.59    3.30
   9  -2   3   58.49    3.30
   9  -2   3   68.29    5.20
   9   2   3   57.19    3.40
   9   2   3   63.29    4.20
 -10  -2  -3  194.48    6.50
  10  -2   3  196.18    6.30
  10  -2   3  187.98    6.90
  10   2   3  193.38    6.70
 -11  -2  -3  102.19    4.60
  11  -2   3  104.49    4.30
  11  -2   3  100.59    4.90
  11   2   3  105.59    4.70
  11   2   3  101.49    4.30
  12  -2   3   11.20    2.30
 -12  -2  -3    5.70    2.00
  12   2   3    8.40    1.60
  12   2   3    8.80    1.90
 -13  -2  -3   11.60    2.30
  13  -2   3    8.60    2.30
  13  -2   3   11.00    2.50
  13   2   3   12.50    2.70
  13   2   3   11.50    2.20
  14  -2   3   29.60    2.60
 -14  -2  -3   31.80    3.50
  14  -2   3   31.40    3.40
  14   2   3   32.90    2.50
  14   2   3   28.20    2.80
 -15  -2  -3   -1.60    2.50
  15  -2   3    1.40    2.10
  15  -2   3    0.30    1.40
  15   2   3   -1.20    1.20
  15   2   3    0.90    1.40
  16  -2   3   61.39    3.90
  16  -2   3   44.00    3.80
  16   2   3   58.99    3.10
  16   2   3   51.99    2.80
  17   2   3   24.30    2.30
  17   2   3   25.70    2.20
  18   2   3  111.79    3.80
  18   2   3  104.89    4.10
  18   3  -3   -0.20    1.50
  18   3  -3    0.00    1.00
  17   3  -3    1.10    1.40
  17   3  -3    0.00    1.10
  16  -3  -3   12.10    2.60
  16   3  -3   17.90    2.60
  16   3  -3    7.30    1.40
  15  -3  -3   41.10    3.40
  15   3  -3   41.50    2.90
  15   3  -3   32.30    3.10
  14  -3  -3   14.40    3.00
  14  -3  -3   18.30    3.50
  14   3  -3   15.70    2.60
  13  -3  -3   69.89    4.20
  13  -3  -3   69.79    3.70
  13   3  -3   72.69    4.10
  13   3  -3   73.09    4.30
  13   3  -3   69.19    3.60
  12  -3  -3   16.00    3.20
  12  -3  -3   20.30    2.70
  12   3  -3   23.70    2.90
  12   3  -3   25.50    3.40
  12   3  -3   23.40    3.50
  11  -3  -3   14.30    3.00
  11  -3  -3   10.70    2.50
  11   3  -3   12.40    2.90
  11   3  -3   10.90    2.40
  11   3  -3    8.90    1.90
  10  -3  -3   10.00    2.00
  10  -3  -3   11.20    2.30
  10  -3  -3   13.90    2.50
  10   3  -3   12.30    2.20
  10   3  -3   14.10    3.00
  10   3  -3   15.40    2.70
   9  -3  -3    1.70    1.30
   9  -3  -3    1.30    1.70
   9   3  -3   -1.00    1.70
   9   3  -3    2.90    2.50
   9   3  -3   -0.70    2.20
   8  -3  -3    1.80    1.70
   8  -3  -3    5.00    1.90
   8  -3  -3    1.60    1.20
   8   3  -3    5.10    1.70
   7  -3  -3    2.50    1.50
   7  -3  -3    5.00    1.90
   7  -3  -3    6.00    1.90
   7   3  -3    4.20    1.70
  -6  -3   3    9.50    2.30
   6  -3  -3   14.10    3.10
   6  -3  -3   10.40    2.10
   6  -3  -3    6.80    1.40
   6   3  -3    7.80    1.70
   5  -3  -3   11.40    2.90
   5  -3  -3   15.70    3.00
   5  -3  -3    9.00    1.80
   5   3  -3    4.80    1.70
  -4  -3   3    4.70    1.80
   4  -3  -3    3.40    1.30
   4  -3  -3    7.00    1.90
   4  -3  -3    4.40    1.80
   4   3  -3    2.50    1.70
   3  -3  -3  143.99    5.70
   3  -3  -3  143.49    5.40
   3  -3  -3  139.49    4.80
  -3  -3   3  147.29    5.00
  -3  -3   3  133.69    6.10
   3   3  -3  141.09    5.60
  -2  -3   3   21.50    4.00
   2  -3  -3   25.50    2.00
  -2  -3   3   25.50    2.50
   2  -3  -3   26.10    3.60
   2  -3  -3   26.30    3.10
   1  -3  -3   11.30    2.00
   1  -3  -3    5.80    2.40
   1  -3  -3   14.60    1.90
  -1  -3   3    8.00    2.60
  -1  -3   3   11.90    2.40
   0  -3  -3    2.30    1.20
   0  -3  -3    4.90    2.00
   0  -3   3    8.10    2.20
   0  -3   3    1.50    1.30
   1  -3   3    9.20    1.90
   1  -3   3    8.50    2.00
  -1  -3  -3    6.60    1.40
  -1  -3  -3   10.00    2.00
  -2  -3  -3  382.56   10.80
   2  -3   3  382.86   10.40
  -2  -3  -3  362.06   10.40
   2  -3   3  379.56   10.90
   3  -3   3  182.18    6.40
   3  -3   3  190.58    6.00
  -3  -3  -3  194.18    6.10
   4  -3   3   35.50    3.10
   4  -3   3   30.20    2.30
  -4  -3  -3   34.60    2.60
  -5  -3  -3   27.50    2.60
   5  -3   3   30.00    2.60
   5  -3   3   32.70    3.20
  -6  -3  -3  215.18    6.80
   6  -3   3  207.38    7.10
   6  -3   3  211.08    6.90
   6   3   3  194.68    7.10
   6   3   3  206.28    7.20
   7  -3   3  100.79    4.10
  -7  -3  -3   91.59    4.30
   7  -3   3   96.39    4.80
   7   3   3  102.69    4.70
   7   3   3   95.79    5.50
   8  -3   3   17.00    2.10
  -8  -3  -3   11.70    2.60
   8  -3   3   15.10    3.10
   8   3   3   14.00    2.10
   9  -3   3  168.28    6.30
  -9  -3  -3  163.78    6.00
   9  -3   3  165.28    5.80
   9   3   3  170.98    5.90
  10  -3   3    8.60    2.30
 -10  -3  -3    7.10    2.00
  10  -3   3    6.80    1.70
  10   3   3   11.50    2.50
 -11  -3  -3   29.90    3.40
  11  -3   3   29.30    4.20
  11  -3   3   33.70    2.90
  11   3   3   33.80    2.80
 -12  -3  -3  142.99    5.90
  12  -3   3  136.09    6.00
  12   3   3  156.88    5.20
 -13  -3  -3   12.40    2.80
  13  -3   3   11.80    2.70
  13   3   3   13.20    2.50
  14  -3   3    2.10    1.50
  14   3   3    2.10    1.20
  15  -3   3   13.40    2.30
  15   3   3   16.20    2.80
  16  -3   3    3.40    2.00
  16   3   3    0.30    0.90
  17   3   3   -0.40    0.90
  14  -4  -3    5.60    1.80
  14  -4  -3    9.10    1.80
  13  -4  -3    0.60    1.60
  13  -4  -3    1.10    1.40
  13   4  -3   -0.10    1.70
  12  -4  -3    3.40    1.50
  12  -4  -3    3.00    1.50
  12   4  -3    4.80    1.60
  11  -4  -3  103.29    4.50
  11  -4  -3  106.79    4.40
  11   4  -3  110.89    4.50
  10  -4  -3  210.18    7.20
  10  -4  -3  207.08    6.90
  10   4  -3  223.38    6.90
   9  -4  -3    6.50    1.80
   9  -4  -3    7.10    1.80
   9  -4  -3    3.10    1.80
   9   4  -3   10.70    2.20
   8  -4  -3   19.50    3.10
   8  -4  -3   25.40    3.70
   8  -4  -3   25.80    2.90
   8   4  -3   22.00    2.60
   7  -4  -3  246.08    8.00
   7  -4  -3  253.57    8.40
   7  -4  -3  269.07    8.30
   7   4  -3  254.07    8.00
   6  -4  -3   -0.40    1.60
   6  -4  -3    1.00    1.40
   6  -4  -3    0.70    1.60
   6   4  -3    1.90    1.30
  -5  -4   3   92.29    4.70
   5  -4  -3   87.09    4.40
   5  -4  -3   94.59    4.60
   5   4  -3   91.99    4.20
  -4  -4   3   30.00    3.50
   4  -4  -3   35.00    2.80
   4  -4  -3   38.50    3.40
   4  -4  -3   33.70    3.20
   4   4  -3   37.20    3.10
   3  -4  -3   26.80    3.20
  -3  -4   3   20.70    3.10
   3  -4  -3   29.00    2.90
   3  -4  -3   22.10    2.50
   3   4  -3   26.50    2.80
  -2  -4   3   18.00    2.90
   2  -4  -3   18.60    2.40
   2  -4  -3   17.20    3.10
   2   4  -3   23.70    2.80
   1  -4  -3   63.79    4.10
  -1  -4   3   65.39    4.10
  -1  -4   3   66.29    3.60
   1  -4  -3   62.99    3.50
   1   4  -3   71.59    3.70
   0  -4  -3  129.19    5.10
   0  -4  -3  143.79    5.70
   0  -4   3  138.79    5.60
   0  -4   3  131.79    5.10
   0   4  -3  129.99    5.30
   1  -4   3   57.69    3.40
  -1  -4  -3   60.89    4.50
   1  -4   3   60.39    3.90
  -1  -4  -3   63.09    3.40
   2  -4   3    6.30    1.50
   2  -4   3    7.20    1.90
  -2  -4  -3   11.90    2.20
  -3  -4  -3   -0.70    1.40
   3  -4   3   -0.70    1.50
   3  -4   3    0.70    1.40
   4  -4   3   -0.40    2.20
   4  -4   3   -0.40    1.60
   5  -4   3    4.20    1.70
   5  -4   3    4.20    1.70
  -5  -4  -3    7.00    2.00
   5   4   3    2.80    1.60
  -6  -4  -3  234.48    7.80
   6  -4   3  245.18    7.70
   6  -4   3  241.38    8.20
  -6   4  -3  240.08    8.00
   6   4   3  247.58    7.80
  -7  -4  -3   88.79    4.40
   7  -4   3   81.39    4.50
   7  -4   3   81.69    4.50
   7   4   3   90.89    4.30
  -8  -4  -3   46.90    3.70
   8  -4   3   45.90    3.10
   8  -4   3   43.20    3.30
   8   4   3   54.79    4.30
  -9  -4  -3    2.80    2.10
   9  -4   3    0.00    1.30
   9  -4   3    2.90    2.80
  10  -4   3   74.09    3.70
 -10  -4  -3   78.09    4.50
  11  -4   3  128.69    5.00
  12  -4   3   93.79    3.90
  13  -4   3    1.90    1.50
  11  -5  -3   53.69    3.00
  11   5  -3   50.79    2.70
  10  -5  -3   19.20    2.40
  10  -5  -3   16.10    2.10
  10   5  -3   13.50    1.90
   9  -5  -3    1.80    1.20
   9  -5  -3    0.80    1.40
   9   5  -3    2.00    1.10
  -9   5   3    5.80    1.80
   8  -5  -3  105.89    4.20
   8  -5  -3  103.39    4.20
   8   5  -3  112.29    4.10
   7  -5  -3    4.30    1.40
   7   5  -3    2.60    1.70
   6  -5  -3    4.50    1.50
   6  -5  -3    3.80    1.60
   6   5  -3    8.50    2.00
   5  -5  -3   51.69    3.10
   5  -5  -3   56.09    4.00
   5   5  -3   55.19    3.00
   4  -5  -3    5.20    1.70
   4  -5  -3    4.00    1.30
   4   5  -3    3.90    1.30
   3  -5  -3   -2.70    2.00
   3  -5  -3   -1.10    1.50
   3   5  -3    1.70    1.90
   3   5  -3   -1.40    1.10
  -2  -5   3  217.48    7.30
   2  -5  -3  203.98    6.90
   2  -5  -3  201.18    6.80
   2   5  -3  203.98    6.60
   1  -5  -3   83.29    4.00
  -1  -5   3   85.49    4.50
   1  -5  -3   84.29    4.50
   1   5  -3   85.19    3.90
   0  -5   3   -0.80    2.00
   0  -5  -3    0.70    2.20
   0  -5  -3   -0.50    1.50
   0   5  -3    1.20    1.30
  -1  -5  -3    0.20    1.70
   1  -5   3   -0.40    1.90
  -1   5  -3    0.70    1.30
   1   5   3    0.00    1.20
  -2  -5  -3   13.60    2.80
   2  -5   3    9.60    2.10
   2   5   3   10.40    2.20
  -2   5  -3   12.00    2.40
   3  -5   3    0.20    1.70
  -3  -5  -3    1.70    1.70
  -3   5  -3    4.30    1.50
   3   5   3    3.00    1.30
  -4  -5  -3   12.50    2.90
   4  -5   3    8.80    1.80
   4   5   3   13.20    2.20
  -4   5  -3   14.40    2.60
  -5  -5  -3    5.80    1.90
   5   5   3    3.40    1.30
  -5   5  -3    2.80    1.80
   6  -5   3   10.10    2.50
  -6  -5  -3    8.40    2.30
   6   5   3    6.00    1.40
   7  -5   3   21.70    2.40
  -7  -5  -3   14.70    3.00
   7   5   3   16.70    2.40
   8  -5   3    6.60    1.80
   9  -5   3   24.00    2.60
  21   0  -4    1.70    1.20
  21   0  -4    1.20    1.50
  20   0  -4   71.69    3.20
  20   0  -4   70.59    3.10
  19   0  -4   -0.80    1.30
  19   0  -4    0.00    1.20
  18   0  -4   68.69    3.50
  18   0  -4   61.99    5.30
  17   0  -4    0.70    1.50
  17   0  -4    1.80    1.30
  16   0  -4  632.14   17.50
  16   0  -4  613.54   16.50
  15   0  -4    0.80    1.40
  15   0  -4   -1.60    1.60
  14   0  -4   20.90    2.50
  14   0  -4   15.10    2.80
  13   0  -4    0.70    1.50
  13   0  -4   -1.90    1.60
  12   0  -4   62.39    3.50
  12   0  -4   59.59    3.60
  11   0  -4   -1.00    1.70
  11   0  -4   -0.10    1.90
 -11   0   4   -1.30    1.70
 -10   0   4    4.80    1.50
  -9   0   4    0.20    0.90
  -8   0   4    1.80    0.80
  -7   0   4   -0.20    0.50
  -6   0   4  749.62   18.50
   5   0  -4   -1.00    0.30
  -5   0   4   -0.10    0.50
   4   0  -4  741.03   17.90
  -4   0   4  727.73   17.90
  -3   0   4   -0.10    0.20
   3   0  -4   -0.20    0.20
  -2   0   4  549.35   13.20
   2   0  -4  540.95   13.20
  -1   0   4   -0.10    0.20
   1   0  -4    0.30    0.20
   0   0   4 4708.43  112.79
   0   0  -4 4650.53  112.29
  -1   0  -4    0.00    0.20
   1   0   4   -0.10    0.30
   2   0   4 4896.01  119.99
  -2   0  -4 5016.20  119.59
  -3   0  -4   -0.40    0.40
  -4   0  -4 5947.30  143.29
  -5   0  -4    0.80    0.70
   5   0   4    1.60    1.10
  -6   0  -4 3462.35   83.19
   6   0   4 3436.26   82.89
  -7   0  -4    0.10    1.00
   7   0   4   -0.30    0.90
   8   0   4   50.29    2.50
  -8   0  -4   48.10    3.30
   9   0   4   -0.50    2.00
   9   0   4    1.20    1.20
   9   0   4   -1.10    1.50
  10   0   4  192.98    6.20
  10   0   4  185.68    6.30
  10   0   4  184.58    5.90
  11   0   4    0.50    1.20
  11   0   4   -1.40    1.70
  11   0   4   -1.20    1.50
  12   0   4    4.10    1.80
  12   0   4    0.80    1.30
  13   0   4    1.60    1.50
  13   0   4   -0.40    1.50
  14   0   4   29.10    3.00
  14   0   4   23.30    2.50
  15   0   4    0.90    1.40
  15   0   4   -2.30    1.60
 -16   0  -4    0.50    1.80
  16   0   4    2.60    1.60
  16   0   4   -0.30    1.20
 -17   0  -4   -3.10    1.70
  17   0   4    0.00    1.10
  17   0   4   -0.70    1.40
  18   0   4    6.80    1.60
 -18   0  -4    5.80    3.00
  18   0   4    6.00    1.60
  19   0   4   -0.30    0.90
  21   1  -4    8.30    1.60
  21   1  -4    6.60    1.40
  20  -1  -4   27.70    3.10
  20   1  -4   26.10    2.00
  20   1  -4   26.80    2.00
  19  -1  -4  105.89    4.30
  19   1  -4  103.79    4.00
  19   1  -4   94.09    4.00
  18  -1  -4  176.58    6.10
  18   1  -4  173.28    5.80
  18   1  -4  177.68    6.00
  17  -1  -4    3.20    1.90
  17   1  -4    0.90    1.30
  17   1  -4    4.20    1.40
  16  -1  -4   60.89    4.00
  16  -1  -4   57.49    4.00
  16   1  -4   63.79    3.60
  16   1  -4   62.09    3.30
  15  -1  -4    4.50    1.90
  15  -1  -4    1.20    1.90
  15   1  -4    1.30    1.20
  15   1  -4    1.70    1.50
  14  -1  -4    3.50    2.10
  14  -1  -4    3.90    2.00
  14   1  -4    2.00    1.30
  14   1  -4   -0.10    1.30
  13  -1  -4   79.19    4.40
  13  -1  -4   87.79    4.20
  13  -1  -4   77.99    4.50
  13   1  -4   75.79    3.90
  13   1  -4   80.09    3.80
  12  -1  -4  213.78    7.20
  12  -1  -4  219.18    6.80
  12  -1  -4  206.18    7.30
  12   1  -4  191.48    7.70
  12   1  -4  216.98    6.80
  12   1  -4  223.48    6.90
  11  -1  -4   35.90    2.90
  11   1  -4   38.90    3.20
 -11   1   4   43.60    4.60
  11   1  -4   36.70    3.00
 -10  -1   4  113.49    5.40
  10  -1  -4  110.19    4.10
  10   1  -4   99.29    4.60
 -10   1   4  106.59    4.50
  10   1  -4   99.99    4.30
   9  -1  -4  712.43   18.00
  -9  -1   4  718.53   18.60
  -9   1   4  683.83   18.30
  -9   1   4  732.33   18.20
   8  -1  -4   59.39    3.00
  -8  -1   4   57.29    2.80
  -8   1   4   57.69    2.50
  -8   1   4   59.59    2.70
  -7  -1   4 1426.06   35.50
   7   1  -4 1402.36   35.50
  -7   1   4 1493.05   35.20
  -7   1   4 1459.75   35.10
  -6   1   4  266.37    6.90
   6   1  -4  256.97    7.30
  -6   1   4  274.87    7.00
  -5  -1   4 1756.82   42.70
   5   1  -4 1669.93   42.50
  -5   1   4 1783.92   42.10
  -5   1   4 1806.32   42.10
  -4  -1   4   10.70    1.00
  -4   1   4   11.50    0.60
  -4   1   4   12.30    0.60
   4   1  -4   11.70    1.10
  -3  -1   4 5273.47  123.69
   3   1  -4 4941.91  123.19
  -2  -1   4  453.65   11.60
   2   1  -4  470.25   11.70
  -1  -1   4 1419.46   34.30
   1   1  -4 1418.76   34.40
   0  -1   4 2317.47   58.39
   0  -1  -4 2429.76   58.39
   0  -1  -4 2510.35   58.29
   0   1  -4 2478.15   58.89
  -1  -1  -4  121.49    3.30
  -1  -1  -4  125.79    3.30
   1  -1   4  121.69    3.60
  -1   1  -4  121.39    3.70
  -2  -1  -4  955.40   22.90
   2  -1   4  932.11   23.20
  -2  -1  -4  974.80   22.90
  -2   1  -4  912.71   23.20
  -3  -1  -4   79.39    2.50
   3  -1   4   77.09    2.70
  -3  -1  -4   76.39    2.50
  -3   1  -4   77.99    2.80
  -4  -1  -4  469.05   11.70
   4  -1   4  459.55   11.80
   4  -1   4  446.66   11.70
  -4  -1  -4  450.95   11.60
  -4   1  -4  448.66   11.90
   5  -1   4   17.80    1.60
  -5  -1  -4   22.80    1.90
  -5  -1  -4   20.60    1.60
   5  -1   4   21.20    1.70
  -5   1  -4   21.00    2.00
  -6  -1  -4   44.90    2.90
  -6  -1  -4   45.10    2.50
   6  -1   4   43.30    2.20
   7  -1   4   22.00    1.90
  -7  -1  -4   28.60    2.60
   8  -1   4   12.90    1.70
  -8  -1  -4   13.90    3.50
   8   1   4   15.60    2.10
   8   1   4   15.20    4.10
   9  -1   4   83.19    4.00
   9  -1   4   82.89    3.50
   9   1   4   83.09    4.00
   9   1   4   88.59    4.00
  10  -1   4  101.19    4.40
  10  -1   4  103.29    4.10
  10   1   4  113.69    4.40
  10   1   4  105.49    4.40
  11  -1   4  129.99    4.70
  11  -1   4  125.49    5.00
  11   1   4  126.29    5.10
 -12  -1  -4  373.16   10.70
  12  -1   4  371.86   10.60
  12  -1   4  362.46   10.60
  12   1   4  374.66   10.70
  12   1   4  374.36   10.60
  13  -1   4  216.38    7.00
  13  -1   4  204.88    7.00
  13   1   4  215.38    7.10
  13   1   4  228.08    6.90
 -14  -1  -4    7.70    1.90
  14  -1   4   11.60    2.60
  14  -1   4    7.70    1.60
  14   1   4    7.50    1.80
  14   1   4   10.10    2.10
 -15  -1  -4   13.60    3.00
  15  -1   4   11.00    2.40
  15   1   4   13.50    2.30
  15   1   4   12.10    2.10
  16  -1   4   -0.20    1.30
 -16  -1  -4    0.60    2.20
  16   1   4    1.70    1.30
  16   1   4    0.90    1.30
  17  -1   4    0.90    1.30
 -17  -1  -4   10.70    2.90
  17   1   4    1.30    1.20
  17   1   4    2.80    1.20
  18  -1   4    8.10    1.40
  18   1   4    6.90    1.60
  18   1   4    7.70    1.70
  19  -1   4    2.30    1.50
  19   1   4    9.20    1.50
  19   1   4    5.10    1.20
  20   2  -4   11.20    1.60
  20   2  -4    9.60    1.40
  19   2  -4    0.50    1.60
  19   2  -4   -0.20    1.00
  18   2  -4   49.70    2.90
  18   2  -4   55.79    2.80
  17   2  -4    6.60    1.40
  17   2  -4    5.20    1.30
  16   2  -4    6.70    1.60
  16   2  -4    6.80    1.60
  15  -2  -4   89.29    5.00
  15   2  -4  102.29    4.30
  15   2  -4   95.29    4.60
  14  -2  -4   19.90    3.40
  14   2  -4   13.60    2.80
  14   2  -4   21.60    3.00
  13  -2  -4   47.50    3.30
  13  -2  -4   37.70    4.50
  13   2  -4   47.20    3.10
  13   2  -4   41.80    3.30
  13   2  -4   48.60    4.20
  12  -2  -4    5.00    2.40
  12  -2  -4    0.90    1.60
  12   2  -4    1.20    2.20
  12   2  -4    1.60    1.60
  12   2  -4    0.90    1.50
  11  -2  -4    3.70    1.60
  11  -2  -4   -1.00    2.30
  11  -2  -4    2.20    3.00
  11   2  -4    4.40    2.10
  11   2  -4    2.70    1.60
  11   2  -4    2.20    1.90
  10  -2  -4   32.60    2.60
  10  -2  -4   37.00    4.10
  10  -2  -4   22.90    4.80
  10   2  -4   29.50    3.20
  10   2  -4   36.00    3.40
  10   2  -4   28.00    3.40
   9  -2  -4    7.10    2.70
   9  -2  -4    5.10    2.40
   9  -2  -4    5.70    1.40
   9   2  -4   11.70    2.20
   9   2  -4    4.80    1.90
   9   2  -4    8.60    2.20
   8  -2  -4  196.38    7.30
   8   2  -4  221.98    7.50
  -8   2   4  219.78    6.70
  -7  -2   4 1032.90   26.40
   7  -2  -4 1038.00   25.60
  -7   2   4 1044.80   25.40
  -7   2   4  989.30   25.50
  -6  -2   4  159.88    5.60
   6  -2  -4  156.98    4.90
  -6   2   4  154.28    4.90
   5  -2  -4  168.88    5.20
  -5  -2   4  167.48    5.50
  -5   2   4  159.68    4.70
  -4  -2   4  213.88    6.30
   4  -2  -4  202.98    6.00
  -4   2   4  205.08    5.40
   4   2  -4  189.48    6.40
  -3  -2   4  571.04   14.40
   3  -2  -4  557.14   13.50
   3  -2  -4  546.15   14.20
  -3   2   4  560.84   13.60
   3   2  -4  525.25   14.50
  -2  -2   4  765.82   18.90
   2  -2  -4  717.73   18.60
   2  -2  -4  761.92   18.00
  -2   2   4  746.13   18.00
   2   2  -4  720.03   18.90
   1  -2  -4   20.10    1.10
  -1  -2   4   18.90    1.70
   1  -2  -4   15.80    1.80
  -1   2   4   17.40    1.10
   1   2  -4   16.90    2.00
   0  -2   4  517.55   13.70
   0  -2  -4  545.15   13.80
   0  -2  -4  547.45   13.20
   0  -2   4  565.04   14.00
   0   2  -4  483.25   14.00
   0   2   4  546.75   13.20
  -1  -2  -4   26.40    1.60
   1  -2   4   26.10    2.10
  -1  -2  -4   28.50    2.00
   1  -2   4   28.60    2.10
   1   2   4   26.80    1.50
  -1   2  -4   21.20    2.40
  -2  -2  -4   38.20    2.10
  -2  -2  -4   37.30    2.20
   2  -2   4   37.50    2.10
   2  -2   4   36.60    2.30
  -2   2  -4   37.30    2.90
   3  -2   4  126.09    4.40
   3  -2   4  113.69    4.00
  -3  -2  -4  120.59    4.10
  -3  -2  -4  118.19    4.00
  -4  -2  -4  199.78    6.00
   4  -2   4  206.98    6.50
  -4  -2  -4  191.98    6.10
   4  -2   4  189.48    5.80
   5  -2   4    9.40    1.50
  -5  -2  -4   11.40    2.90
  -5  -2  -4    9.00    1.60
  -6  -2  -4   26.90    2.40
  -6  -2  -4   37.80    4.10
   6  -2   4   33.40    2.10
   6   2   4   33.60    3.60
  -7  -2  -4   14.80    2.20
   7  -2   4   17.30    4.00
   7  -2   4    9.70    1.80
   7   2   4   15.30    2.30
   8  -2   4    7.30    1.70
  -8  -2  -4    5.20    1.60
   8  -2   4    4.70    2.80
   8  -2   4    2.40    2.50
   8   2   4    4.40    1.60
   8   2   4    2.90    2.40
   9  -2   4   -4.80    2.10
  -9  -2  -4    0.00    1.50
   9  -2   4    0.10    1.20
   9   2   4    3.60    2.10
   9   2   4    1.00    1.50
 -10  -2  -4  112.29    4.70
  10  -2   4  117.99    4.40
  10   2   4  112.69    4.60
  11  -2   4  119.39    4.60
 -11  -2  -4  114.89    4.80
  11  -2   4  112.89    5.00
  11   2   4  115.89    4.60
  11   2   4  116.59    5.00
 -12  -2  -4  201.88    7.00
  12  -2   4  203.88    6.90
  12  -2   4  200.08    6.70
  12   2   4  199.88    6.80
  12   2   4  204.88    6.90
  13  -2   4   58.19    3.90
 -13  -2  -4   58.09    3.70
  13  -2   4   58.09    3.40
  13   2   4   55.89    3.40
  13   2   4   60.79    3.20
  14  -2   4    2.30    1.40
 -14  -2  -4    2.20    2.10
  14  -2   4   -2.40    1.90
  14   2   4   -0.50    1.30
  14   2   4    4.10    2.00
 -15  -2  -4   39.80    3.70
  15  -2   4   34.00    3.40
  15  -2   4   39.90    2.90
  15   2   4   32.20    2.80
  15   2   4   35.30    2.60
  16  -2   4    1.30    1.90
  16   2   4    0.40    1.10
  16   2   4   -0.30    1.30
  17   2   4   32.60    2.40
  17   2   4   26.80    1.90
  18   2   4    6.80    1.40
  18   2   4    7.00    1.40
  18   3  -4    1.20    1.10
  18   3  -4    0.80    1.40
  17   3  -4    0.40    1.40
  17   3  -4    0.30    1.10
  16  -3  -4    5.80    3.80
  16   3  -4    1.60    1.40
  16   3  -4   -0.70    1.10
  15  -3  -4   61.49    4.30
  15  -3  -4   65.29    4.00
  15   3  -4   66.69    3.70
  15   3  -4   65.59    3.40
  14  -3  -4   -0.60    2.40
  14  -3  -4    3.30    2.00
  14   3  -4    0.40    1.90
  14   3  -4    3.00    2.10
  14   3  -4   -0.90    1.40
  13  -3  -4    1.80    1.90
  13  -3  -4    4.40    1.70
  13   3  -4    3.30    1.70
  13   3  -4    3.70    1.80
  13   3  -4    4.90    1.90
  12  -3  -4   79.99    4.00
  12  -3  -4   88.99    5.20
  12  -3  -4   81.19    4.40
  12   3  -4   88.09    4.40
  12   3  -4   84.49    4.20
  12   3  -4   83.59    4.30
  11  -3  -4   19.20    3.90
  11  -3  -4   21.40    3.00
  11   3  -4   19.40    3.30
  11   3  -4   16.60    3.40
  11   3  -4   20.20    2.90
  10  -3  -4    2.50    2.00
  10  -3  -4   -0.70    1.70
  10  -3  -4    1.80    1.60
  10   3  -4   -0.70    1.50
  10   3  -4    5.30    2.10
  10   3  -4    2.90    2.30
   9  -3  -4   -1.90    1.90
   9  -3  -4    1.40    1.30
   9  -3  -4    0.90    1.80
   9   3  -4    0.20    1.60
   9   3  -4   -0.10    2.40
   9   3  -4    4.70    2.40
   8  -3  -4   34.30    2.60
   8  -3  -4   38.60    3.30
   8  -3  -4   36.70    3.50
   8   3  -4   38.90    3.10
   8   3  -4   27.40    4.60
   7  -3  -4  460.05   12.80
   7  -3  -4  454.45   12.40
   7  -3  -4  446.26   12.90
   7   3  -4  459.35   12.60
   6  -3  -4   20.80    3.10
   6  -3  -4   23.80    3.10
   6  -3  -4   15.50    2.20
   6   3  -4   17.70    2.80
   5  -3  -4  180.08    6.30
  -5  -3   4  174.38    6.00
   5  -3  -4  167.58    5.60
   5  -3  -4  164.58    6.10
   5   3  -4  162.68    6.00
  -4  -3   4   36.70    3.20
   4  -3  -4   34.50    2.50
   4  -3  -4   34.30    3.20
   4  -3  -4   35.30    3.40
   4   3  -4   33.60    3.20
   3  -3  -4   12.50    2.90
   3  -3  -4   15.60    3.20
   3  -3  -4    9.60    1.90
  -3  -3   4   11.00    1.90
   3   3  -4   10.40    1.80
   2  -3  -4  146.89    5.00
  -2  -3   4  147.19    5.10
   2  -3  -4  142.99    5.40
   2  -3  -4  142.99    5.80
  -2  -3   4  136.19    5.80
   2   3  -4  148.59    5.60
   1  -3  -4   83.39    4.70
   1  -3  -4   84.99    4.20
   1  -3  -4   80.79    3.40
  -1  -3   4   76.39    3.90
  -1  -3   4   84.09    4.40
   0  -3  -4    8.40    1.90
   0  -3  -4    5.70    1.40
   0  -3   4    5.80    1.90
   0  -3   4    6.40    1.50
   0  -3  -4    2.30    3.00
   1  -3   4  148.39    4.90
   1  -3   4  139.89    5.50
  -1  -3  -4  144.39    5.70
  -1  -3  -4  146.59    5.00
   2  -3   4   39.50    3.30
   2  -3   4   36.20    2.30
  -2  -3  -4   42.30    2.70
  -2  -3  -4   34.30    3.50
  -3  -3  -4   33.90    2.60
   3  -3   4   39.60    2.50
   3  -3   4   40.60    3.30
  -4  -3  -4  278.27    9.80
   4  -3   4  285.27    8.30
   4  -3   4  288.97    8.80
   5  -3   4  245.08    7.90
  -5  -3  -4  244.58    7.60
   5  -3   4  244.08    7.40
   5   3   4  244.78    8.00
   6  -3   4   32.60    3.50
  -6  -3  -4   40.70    2.90
   6  -3   4   40.70    2.60
   6   3   4   43.40    3.70
   6   3   4   48.10    4.50
   7  -3   4    7.90    1.90
  -7  -3  -4    3.60    1.50
   7  -3   4    6.20    1.40
   7   3   4    7.80    2.10
   8  -3   4    2.10    1.40
   8  -3   4    3.70    1.90
  -8  -3  -4    0.40    1.70
   8   3   4    0.90    1.70
   9  -3   4   28.30    2.60
   9  -3   4   26.30    3.70
   9   3   4   25.60    2.90
  10  -3   4  167.68    6.60
 -10  -3  -4  166.88    6.20
  10   3   4  168.48    5.70
 -11  -3  -4  141.09    5.60
  11  -3   4  137.79    5.30
  11   3   4  133.79    5.00
 -12  -3  -4    3.20    2.20
  12  -3   4    7.40    1.80
  12   3   4   13.40    2.30
  13  -3   4    9.70    2.30
 -13  -3  -4    9.30    2.40
  13   3   4    9.10    1.60
  14  -3   4    0.50    1.40
  14   3   4    1.00    1.10
  15  -3   4    9.70    2.30
  15   3   4   10.10    1.80
  16   3   4    2.90    1.00
  15  -4  -4   23.60    3.30
  14  -4  -4    4.20    1.50
  14  -4  -4    3.70    2.10
  14   4  -4    5.60    2.50
  13  -4  -4    1.10    1.40
  13  -4  -4    1.30    1.80
  13   4  -4    0.90    1.60
  12  -4  -4   10.30    2.50
  12  -4  -4    9.30    2.30
  12   4  -4   13.00    2.50
  11  -4  -4   -0.50    1.40
  11  -4  -4    1.20    1.40
  11   4  -4    1.10    1.40
  10  -4  -4   13.50    2.30
  10  -4  -4   11.90    2.60
  10   4  -4   15.90    2.50
   9  -4  -4  277.27    8.50
   9  -4  -4  268.07    8.40
   9  -4  -4  272.07    8.70
   9   4  -4  269.47    8.30
   8  -4  -4  118.29    5.10
   8  -4  -4  128.49    5.20
   8  -4  -4  121.19    4.90
   8   4  -4  119.89    4.80
   7  -4  -4  112.79    4.80
   7  -4  -4  121.09    7.20
   7  -4  -4  122.59    5.10
   7   4  -4  113.09    4.70
   6  -4  -4  399.06   11.50
   6  -4  -4  406.26   11.70
   6  -4  -4  402.16   12.10
   6   4  -4  406.66   11.50
   5  -4  -4    5.60    1.80
   5  -4  -4    5.70    1.70
   5   4  -4    6.90    1.60
   4  -4  -4   66.59    3.80
  -4  -4   4   60.29    4.10
   4  -4  -4   61.59    3.40
   4  -4  -4   69.59    4.20
   4   4  -4   63.09    3.70
   3  -4  -4    1.80    1.40
  -3  -4   4    0.00    2.00
   3  -4  -4    1.40    1.60
   3  -4  -4    1.10    1.80
   3   4  -4    2.10    1.50
   2  -4  -4  114.59    4.90
  -2  -4   4  116.29    4.90
   2  -4  -4  118.99    4.70
   2  -4  -4  126.99    5.30
   2   4  -4  120.69    5.00
  -1  -4   4   28.20    2.90
   1  -4  -4   22.50    2.40
   1  -4  -4   22.40    3.50
   1   4  -4   25.00    2.90
   0  -4  -4    0.80    1.30
   0  -4   4   -0.90    1.30
   0  -4   4   -1.40    1.70
   0  -4  -4   -1.80    2.10
   0   4  -4   -2.10    1.50
  -1  -4  -4    2.90    2.40
   1  -4   4    1.00    1.30
   1  -4   4    5.30    1.80
  -1  -4  -4    1.90    1.40
  -1   4  -4    4.20    1.70
  -2  -4  -4   46.00    3.10
   2  -4   4   47.90    3.50
   2  -4   4   41.40    3.10
  -2   4  -4   52.39    3.50
   3  -4   4   27.70    3.00
  -3   4  -4   29.20    3.30
  -4  -4  -4   11.80    2.60
   4  -4   4   11.20    2.50
   4  -4   4    8.30    1.80
  -4   4  -4    7.00    2.00
  -5  -4  -4   57.09    3.60
   5  -4   4   47.30    4.50
   5  -4   4   54.39    3.30
  -5   4  -4   54.59    4.30
   5   4   4   52.09    3.50
  -6  -4  -4  148.89    5.80
   6  -4   4  156.08    5.60
   6  -4   4  159.28    5.90
   6   4   4  161.38    5.90
  -7  -4  -4    1.80    1.70
   7  -4   4    0.20    1.40
   7  -4   4   -2.10    1.40
   7   4   4    3.10    1.80
  -8  -4  -4    1.90    1.80
   8  -4   4    1.60    1.40
   8   4   4    2.90    3.90
  -9  -4  -4   16.50    3.00
   9  -4   4   11.40    2.50
  10  -4   4   12.60    2.40
  11  -4   4   62.39    3.30
 -11  -4  -4   68.49    4.70
  12  -4   4    7.60    1.70
  11  -5  -4    6.60    1.50
  11   5  -4    9.00    1.80
  10  -5  -4   15.80    2.30
  10  -5  -4   15.80    2.80
 -10   5   4   17.50    2.80
  10   5  -4   13.60    1.90
   9  -5  -4    2.00    1.00
   9  -5  -4    0.90    1.40
   9   5  -4    0.60    1.00
   8  -5  -4  205.68    6.50
   8  -5  -4  210.08    6.70
   8   5  -4  216.68    6.40
   7  -5  -4   16.40    3.20
   7  -5  -4   10.90    2.40
   7   5  -4   19.50    2.10
   6  -5  -4    0.30    1.30
   6  -5  -4    1.40    1.40
   6   5  -4    0.20    1.00
   5  -5  -4   21.60    2.60
   5   5  -4   20.60    2.20
   4  -5  -4  139.39    5.10
   4  -5  -4  135.19    5.20
   4   5  -4  141.49    5.00
   4   5  -4  135.79    7.20
   3  -5  -4    4.70    1.60
   3  -5  -4    5.60    1.70
   3   5  -4    4.20    1.80
   3   5  -4    4.30    1.30
   2  -5  -4   12.60    2.40
   2  -5  -4   10.70    2.00
   2   5  -4   12.80    2.30
   1  -5  -4  123.99    5.00
   1  -5  -4  124.29    5.30
  -1  -5   4  137.49    5.70
   1   5  -4  118.49    4.70
   0  -5   4    5.60    2.40
   0  -5  -4    2.70    2.50
   0  -5  -4   -0.20    1.60
   0   5  -4    0.00    1.30
  -1  -5  -4   -0.30    1.60
   1  -5   4   -0.20    2.00
   1   5   4    0.10    1.20
  -1   5  -4    0.60    1.30
  -2  -5  -4    8.20    1.80
   2  -5   4    2.80    1.70
   2   5   4    4.70    1.30
  -2   5  -4    4.50    1.50
   3  -5   4   22.20    2.90
  -3  -5  -4   28.20    2.90
  -3   5  -4   25.50    2.70
   3   5   4   25.40    2.50
   4  -5   4    3.00    1.80
   4   5   4    2.30    1.20
  -4   5  -4   -1.40    1.80
   5  -5   4   28.10    2.80
  -5  -5  -4   35.50    3.20
   5   5   4   30.30    2.50
   6  -5   4    6.10    1.80
  -6  -5  -4    8.90    2.20
   6   5   4    6.70    1.60
   7  -5   4   35.00    3.20
  -7  -5  -4   31.30    3.90
   7   5   4   34.20    3.20
   8  -5   4   -1.20    1.80
  21   0  -5    0.20    1.10
  21   0  -5   -0.80    1.40
  20   0  -5    1.30    1.30
  20   0  -5    0.00    1.10
  19   0  -5    2.10    1.30
  19   0  -5    3.00    1.50
  18   0  -5    0.00    1.50
  17   0  -5  339.07    9.90
  17   0  -5  337.47    9.70
  16   0  -5    1.80    1.70
  16   0  -5    0.90    1.50
  15   0  -5  103.29    4.60
  15   0  -5  104.29    4.40
  14   0  -5    0.00    1.50
  14   0  -5    0.80    1.40
  13   0  -5  346.17   10.10
  13   0  -5  346.17    9.90
  12   0  -5    2.30    1.60
  12   0  -5   -1.20    2.30
  12   0  -5    1.80    1.80
  11   0  -5   17.10    2.70
  11   0  -5    9.50    2.10
 -11   0   5    8.40    2.50
 -10   0   5   -0.70    1.40
  -9   0   5  397.16   10.80
  -7   0   5  507.55   12.90
   6   0  -5    0.20    0.50
  -6   0   5    0.30    0.50
  -5   0   5    8.50    0.80
   5   0  -5    8.00    0.80
   4   0  -5   -0.20    0.30
  -4   0   5    0.00    0.30
  -3   0   5  858.51   20.70
   3   0  -5  849.91   20.60
  -2   0   5   -0.50    0.20
   2   0  -5   -0.60    0.20
   1   0  -5   11.80    0.70
  -1   0   5   12.10    0.70
   0   0  -5   -0.40    0.30
   0   0   5   -0.10    0.20
  -1   0  -5 8145.69  195.08
   1   0   5 8050.39  194.78
   2   0   5    0.10    0.30
  -2   0  -5    0.10    0.40
  -3   0  -5   25.00    1.40
   4   0   5   -0.10    0.90
  -4   0  -5    0.40    0.60
   5   0   5  187.08    5.40
  -5   0  -5  186.68    5.70
  -6   0  -5   -0.60    1.10
   6   0   5   -0.50    0.90
   7   0   5  481.95   12.50
  -7   0  -5  474.75   13.00
   8   0   5   -0.80    1.80
   8   0   5    0.50    1.00
   9   0   5   25.50    2.60
   9   0   5   24.50    2.10
   9   0   5   24.30    3.30
  10   0   5    1.60    1.80
  10   0   5    0.20    1.40
  10   0   5    0.00    1.20
  11   0   5    5.00    1.60
  11   0   5    4.20    1.70
  12   0   5   -0.40    1.40
  12   0   5   -1.20    1.60
  13   0   5  131.09    4.90
  13   0   5  125.09    4.90
  14   0   5    2.50    1.60
  14   0   5    0.80    1.40
  15   0   5   24.20    2.60
  16   0   5    2.20    1.60
  16   0   5    0.90    1.10
 -16   0  -5   -1.60    1.60
 -17   0  -5    4.10    1.90
  17   0   5    1.50    1.50
  17   0   5    2.20    1.40
  18   0   5   -0.10    0.90
  19   0   5  111.29    3.60
  21   1  -5   10.60    1.50
  21   1  -5   13.00    1.60
  20   1  -5    8.80    1.70
  20   1  -5    4.60    1.20
  19  -1  -5   97.69    4.20
  19   1  -5   99.69    3.80
  19   1  -5   98.89    3.90
  18  -1  -5    3.70    1.90
  18  -1  -5    0.70    2.00
  18   1  -5    1.10    1.50
  18   1  -5    4.10    1.50
  17  -1  -5   25.20    3.40
  17  -1  -5   22.00    3.20
  17   1  -5   20.80    2.60
  17   1  -5   24.90    2.50
  16  -1  -5   21.40    3.50
  16  -1  -5   30.20    3.30
  16   1  -5   20.40    2.70
  16   1  -5   28.30    2.60
  15  -1  -5   25.50    3.50
  15  -1  -5   19.10    3.30
  15   1  -5   20.00    2.70
  15   1  -5   21.60    2.70
  14  -1  -5   69.69    4.00
  14  -1  -5   72.49    4.40
  14   1  -5   68.99    6.90
  14   1  -5   69.49    3.50
  14   1  -5   66.59    3.80
  13  -1  -5    4.20    2.30
  13  -1  -5    6.20    2.20
  13   1  -5    4.90    1.40
  13   1  -5    3.90    2.40
  13   1  -5    2.90    1.70
  12  -1  -5  190.38    6.60
  12  -1  -5  179.48    6.80
  12  -1  -5  167.88    7.50
  12   1  -5  182.78    6.00
  12   1  -5  186.38    6.20
  12   1  -5  183.08    6.90
  11  -1  -5   26.40    4.70
  11  -1  -5   34.90    4.10
  11  -1  -5   27.40    3.10
  11   1  -5   35.40    2.90
 -11   1   5   21.60    4.50
  11   1  -5   27.80    4.20
  11   1  -5   31.50    2.70
 -10  -1   5  194.78    7.30
  10  -1  -5  189.08    5.90
 -10   1   5  178.68    6.10
  10   1  -5  172.58    6.10
  10   1  -5  173.68    6.10
   9  -1  -5  258.37    7.30
  -9  -1   5  243.98    7.80
  -9   1   5  255.07    7.50
  -9   1   5  259.97    7.30
  -8  -1   5 1295.97   31.70
   8  -1  -5 1238.08   31.30
  -8   1   5 1296.77   31.30
  -8   1   5 1269.17   31.20
  -7  -1   5  244.18    7.20
  -7   1   5  246.78    6.70
  -7   1   5  259.77    6.80
   7   1  -5  253.97    7.30
  -6  -1   5  621.44   16.10
   6   1  -5  624.74   16.10
  -6   1   5  636.84   15.60
  -6   1   5  652.63   15.60
  -5  -1   5  186.68    5.50
   5   1  -5  183.98    5.40
  -5   1   5  196.08    4.80
  -5   1   5  181.78    4.80
  -4  -1   5  306.47    8.10
   4   1  -5  300.97    8.10
  -3  -1   5 1299.67   32.70
   3   1  -5 1394.26   32.80
  -2  -1   5   47.10    1.90
   2   1  -5   47.70    1.90
  -1  -1   5 1555.64   38.60
   1   1  -5 1632.64   38.60
   0  -1  -5 4357.46  104.49
   0  -1  -5 4355.36  104.49
   0  -1   5 4264.37  104.59
   0   1  -5 4507.15  104.99
  -1  -1  -5  135.29    3.60
   1  -1   5  129.79    4.00
  -1  -1  -5  134.79    3.60
  -1   1  -5  133.79    4.10
   2  -1   5  151.18    4.60
  -2  -1  -5  149.88    4.20
  -2  -1  -5  156.48    4.20
  -2   1  -5  154.28    4.60
  -3  -1  -5   19.90    1.30
   3  -1   5   19.20    1.50
  -3  -1  -5   16.20    1.90
   3  -1   5   14.20    1.70
  -3  -1  -5   20.80    1.30
  -3   1  -5   18.20    1.70
   4  -1   5   15.20    1.70
  -4  -1  -5   18.90    1.50
  -4  -1  -5   18.50    1.60
   4  -1   5   16.30    1.50
  -4   1  -5   14.40    1.80
   5  -1   5    8.10    1.60
  -5  -1  -5    9.60    1.70
   5  -1   5   10.40    1.50
  -5  -1  -5    9.00    2.30
  -6  -1  -5  473.55   13.20
  -6  -1  -5  450.35   12.40
   6  -1   5  456.95   12.10
  -7  -1  -5   89.59    4.40
   7  -1   5   85.89    3.30
   7   1   5   94.49    6.40
   8  -1   5    6.80    1.90
   8   1   5    5.80    1.80
   8   1   5   16.40    2.90
   9  -1   5  117.89    4.70
   9  -1   5  124.69    4.40
   9   1   5  118.59    4.80
   9   1   5  117.09    4.60
  10  -1   5    2.10    1.50
  10   1   5    2.10    1.70
  10   1   5    1.00    1.60
  11  -1   5    4.80    1.30
  11  -1   5   11.10    2.40
 -11  -1  -5    9.50    1.90
  11   1   5    7.20    1.60
  11   1   5    7.80    1.50
  12  -1   5  182.78    6.40
 -12  -1  -5  165.48    6.00
  12  -1   5  178.58    6.00
  12   1   5  175.38    6.00
  12   1   5  174.88    6.10
  13  -1   5   10.60    2.30
 -13  -1  -5    9.90    1.90
  13  -1   5   13.10    2.60
  13   1   5   15.80    2.20
  13   1   5    7.90    1.70
  14  -1   5    1.30    1.40
 -14  -1  -5    0.60    1.50
  14   1   5    2.10    1.30
  14   1   5    3.60    2.00
 -15  -1  -5   -0.60    1.70
  15  -1   5    2.60    1.50
  15   1   5    2.80    2.30
  16  -1   5    3.50    1.30
  16   1   5    4.60    1.40
  16   1   5    3.90    1.40
 -17  -1  -5    3.80    2.70
  17  -1   5    5.10    1.30
  17   1   5    8.40    1.90
  17   1   5    4.80    1.20
  18  -1   5    8.60    1.90
  18   1   5   10.20    1.60
  18   1   5    7.70    1.50
  20   2  -5   31.20    2.20
  20   2  -5   27.20    1.80
  19   2  -5   27.50    2.00
  19   2  -5   27.40    2.50
  18   2  -5   -0.20    1.00
  18   2  -5   -0.10    1.10
  17   2  -5   18.60    2.40
  17   2  -5   16.80    2.40
  16   2  -5    9.30    2.10
  16   2  -5    6.70    1.50
  15   2  -5   74.49    3.90
  15   2  -5   74.69    3.70
  15   2  -5   75.89    4.90
  14  -2  -5    3.60    2.30
  14  -2  -5    1.40    2.40
  14   2  -5    2.40    2.10
  14   2  -5    5.70    1.40
  14   2  -5    4.00    1.70
  13  -2  -5   -1.20    1.80
  13  -2  -5    2.50    2.40
  13  -2  -5    4.90    2.60
  13   2  -5    1.10    1.80
  13   2  -5    4.20    1.60
  13   2  -5    0.70    1.90
  12  -2  -5    0.90    2.50
  12  -2  -5    0.50    1.70
  12   2  -5   -0.20    1.70
  12   2  -5    2.30    1.50
  11  -2  -5   -2.10    2.50
  11  -2  -5   -0.70    2.40
  11  -2  -5    1.20    1.60
  11   2  -5    1.40    1.60
  11   2  -5    4.70    1.90
  11   2  -5    1.40    1.90
  10  -2  -5   23.50    4.00
  10  -2  -5   25.60    2.60
  10  -2  -5   22.90    3.60
  10   2  -5   30.70    3.10
  10   2  -5   27.80    3.30
  10   2  -5   27.70    3.00
   9  -2  -5  127.79    4.50
   9  -2  -5  125.29    5.40
   9  -2  -5  124.39    5.70
   9   2  -5  116.59    5.00
   9   2  -5  124.69    5.30
   9   2  -5  126.19    5.00
   8  -2  -5   63.39    4.40
   8  -2  -5   65.09    4.70
   8   2  -5   71.89    3.70
   8   2  -5   66.19    4.40
   7  -2  -5  246.38    7.10
  -7  -2   5  239.98    8.00
   6  -2  -5    2.00    1.20
  -6  -2   5    1.40    1.50
  -6   2   5    2.70    1.00
  -6   2   5    3.20    0.80
  -5  -2   5  588.84   16.00
   5  -2  -5  624.04   15.60
  -5   2   5  614.74   14.80
  -5   2   5  604.44   14.80
  -4  -2   5  348.07    9.80
   4  -2  -5  352.56    9.50
  -3  -2   5  166.88    5.40
   3  -2  -5  161.68    5.10
   3   2  -5  171.28    5.80
   2  -2  -5 1087.59   26.60
  -2  -2   5 1095.89   26.80
   2   2  -5 1033.70   26.90
  -1  -2   5   31.70    2.10
   1  -2  -5   32.60    2.30
   1   2  -5   29.00    2.50
   0  -2   5 1559.54   38.10
   0  -2  -5 1609.44   38.30
   0  -2   5 1648.73   38.60
   0  -2  -5 1577.04   37.60
   0   2  -5 1434.26   38.70
  -1  -2  -5  984.70   24.20
  -1  -2  -5  974.60   23.60
   1  -2   5  931.41   24.00
   1  -2   5  991.20   24.50
  -2  -2  -5   75.59    3.20
   2  -2   5   76.69    3.40
  -2  -2  -5   75.59    3.00
   2  -2   5   77.69    3.10
  -3  -2  -5   80.79    3.30
  -3  -2  -5   78.39    3.30
   3  -2   5   85.79    3.80
   3  -2   5   80.99    3.20
  -4  -2  -5  133.29    5.60
  -4  -2  -5  136.39    5.20
  -4  -2  -5  149.88    5.10
   4  -2   5  157.68    4.80
   4  -2   5  143.79    5.50
  -5  -2  -5  241.78    7.10
   5  -2   5  234.58    6.90
  -5  -2  -5  235.98    7.70
  -6  -2  -5    6.60    2.70
   6  -2   5    5.30    2.70
   6  -2   5    0.80    1.20
  -6  -2  -5    2.40    1.40
   6   2   5    2.10    1.80
  -7  -2  -5   47.40    2.80
   7  -2   5   46.70    4.10
   7  -2   5   31.10    4.90
   7   2   5   48.60    4.80
   7   2   5   50.29    3.30
   8  -2   5   75.19    3.30
  -8  -2  -5   72.39    3.60
   8  -2   5   73.69    5.60
   8  -2   5   76.29    4.60
   8   2   5   80.09    3.70
   8   2   5   65.19    4.60
   9  -2   5   34.50    2.40
  -9  -2  -5   36.00    2.90
   9  -2   5   36.30    3.40
   9   2   5   35.00    2.90
   9   2   5   34.20    3.70
  10  -2   5  409.96   11.90
 -10  -2  -5  431.16   12.10
  10  -2   5  423.36   11.90
  10   2   5  438.26   12.00
  10   2   5  429.46   11.90
  11  -2   5   -1.00    1.80
  11  -2   5    3.20    2.50
  11   2   5    2.80    1.90
  11   2   5    1.80    1.80
  12  -2   5  576.14   15.30
 -12  -2  -5  593.84   15.70
  12  -2   5  557.54   15.40
  12   2   5  559.44   15.80
  12   2   5  577.84   15.40
 -13  -2  -5  154.98    5.80
  13  -2   5  162.68    5.70
  13  -2   5  155.98    5.70
  13   2   5  159.58    5.60
  13   2   5  155.58    5.40
  14  -2   5   16.50    3.20
  14  -2   5   18.60    3.10
 -14  -2  -5   19.60    3.10
  14   2   5   21.30    2.60
  14   2   5   16.60    2.60
 -15  -2  -5   88.49    4.50
  15  -2   5   88.79    4.20
  15  -2   5   92.89    4.10
  15   2   5   92.09    3.90
  15   2   5   91.59    3.70
 -16  -2  -5    0.50    3.00
  16  -2   5    3.00    1.90
  16   2   5    0.10    0.90
  16   2   5    3.10    1.40
  17   2   5    6.50    1.40
  17   2   5    5.40    1.10
  18   3  -5    5.60    1.30
  18   3  -5    6.00    1.20
  17   3  -5    9.80    2.10
  17   3  -5   12.90    2.00
  16   3  -5   18.50    2.50
  16   3  -5   19.50    2.30
  15  -3  -5   69.49    5.00
  15  -3  -5   75.99    4.20
  15   3  -5   74.09    3.70
  15   3  -5   71.29    4.20
  15   3  -5   69.89    3.50
  14  -3  -5   62.59    4.00
  14   3  -5   55.39    3.70
  14   3  -5   59.99    3.50
  14   3  -5   61.19    4.20
  13  -3  -5   74.89    4.10
  13  -3  -5   77.89    4.00
  13  -3  -5   70.59    4.70
  13   3  -5   77.19    4.10
  13   3  -5   80.69    4.10
  13   3  -5   75.99    3.90
  12  -3  -5   -2.20    1.60
  12  -3  -5    0.70    1.60
  12  -3  -5    2.60    2.00
  12   3  -5    0.20    1.60
  12   3  -5    1.00    1.80
  12   3  -5    4.60    1.90
  11  -3  -5   -0.10    1.80
  11  -3  -5   -0.50    1.60
  11   3  -5   -1.50    1.90
  11   3  -5    2.30    1.50
  11   3  -5   -0.10    2.00
  10  -3  -5    2.40    1.50
  10  -3  -5    2.40    1.80
  10  -3  -5    0.80    1.80
  10   3  -5   -0.60    2.20
  10   3  -5    1.50    2.10
  10   3  -5    0.20    1.50
   9  -3  -5    1.80    1.20
   9  -3  -5    4.00    1.70
   9  -3  -5    5.00    2.00
   9   3  -5   11.20    2.50
   9   3  -5    9.40    3.60
   8  -3  -5    4.20    2.00
   8  -3  -5    4.50    1.50
   8  -3  -5    5.10    3.10
   8   3  -5    6.80    2.70
   7  -3  -5   17.00    4.00
   7  -3  -5   16.00    2.90
   7  -3  -5   18.50    3.10
   7   3  -5   18.10    3.00
   7   3  -5   21.20    2.90
   6  -3  -5  776.52   19.80
   6  -3  -5  775.22   20.10
   6  -3  -5  777.72   20.40
   6   3  -5  745.73   19.90
   6   3  -5  756.02   20.30
   5  -3  -5   97.49    4.90
   5  -3  -5  100.29    4.60
   5  -3  -5  104.49    4.10
   5   3  -5  106.69    4.50
   4  -3  -5   13.20    2.00
   4  -3  -5   13.90    3.50
   4  -3  -5   15.90    2.90
   4   3  -5   20.20    3.00
   3  -3  -5   13.60    3.40
   3  -3  -5   15.20    2.90
  -3  -3   5   13.30    2.90
   3  -3  -5   18.40    2.10
   3   3  -5   14.50    2.90
   2  -3  -5   62.89    3.00
   2  -3  -5   67.49    3.80
  -2  -3   5   59.49    3.70
   2  -3  -5   51.59    4.10
   2   3  -5   59.59    3.80
  -1  -3   5   53.19    3.80
   1  -3  -5   57.69    4.40
   1  -3  -5   54.39    2.90
   1  -3  -5   53.69    3.70
  -1  -3   5   53.89    3.10
   1   3  -5   54.69    3.80
   0  -3  -5    8.30    2.70
   0  -3   5    4.90    1.80
   0  -3  -5    4.30    1.20
   0  -3   5    5.20    1.50
   0  -3  -5    5.60    1.70
   0   3  -5    9.90    2.20
  -1  -3  -5   -2.30    1.80
  -1  -3  -5    1.10    1.30
   1  -3   5   -1.10    1.10
   1  -3   5    0.00    1.70
  -1   3  -5   -1.80    2.30
   2  -3   5   -1.00    1.20
   2  -3   5   -1.40    1.60
  -2  -3  -5   -0.60    1.70
  -2  -3  -5   -5.30    2.00
  -2   3  -5   -3.00    2.50
   3  -3   5    3.60    1.40
  -3  -3  -5    0.80    1.30
   3  -3   5    1.70    1.70
  -3   3  -5   -0.80    2.80
  -4  -3  -5  305.47    8.80
   4  -3   5  297.57    9.10
   4  -3   5  288.37    8.60
   4   3   5  281.97    9.20
   5  -3   5    4.00    1.90
  -5  -3  -5    3.00    1.50
   5  -3   5    3.60    2.00
   5   3   5    4.10    2.10
   6  -3   5   21.20    2.10
  -6  -3  -5   19.40    2.60
   6  -3   5   17.30    3.30
   6   3   5   20.60    3.20
  -7  -3  -5   70.19    3.80
   7  -3   5   76.69    4.20
   7  -3   5   68.29    3.50
   7   3   5   69.99    3.80
   8  -3   5  163.48    6.40
   8  -3   5  160.38    6.00
  -8  -3  -5  160.68    5.90
   8   3   5  168.78    5.80
  -9  -3  -5  301.47    9.50
   9  -3   5  313.87    9.30
   9   3   5  310.67    9.10
 -10  -3  -5  150.28    5.70
  10  -3   5  144.09    5.50
  10   3   5  144.99    5.20
  11  -3   5    1.60    1.40
 -11  -3  -5    1.10    1.70
  11   3   5   -0.30    1.20
  12  -3   5    4.70    1.60
 -12  -3  -5    2.40    1.90
  12   3   5    4.30    1.40
  13  -3   5    5.60    1.60
 -13  -3  -5    6.00    2.40
  13   3   5    4.80    1.30
  14  -3   5    2.30    1.40
 -14  -3  -5   -0.60    2.80
  14   3   5    1.50    1.00
  15  -3   5   -0.20    1.60
  15   3   5    0.90    1.10
  16   3   5    5.90    1.00
  15  -4  -5   -0.50    1.70
  14  -4  -5    9.10    2.40
  14  -4  -5   11.00    2.30
  14   4  -5   18.60    4.30
  13  -4  -5    1.30    1.80
  13  -4  -5   -0.20    1.30
  13   4  -5    1.10    1.30
  12  -4  -5   13.70    2.70
  12  -4  -5   13.20    2.30
  12   4  -5   13.60    2.40
  11  -4  -5    7.10    1.70
  11  -4  -5    5.40    1.70
  11  -4  -5    6.10    2.00
  11   4  -5    5.40    1.50
  10  -4  -5    7.00    1.90
  10  -4  -5    4.00    2.20
  10  -4  -5    4.90    1.70
  10   4  -5    6.80    1.40
   9  -4  -5  187.98    6.50
   9  -4  -5  184.88    6.80
   9  -4  -5  196.38    6.60
   9   4  -5  200.48    6.80
   8  -4  -5  135.79    5.40
   8  -4  -5  148.19    5.60
   8  -4  -5  140.39    5.70
   8   4  -5  145.49    5.30
   7  -4  -5  168.88    6.20
   7  -4  -5  179.68    7.10
   7  -4  -5  179.18    6.40
   7   4  -5  190.08    6.80
   6  -4  -5  109.29    4.70
   6  -4  -5  110.29    4.90
   6  -4  -5  116.89    5.10
   6   4  -5  115.49    5.00
   5  -4  -5   44.50    3.40
   5  -4  -5   40.90    3.10
   5  -4  -5   35.70    3.10
   5   4  -5   38.30    3.00
   5   4  -5   41.40    3.80
   4  -4  -5   85.49    4.20
   4  -4  -5   81.79    4.40
   4   4  -5   82.79    4.30
   3  -4  -5    4.90    2.10
   3  -4  -5    4.40    1.70
  -3  -4   5    6.80    2.40
   3  -4  -5    2.00    1.50
   3   4  -5    4.90    1.50
   2  -4  -5    4.30    1.50
   2  -4  -5    2.90    2.10
  -2  -4   5    1.00    1.60
   2  -4  -5   -2.20    1.40
   2   4  -5    2.40    1.50
   1  -4  -5    8.90    2.30
   1  -4  -5    6.10    1.60
   1  -4  -5    9.60    1.90
  -1  -4   5    5.80    1.70
   1   4  -5   12.40    2.70
   0  -4   5  118.79    4.80
   0  -4  -5  113.79    4.70
   0  -4  -5  127.69    5.70
   0   4  -5  118.29    5.00
   1  -4   5   79.89    3.80
  -1  -4  -5   85.79    6.60
  -1   4  -5   72.39    4.10
  -2  -4  -5   38.30    3.20
  -2   4  -5   39.40    3.50
   3  -4   5    2.20    1.60
  -3  -4  -5    1.20    1.60
  -3   4  -5    0.90    1.90
   4  -4   5   38.90    2.80
  -4  -4  -5   36.60    3.00
  -4   4  -5   36.40    4.00
  -5  -4  -5   17.70    2.60
   5  -4   5   14.10    2.40
   5   4   5   15.60    3.10
  -6  -4  -5   19.70    2.80
   6  -4   5   24.90    2.70
   6   4   5   28.00    3.40
  -7  -4  -5   63.79    3.90
   7  -4   5   68.49    3.90
   7   4   5   72.99    4.40
  -8  -4  -5   26.40    3.00
   8  -4   5   24.80    2.70
  -9  -4  -5   12.80    2.90
   9  -4   5    9.70    2.30
  10  -4   5   -0.20    1.20
 -10  -4  -5    1.20    2.10
 -11  -4  -5  203.28    6.90
  11  -4   5  199.58    6.40
  12  -4   5   48.80    3.10
  12  -5  -5   32.60    2.10
  11  -5  -5    3.40    1.40
  11   5  -5    3.80    1.10
  10  -5  -5    1.30    1.10
  10  -5  -5    1.00    1.70
  10   5  -5    0.90    0.90
   9  -5  -5   22.10    2.30
   9  -5  -5   23.20    2.10
   9   5  -5   20.40    1.90
   8  -5  -5    6.80    1.70
   8  -5  -5    4.80    1.30
   8   5  -5    4.70    1.10
   7  -5  -5   30.90    2.70
   7  -5  -5   31.10    2.70
   7   5  -5   32.70    2.40
   6  -5  -5    1.60    1.40
   6  -5  -5    1.30    1.40
   6   5  -5    2.10    1.10
   5  -5  -5    0.90    1.40
   5  -5  -5    2.10    1.10
   5   5  -5   -0.40    1.50
   4  -5  -5   47.20    3.20
   4  -5  -5   44.40    3.40
   4   5  -5   44.00    2.70
   4   5  -5   43.10    3.60
   3  -5  -5   23.00    2.60
   3  -5  -5   17.40    2.80
   3   5  -5   23.50    2.50
   3   5  -5   23.40    2.80
   2  -5  -5    2.90    1.60
   2  -5  -5    1.80    1.70
   2   5  -5    2.80    1.50
   2   5  -5    3.90    1.30
   1  -5  -5   39.50    3.90
   1  -5  -5   33.00    3.10
   1   5  -5   31.80    2.60
   0  -5  -5   12.70    2.90
   0   5  -5    8.00    1.50
  -1  -5  -5    3.60    1.50
   1  -5   5   -0.60    2.30
  -1   5  -5    3.90    1.40
   1   5   5    2.30    1.40
   2  -5   5   21.70    3.30
  -2  -5  -5   26.50    2.70
   2   5   5   22.10    2.40
  -2   5  -5   22.80    2.80
  -3  -5  -5    7.40    1.80
   3  -5   5    5.40    2.10
  -3   5  -5    7.80    1.80
   3   5   5    9.70    2.20
   4  -5   5    2.90    1.80
  -4  -5  -5    2.70    1.80
   4   5   5    0.50    1.30
  -5  -5  -5   36.30    3.30
   5  -5   5   41.90    3.40
   5   5   5   36.20    2.70
  -6  -5  -5    1.30    2.10
   6  -5   5    2.40    2.00
   6   5   5   -1.10    1.70
   7  -5   5   13.10    2.70
  -9   5  -5    1.90    1.00
  21   0  -6    2.70    1.20
  21   0  -6   -0.60    1.30
  20   0  -6    7.30    1.40
  20   0  -6    6.40    1.40
  19   0  -6   -2.50    1.30
  19   0  -6    0.80    1.30
  17   0  -6    1.40    1.60
  17   0  -6    0.30    1.30
  16   0  -6  542.35   14.80
  16   0  -6  554.34   15.00
  15   0  -6    2.00    1.60
  15   0  -6   -0.60    1.40
  14   0  -6   13.60    2.90
  14   0  -6   15.10    2.70
  14   0  -6   23.70    4.20
  13   0  -6    1.20    1.70
  13   0  -6   -2.30    2.00
  13   0  -6    0.70    1.50
  12   0  -6  373.56   10.60
  12   0  -6  375.66   10.90
  12   0  -6  383.96   10.80
  11   0  -6    2.50    1.90
  11   0  -6   -1.80    3.20
 -11   0   6    1.70    2.20
  11   0  -6   -1.10    1.80
 -10   0   6  113.09    4.70
  -9   0   6    0.70    1.10
  -8   0   6   93.39    3.70
  -7   0   6    0.50    0.60
  -6   0   6  344.37    8.90
   5   0  -6    0.70    0.40
  -5   0   6    0.30    0.40
  -4   0   6  780.92   19.00
   4   0  -6  776.82   19.00
   3   0  -6   -0.30    0.30
  -3   0   6   -0.50    0.30
   2   0  -6  124.89    3.40
  -2   0   6  121.29    3.30
  -1   0   6   -3.40    0.30
   1   0  -6   -3.30    0.40
   0   0   6   51.99    1.80
   0   0  -6   51.79    1.80
  -1   0  -6   -0.20    0.40
   1   0   6   -0.20    0.30
  -2   0  -6  909.11   22.60
   2   0   6  933.31   22.60
  -3   0  -6   -0.20    0.70
   3   0   6    0.60    0.90
  -4   0  -6  203.28    6.30
   4   0   6  228.98    6.20
   5   0   6   -0.80    0.90
  -5   0  -6   -0.60    1.00
   6   0   6  591.64   15.20
   7   0   6   -0.10    1.80
   7   0   6   -0.30    1.00
  -7   0  -6    2.00    1.70
   8   0   6    3.20    2.10
   8   0   6    3.30    1.80
   8   0   6    1.80    1.10
   9   0   6   -2.40    1.80
   9   0   6    0.70    1.40
   9   0   6   -1.00    1.10
  10   0   6   26.50    3.10
  10   0   6   23.30    2.70
  11   0   6   -1.30    1.40
  11   0   6   -2.60    1.60
  12   0   6   79.79    3.80
  12   0   6   70.99    3.90
  13   0   6    1.40    1.50
  13   0   6    0.80    1.40
  14   0   6  191.68    6.20
  14   0   6  185.38    6.30
 -15   0  -6   -0.30    2.60
  15   0   6    1.20    1.70
  15   0   6    0.90    1.40
  16   0   6   54.69    3.20
 -16   0  -6   56.49    4.60
  16   0   6   50.69    2.90
  17   0   6   -0.50    1.60
 -17   0  -6   -0.60    1.90
  17   0   6   -0.70    1.00
  18   0   6   31.40    2.20
  21   1  -6   78.29    2.90
  20   1  -6    3.10    1.20
  20   1  -6    3.60    1.10
  19  -1  -6  104.89    4.50
  19   1  -6   98.09    4.00
  19   1  -6  102.49    3.90
  18  -1  -6  139.29    5.40
  18  -1  -6  154.88    5.50
  18   1  -6  144.29    5.10
  18   1  -6  144.99    5.20
  17  -1  -6    4.20    2.00
  17  -1  -6    3.90    1.90
  17   1  -6   -0.10    1.10
  17   1  -6    2.00    1.40
  16  -1  -6   26.70    3.20
  16  -1  -6   20.40    3.40
  16   1  -6   21.50    2.60
  16   1  -6   21.60    2.50
  15  -1  -6  257.87    8.20
  15  -1  -6  258.97    8.40
  15   1  -6  255.57    8.50
  15   1  -6  264.37    8.10
  15   1  -6  266.37    8.80
  14  -1  -6    4.90    2.70
  14  -1  -6   -5.00    2.30
  14  -1  -6    0.50    1.90
  14   1  -6   -1.10    2.20
  14   1  -6   -3.20    1.50
  14   1  -6    1.50    1.30
  13  -1  -6    0.70    1.90
  13  -1  -6    2.70    2.50
  13  -1  -6   11.50    2.70
  13   1  -6    5.60    1.80
  13   1  -6    9.30    2.20
  13   1  -6    4.60    1.70
  12  -1  -6   12.70    2.30
  12  -1  -6   23.40    4.50
  12  -1  -6   12.20    3.60
  12  -1  -6    8.30    2.50
  12   1  -6   11.20    2.20
  12   1  -6   11.20    2.60
  12   1  -6   11.00    1.70
  11  -1  -6    2.20    2.20
  11  -1  -6    0.90    3.20
  11  -1  -6    0.60    2.30
  11   1  -6   -2.90    2.00
  11   1  -6    2.00    1.80
  11   1  -6    1.00    1.40
  10   1  -6   21.90    3.20
  10   1  -6   30.40    2.90
 -10   1   6   24.90    3.30
  10   1  -6   28.60    4.90
  -9  -1   6  158.48    5.80
  -9   1   6  160.18    5.40
  -9   1   6  165.28    5.20
  -8  -1   6    3.10    1.10
  -8   1   6    7.00    1.60
  -8   1   6    6.30    1.50
  -7  -1   6  618.84   16.30
   7   1  -6  621.44   16.40
  -7   1   6  638.74   15.60
  -7   1   6  649.34   15.70
  -6  -1   6   36.10    2.30
  -6   1   6   36.00    1.40
  -6   1   6   38.00    1.40
   6   1  -6   30.00    2.00
  -5  -1   6  100.49    3.40
  -5   1   6   92.99    2.50
  -5   1   6   96.19    2.50
   5   1  -6   89.59    3.30
  -4  -1   6  137.09    4.20
   4   1  -6  139.19    4.20
  -3  -1   6   66.29    2.50
   3   1  -6   61.59    2.40
  -2  -1   6 1397.66   34.70
   2   1  -6 1455.45   34.80
  -1  -1   6  430.46   11.20
   1   1  -6  443.06   11.30
   0  -1  -6   81.99    2.20
   0  -1  -6   83.49    2.20
   0  -1   6   82.29    2.80
   0   1  -6   75.79    2.90
  -1  -1  -6  263.47    6.60
   1  -1   6  267.57    7.20
  -1  -1  -6  264.97    6.70
  -1   1  -6  248.48    7.20
  -2  -1  -6    2.20    1.00
   2  -1   6    2.20    0.60
  -2  -1  -6    4.00    0.90
  -2  -1  -6    2.20    0.60
  -2   1  -6    1.20    0.90
   3  -1   6   57.99    2.70
   3  -1   6   62.79    2.70
  -3  -1  -6   61.59    2.60
  -3  -1  -6   59.49    2.40
  -3  -1  -6   60.99    2.40
  -3   1  -6   58.79    2.90
  -4  -1  -6  485.25   13.60
   4  -1   6  522.75   13.40
   4  -1   6  534.05   13.70
  -4  -1  -6  508.45   13.40
  -4   1  -6  540.85   14.40
   5  -1   6   87.39    3.70
   5  -1   6   93.29    3.30
  -5  -1  -6   83.59    3.90
  -5  -1  -6   89.69    3.60
  -6  -1  -6   31.80    3.10
   7  -1   6   11.40    2.00
   7  -1   6   11.00    1.70
  -7  -1  -6   21.10    4.00
   7   1   6   18.00    2.90
   7   1   6   17.10    2.80
   8  -1   6    1.20    1.60
   8  -1   6   -0.30    2.00
   8   1   6   -1.10    1.70
   8   1   6    0.90    1.70
   9  -1   6   53.79    2.90
   9  -1   6   42.60    3.20
   9   1   6   46.00    3.30
   9   1   6   44.10    3.30
  10  -1   6   23.90    2.60
  10  -1   6   23.70    2.20
 -10  -1  -6   24.10    2.50
  10   1   6   22.30    2.60
  10   1   6   21.30    4.20
  11  -1   6    4.30    1.40
  11  -1   6    6.50    1.60
 -11  -1  -6    5.50    1.60
  11   1   6    5.90    1.80
  11   1   6    5.70    1.50
  12  -1   6   18.60    2.40
  12  -1   6   14.70    2.30
 -12  -1  -6   16.60    2.30
  12   1   6   11.40    2.30
  12   1   6   18.90    2.40
  13  -1   6   84.79    4.30
 -13  -1  -6   82.09    3.90
  13  -1   6   86.09    3.80
  13   1   6   74.99    3.80
  13   1   6   81.99    3.70
  14  -1   6   56.59    3.20
 -14  -1  -6   55.99    3.50
  14   1   6   57.99    3.10
  14   1   6   57.19    3.70
 -15  -1  -6   84.59    4.10
  15  -1   6   82.29    3.80
  15   1   6   74.99    3.70
  15   1   6   83.29    3.80
 -16  -1  -6   54.29    3.70
  16  -1   6   51.69    2.80
  16   1   6   52.59    2.80
  16   1   6   51.29    2.80
  17  -1   6    2.10    1.10
 -17   1  -6    0.70    1.70
  17   1   6    2.20    1.10
  17   1   6    1.40    1.10
  18  -1   6   29.20    2.10
  18   1   6   26.70    1.90
  18   1   6   28.20    2.00
  20   2  -6   -0.80    0.90
  20   2  -6    1.70    1.20
  19   2  -6    2.40    1.10
  19   2  -6    2.70    1.00
  18   2  -6    0.10    1.00
  18   2  -6    1.40    1.10
  17   2  -6   13.10    2.30
  17   2  -6   14.90    2.10
  16   2  -6    6.50    1.30
  16   2  -6   10.10    2.20
  15   2  -6  142.49    5.30
  15   2  -6  146.29    5.70
  15   2  -6  147.09    5.50
  14  -2  -6   89.39    5.00
  14  -2  -6   77.89    5.20
  14   2  -6   82.09    4.50
  14   2  -6   85.89    4.00
  14   2  -6   84.49    4.00
  13  -2  -6    8.00    2.20
  13  -2  -6   17.20    4.10
  13  -2  -6    5.20    2.30
  13   2  -6   11.10    2.60
  13   2  -6    6.90    1.80
  13   2  -6    8.50    1.80
  12  -2  -6   11.90    3.10
  12  -2  -6   12.20    3.00
  12  -2  -6   14.60    3.70
  12   2  -6   13.40    3.20
  12   2  -6   11.30    2.00
  12   2  -6   13.20    1.90
  11  -2  -6   34.30    3.60
  11  -2  -6   35.90    2.90
  11  -2  -6   30.30    3.80
  11   2  -6   25.10    3.30
  11   2  -6   24.70    3.00
  11   2  -6   33.00    3.20
  10  -2  -6  101.19    4.90
  10  -2  -6  109.19    4.30
  10  -2  -6   97.99    5.20
  10   2  -6  104.49    4.60
  10   2  -6   99.59    4.60
  10   2  -6  101.39    4.60
   9  -2  -6  101.39    5.10
   9  -2  -6  104.69    5.10
   9  -2  -6  109.49    4.20
   9   2  -6  106.49    4.90
   9   2  -6  106.09    4.60
   9   2  -6  109.69    4.70
   8  -2  -6   75.79    5.00
   8  -2  -6   67.39    4.30
   8  -2  -6   81.09    4.60
   8   2  -6   79.79    4.10
   8   2  -6   68.59    3.90
   7  -2  -6  231.58    8.00
   7  -2  -6  223.78    7.70
   7  -2  -6  242.38    6.90
   7   2  -6  227.88    7.40
  -6  -2   6  649.83   17.50
   6  -2  -6  658.43   16.80
   5  -2  -6  317.97    8.90
  -5  -2   6  326.07    9.50
  -4  -2   6  352.66   10.00
   4  -2  -6  348.37    9.50
  -3  -2   6  148.79    5.20
   3  -2  -6  155.18    4.90
  -2  -2   6   20.40    2.20
   2  -2  -6   21.20    2.00
   1  -2  -6  223.28    6.50
  -1  -2   6  231.58    6.80
  -1  -2   6  209.78    6.40
   0  -2   6  168.78    5.20
   0  -2   6  164.48    5.50
   0  -2  -6  167.58    5.20
  -1  -2  -6  305.07    7.60
   1  -2   6  292.97    8.10
  -1  -2  -6  297.57    8.30
   1  -2   6  293.47    8.60
  -1  -2  -6  284.17    7.50
  -2  -2  -6   99.39    3.60
   2  -2   6   96.79    3.60
   2  -2   6  102.79    4.20
  -2  -2  -6  100.89    3.80
  -3  -2  -6   63.39    3.20
   3  -2   6   65.99    2.80
   3  -2   6   65.59    3.70
  -4  -2  -6  160.88    5.20
   4  -2   6  147.29    4.90
   5  -2   6    3.50    4.10
  -5  -2  -6    1.00    1.20
   5  -2   6    1.60    2.70
   5  -2   6    3.20    1.20
   5   2   6   -2.60    1.70
   6  -2   6   24.00    2.10
  -6  -2  -6   27.00    2.40
   6  -2   6   21.00    3.60
   6   2   6   24.20    3.10
   7  -2   6   65.29    4.00
   7  -2   6   52.29    2.90
  -7  -2  -6   54.99    3.10
   7   2   6   57.69    3.50
   7   2   6   52.79    4.70
   8  -2   6   45.60    3.80
   8  -2   6   49.50    2.80
  -8  -2  -6   46.60    3.10
   8   2   6   44.20    3.20
   8   2   6   51.29    4.30
  -9  -2  -6   75.59    3.80
   9  -2   6   76.19    3.50
   9  -2   6   77.29    4.00
   9   2   6   69.59    4.20
   9   2   6   80.69    3.80
  10  -2   6    0.30    1.70
 -10  -2  -6    1.70    1.70
  10  -2   6    0.50    1.30
  10   2   6    2.80    1.30
  10   2   6    2.50    1.90
  11  -2   6   36.90    3.30
  11  -2   6   36.40    2.90
 -11  -2  -6   34.70    3.10
  11   2   6   38.60    2.80
  11   2   6   40.10    3.40
 -12  -2  -6  184.48    6.50
  12  -2   6  186.18    6.20
  12  -2   6  174.68    6.30
  12   2   6  190.98    6.40
  12   2   6  179.58    6.30
  13  -2   6  101.29    4.30
 -13  -2  -6  107.99    4.70
  13  -2   6  108.19    4.50
  13   2   6  103.29    4.10
  14  -2   6    0.70    1.70
 -14  -2  -6    1.80    1.80
  14  -2   6    1.70    1.50
  14   2   6    0.70    1.20
  14   2   6    1.40    1.40
 -15  -2  -6   47.20    3.60
  15  -2   6   43.30    3.20
  15   2   6   41.40    2.60
  15   2   6   42.70    2.80
  16  -2   6    2.70    1.80
  16   2   6    2.10    0.90
  16   2   6    2.40    1.40
  17   2   6    2.70    0.90
  17   2   6    2.60    1.50
  18   3  -6    3.50    1.30
  18   3  -6    0.90    1.20
  17   3  -6   14.40    2.20
  17   3  -6   14.00    2.10
  16  -3  -6    4.00    2.60
  16   3  -6    1.00    1.30
  16   3  -6    1.30    1.40
  15  -3  -6    0.40    1.90
  15   3  -6    0.60    1.40
  15   3  -6   -0.70    1.60
  15   3  -6   -1.20    1.70
  14  -3  -6   58.59    4.10
  14  -3  -6   56.19    4.50
  14   3  -6   52.49    4.80
  14   3  -6   60.89    3.80
  13  -3  -6    6.30    2.00
  13  -3  -6    2.10    2.00
  13  -3  -6    5.50    1.70
  13   3  -6    2.90    1.60
  13   3  -6    3.40    1.70
  13   3  -6    3.90    1.80
  12  -3  -6   -0.60    1.80
  12  -3  -6   -0.60    1.60
  12  -3  -6    1.70    1.80
  12   3  -6    1.80    1.50
  12   3  -6    1.40    1.80
  12   3  -6    1.80    1.70
  11  -3  -6   33.20    3.40
  11  -3  -6   30.20    3.50
  11  -3  -6   29.40    3.10
  11   3  -6   31.20    3.50
  11   3  -6   32.10    3.00
  11   3  -6   32.10    3.40
  10  -3  -6   35.60    3.60
  10  -3  -6   33.40    3.20
  10  -3  -6   32.10    2.90
  10   3  -6   32.60    3.10
  10   3  -6   38.10    3.80
  10   3  -6   32.60    3.90
   9  -3  -6  375.26   11.20
   9  -3  -6  384.26   10.70
   9  -3  -6  371.56   11.00
   9   3  -6  365.86   10.70
   9   3  -6  367.46   10.80
   8  -3  -6   14.60    3.10
   8  -3  -6   17.00    2.30
   8  -3  -6   14.60    3.10
   8   3  -6   15.80    2.80
   8   3  -6   17.90    3.60
   7  -3  -6  164.98    5.60
   7  -3  -6  169.58    6.30
   7  -3  -6  171.28    6.20
   7   3  -6  164.18    5.90
   7   3  -6  168.88    6.50
   6  -3  -6    8.60    1.80
   6  -3  -6    9.70    2.00
   6  -3  -6    9.30    1.70
   6   3  -6   10.50    2.80
   6   3  -6    7.70    2.40
   6   3  -6   11.30    2.60
   5  -3  -6   24.40    2.30
   5  -3  -6   21.10    3.10
   5  -3  -6   24.70    3.20
   5   3  -6   27.50    2.90
   4  -3  -6   57.39    3.00
   4  -3  -6   60.99    4.00
   4  -3  -6   53.59    3.60
   4   3  -6   53.09    3.50
   3  -3  -6   33.20    3.80
   3  -3  -6   25.60    3.10
   3  -3  -6   31.70    2.40
   3   3  -6   23.50    3.20
   2  -3  -6   -0.70    1.50
   2  -3  -6   -0.30    1.20
   2  -3  -6   -0.80    2.30
   2   3  -6    0.30    1.70
  -1  -3   6    5.30    1.40
   1  -3  -6    5.30    2.50
   1  -3  -6   10.30    1.90
   1  -3  -6    7.90    1.80
   1   3  -6    9.80    2.00
   0  -3  -6  110.99    5.80
   0  -3   6  111.89    4.30
   0  -3  -6  108.99    4.90
   0  -3  -6  112.99    4.40
   0   3  -6  115.99    5.20
   1  -3   6    3.20    1.50
  -1  -3  -6   -1.00    1.80
  -1  -3  -6    2.80    1.30
   1  -3   6    1.50    1.70
  -1   3  -6    2.10    2.20
  -2  -3  -6    3.10    1.40
   2  -3   6    4.10    1.30
   2  -3   6    7.20    1.90
  -2  -3  -6    0.70    2.10
  -2   3  -6    5.40    2.70
  -3  -3  -6   40.70    3.50
   3  -3   6   42.00    3.40
   3  -3   6   45.20    2.80
   3   3   6   42.20    4.60
   4  -3   6  187.08    6.10
  -4  -3  -6  192.38    6.40
   4  -3   6  191.48    6.70
   4   3   6  185.28    6.80
   5  -3   6   36.60    3.40
   5  -3   6   37.30    2.60
  -5  -3  -6   38.00    2.80
   5   3   6   32.90    3.40
   6  -3   6  241.78    7.40
  -6  -3  -6  230.38    7.70
   6   3   6  231.78    7.50
  -7  -3  -6  708.03   18.80
   7  -3   6  691.83   18.40
   7   3   6  702.33   18.40
  -8  -3  -6   20.00    2.60
   8  -3   6   17.80    2.50
   8   3   6   15.50    2.60
   9  -3   6   19.00    2.50
  -9  -3  -6   20.50    2.80
   9   3   6   17.10    2.50
 -10  -3  -6    1.30    1.80
  10  -3   6    1.30    1.40
  10   3   6   -0.90    1.30
 -11  -3  -6   13.00    2.70
  11  -3   6    9.30    1.90
  12  -3   6   24.80    2.60
 -12  -3  -6   23.80    3.10
  12   3   6   24.30    2.40
 -13  -3  -6    6.30    2.20
  13  -3   6    1.60    1.40
  13   3   6    2.50    1.20
 -14  -3  -6   11.70    4.00
  14  -3   6   19.60    2.40
  14   3   6   18.40    1.80
  15   3   6   13.40    1.70
  15  -4  -6   15.40    2.30
  15   4  -6   23.00    4.30
  14  -4  -6    2.70    1.30
  14  -4  -6   -0.50    3.50
  14   4  -6    7.00    1.50
  13  -4  -6    4.40    1.40
  13  -4  -6    7.20    2.10
  13   4  -6    5.60    1.40
  12  -4  -6   46.80    3.20
  12  -4  -6   49.10    3.80
  12  -4  -6   53.89    3.60
  12   4  -6   44.70    2.90
  11  -4  -6    0.10    1.50
  11  -4  -6    2.90    1.60
  11  -4  -6    4.10    1.60
  11   4  -6    1.20    1.30
  10  -4  -6   -3.10    1.60
  10  -4  -6   -0.10    1.40
  10   4  -6    1.90    1.10
   9  -4  -6   79.79    3.90
   9  -4  -6   75.89    4.00
   9  -4  -6   79.49    4.10
   9   4  -6   73.69    3.70
   8  -4  -6    5.90    1.70
   8  -4  -6    3.70    1.40
   8  -4  -6   11.50    2.60
   8   4  -6    3.90    1.30
   7  -4  -6    4.10    1.70
   7  -4  -6    2.60    1.70
   7  -4  -6    1.80    1.50
   7   4  -6    4.70    1.50
   6  -4  -6  244.08    9.00
   6  -4  -6  243.68    7.90
   6  -4  -6  242.38    8.20
   6   4  -6  252.57    8.50
   6   4  -6  248.88    8.10
   5  -4  -6  697.63   20.00
   5  -4  -6  762.22   19.50
   5   4  -6  746.93   19.30
   5   4  -6  709.93   19.70
   4  -4  -6    0.60    1.40
   4  -4  -6   -2.50    1.80
   4  -4  -6    1.70    2.00
   4   4  -6    1.00    1.40
   3  -4  -6   44.60    3.30
   3  -4  -6   52.59    3.90
   3  -4  -6   49.70    3.40
   3   4  -6   48.50    3.30
  -2  -4   6    8.30    2.60
   2  -4  -6    4.60    1.60
   2  -4  -6    3.70    2.00
   2  -4  -6    1.60    2.20
   2   4  -6    7.60    2.70
  -1  -4   6   14.00    3.10
   1  -4  -6    9.30    2.60
   1  -4  -6   13.40    2.60
   1  -4  -6   10.50    2.30
   1   4  -6   14.30    2.70
   0  -4  -6   28.50    4.20
   0  -4  -6   25.40    2.60
   0  -4   6   23.50    3.20
   0   4  -6   24.20    3.10
  -1  -4  -6   29.30    2.90
  -1   4  -6   25.10    3.20
  -2  -4  -6   16.80    2.90
   2  -4   6   14.80    2.80
  -2   4  -6   15.70    3.20
  -3  -4  -6   16.30    2.70
   3  -4   6   13.40    2.60
  -3   4  -6   19.00    3.60
  -4  -4  -6   67.39    3.70
   4  -4   6   62.79    3.50
   4   4   6   57.69    3.90
  -5  -4  -6    1.50    1.60
   5  -4   6    0.60    1.60
   5   4   6    0.30    1.80
  -6  -4  -6   27.90    2.90
   6  -4   6   24.00    2.70
  -7  -4  -6   12.90    2.80
   7  -4   6   14.10    2.50
  -8  -4  -6    0.50    1.70
   8  -4   6   -1.60    1.50
  -9  -4  -6    0.20    1.80
   9  -4   6   -0.20    1.30
  10  -4   6   12.10    2.40
 -10  -4  -6   16.10    3.10
  11  -4   6    0.20    1.50
 -11  -4  -6    2.70    2.40
 -11   4  -6    2.90    3.30
  12  -4   6   -0.60    1.60
  11  -5  -6    0.20    1.00
  11   5  -6    1.20    1.00
  10  -5  -6    8.70    1.80
  10  -5  -6    4.30    2.60
  10   5  -6    9.10    1.70
   9  -5  -6    1.70    1.50
   9  -5  -6    2.80    1.30
   9   5  -6    1.60    1.10
   8  -5  -6    2.90    1.50
   8  -5  -6    2.40    1.20
   8   5  -6    2.00    0.90
   7  -5  -6    4.00    1.50
   7  -5  -6    0.90    1.30
   7   5  -6    3.50    1.30
   6  -5  -6   32.40    2.70
   6  -5  -6   35.00    3.10
   6   5  -6   31.50    2.30
   5  -5  -6    4.80    1.50
   5  -5  -6    1.60    1.50
   5   5  -6    3.10    1.20
   4  -5  -6   40.90    3.10
   4  -5  -6   44.00    3.00
   4   5  -6   38.40    2.60
   4   5  -6   42.10    3.20
   3  -5  -6  205.58    6.70
   3  -5  -6  193.58    6.60
   3   5  -6  208.98    6.60
   3   5  -6  205.28    6.50
   2  -5  -6   20.00    3.10
   2  -5  -6   13.00    3.00
   2   5  -6   16.40    2.30
   2   5  -6   13.60    2.40
   1  -5  -6   23.80    2.60
   1  -5  -6   21.90    4.20
   1   5  -6   21.70    2.50
   1   5  -6   24.20    2.60
   0  -5  -6    1.60    1.50
   0   5  -6    1.40    1.50
  -1  -5  -6    5.30    1.60
  -1   5  -6    6.10    1.70
   1   5   6    5.50    1.30
  -2  -5  -6   10.30    2.50
  -2   5  -6    7.50    1.80
   2   5   6   11.00    2.20
   3  -5   6    3.10    2.60
  -3  -5  -6    1.70    1.70
   3   5   6    1.10    1.30
  -4  -5  -6   32.20    3.00
   4  -5   6   33.70    4.30
   4   5   6   28.50    2.60
   5  -5   6   14.80    3.40
  -5  -5  -6   24.20    2.80
   5   5   6   20.80    4.00
   6  -5   6   22.50    4.80
  -6  -5  -6   19.30    3.00
  -7   5  -6    2.30    1.00
  -8   5  -6    8.40    1.60
  21   0  -7    2.10    1.20
  21   0  -7   -0.50    1.20
  20   0  -7   -0.80    1.20
  20   0  -7   -0.30    1.20
  19   0  -7  111.59    4.40
  19   0  -7  116.09    4.40
  18   0  -7   -0.20    2.00
  18   0  -7   -4.30    2.10
  17   0  -7  142.99    5.20
  17   0  -7  138.49    5.30
  16   0  -7    0.50    1.30
  16   0  -7   -0.40    1.50
  15   0  -7    9.50    1.90
  15   0  -7    8.30    2.20
  15   0  -7    6.80    1.60
  14   0  -7    0.50    1.70
  14   0  -7   -1.20    1.50
  13   0  -7    3.10    1.50
  13   0  -7   -1.20    1.60
  13   0  -7    0.00    1.80
  12   0  -7   -1.60    1.90
  12   0  -7   -2.30    1.30
  12   0  -7    0.50    1.80
  11   0  -7  441.56   12.20
  11   0  -7  431.26   12.20
 -11   0   7  426.26   12.70
  11   0  -7  434.76   11.90
 -10   0   7   -0.90    1.50
  10   0  -7   -4.70    2.20
  -9   0   7 2024.80   49.40
  -8   0   7    0.80    0.90
  -7   0   7  160.68    4.90
   7   0  -7  170.38    4.90
   6   0  -7    0.00    0.70
  -6   0   7   -0.40    0.60
   5   0  -7  636.44   15.60
  -5   0   7  623.64   15.60
  -4   0   7    0.00    0.40
   4   0  -7    0.20    0.40
  -3   0   7 1124.59   27.40
   3   0  -7 1141.49   27.40
  -2   0   7   -0.10    0.40
   2   0  -7    0.50    0.40
  -1   0   7  212.78    5.60
   1   0  -7  210.98    5.60
   0   0  -7   -0.20    0.50
   0   0   7   -1.00    0.40
  -1   0  -7   21.00    1.50
   1   0   7   20.00    1.20
  -2   0  -7    0.40    0.70
   2   0   7   -0.30    0.60
   2   0   7   -1.20    1.10
   3   0   7   29.70    2.00
  -3   0  -7   30.60    2.10
   4   0   7    0.10    1.00
  -4   0  -7   -0.80    1.20
   5   0   7   15.80    1.80
   6   0   7   -1.10    1.00
   7   0   7   12.80    2.30
   7   0   7   17.50    2.60
   7   0   7   15.30    1.80
   8   0   7   -3.10    1.90
   8   0   7    1.80    1.70
   8   0   7    1.20    1.20
   9   0   7    3.00    1.50
   9   0   7   -1.50    1.90
  10   0   7   -0.90    1.50
  10   0   7    0.70    1.90
  11   0   7   -0.50    1.40
  11   0   7   -2.50    1.60
  12   0   7    0.90    1.30
  12   0   7   -1.60    1.50
  13   0   7   59.29    3.30
  13   0   7   56.19    3.20
  14   0   7    0.70    1.30
  14   0   7   -1.90    1.60
  15   0   7   16.00    2.30
  15   0   7   18.20    2.90
 -15   0  -7   15.50    2.30
  16   0   7   -0.70    1.60
  16   0   7    0.80    1.10
 -16   0  -7    1.20    1.60
 -17   0  -7   33.50    3.50
  17   0   7   34.00    2.10
  18   0   7    0.20    0.90
  21   1  -7    9.00    1.60
  21   1  -7   13.10    1.50
  20   1  -7   14.10    1.80
  20   1  -7   15.60    2.00
  19  -1  -7    1.90    2.00
  19  -1  -7    1.00    1.90
  19   1  -7    0.60    1.10
  19   1  -7    0.50    1.10
  18  -1  -7  160.28    5.80
  18  -1  -7  169.98    5.80
  18   1  -7  160.78    5.60
  18   1  -7  155.58    5.50
  17  -1  -7   58.19    4.50
  17  -1  -7   58.49    3.60
  17   1  -7   59.29    3.30
  17   1  -7   60.49    3.10
  16  -1  -7   52.99    3.80
  16  -1  -7   54.59    3.70
  16   1  -7   45.50    4.00
  16   1  -7   52.79    3.40
  16   1  -7   55.09    3.20
  15  -1  -7  380.36   11.20
  15  -1  -7  375.26   11.40
  15  -1  -7  395.46   11.10
  15   1  -7  390.86   11.00
  15   1  -7  381.26   11.10
  15   1  -7  380.86   11.10
  14  -1  -7   78.59    4.50
  14  -1  -7   78.29    4.80
  14  -1  -7   78.69    4.20
  14   1  -7   76.59    3.80
  14   1  -7   73.89    3.80
  14   1  -7   70.39    4.40
  13  -1  -7   11.60    2.20
  13  -1  -7   21.20    4.20
  13  -1  -7   16.40    2.50
  13  -1  -7   17.70    3.30
  13   1  -7   12.70    3.00
  13   1  -7   12.90    2.80
  13   1  -7   14.90    3.20
  12  -1  -7   -0.70    2.10
  12  -1  -7    2.90    2.90
  12  -1  -7   -0.20    2.80
  12  -1  -7   -0.40    2.00
  12   1  -7   -0.20    1.40
  12   1  -7   -0.50    1.60
  12   1  -7   -1.20    1.50
  11  -1  -7   53.69    4.80
  11  -1  -7   52.29    4.10
  11  -1  -7   52.09    4.10
  11   1  -7   50.19    3.80
  11   1  -7   49.90    3.40
  11   1  -7   56.49    3.50
  10  -1  -7    5.20    2.90
  10  -1  -7    6.20    1.90
  10   1  -7    3.50    1.80
  10   1  -7    9.50    2.00
  10   1  -7   12.70    2.90
  -9  -1   7  106.19    4.90
  -9   1   7  110.79    4.20
  -8  -1   7   -0.80    1.20
  -8   1   7    1.40    1.00
  -8   1   7    1.60    0.90
  -7  -1   7   40.70    2.90
   7   1  -7   38.30    2.90
  -7   1   7   45.60    1.80
  -7   1   7   44.80    1.80
  -6  -1   7   42.50    2.50
  -6   1   7   43.60    1.50
  -6   1   7   45.00    1.40
   6   1  -7   42.40    2.60
  -5  -1   7  138.49    4.50
   5   1  -7  142.49    4.60
  -4  -1   7  192.28    5.50
   4   1  -7  175.58    5.50
  -3  -1   7    8.20    1.30
   3   1  -7    7.50    1.40
  -2  -1   7  427.56   11.20
   2   1  -7  440.76   11.40
  -1  -1   7  150.88    4.60
   1   1  -7  151.48    4.70
   0  -1  -7   16.20    0.80
   0  -1  -7   14.80    0.80
   0  -1  -7   18.30    2.10
   0  -1   7   12.10    1.60
   0   1  -7   13.50    1.80
  -1  -1  -7    0.90    0.50
  -1  -1  -7    2.40    0.50
  -1  -1  -7    2.60    1.20
  -1   1  -7    1.30    1.00
   2  -1   7  124.39    4.10
  -2  -1  -7  121.49    3.60
  -2  -1  -7  122.49    3.70
   2  -1   7  116.19    4.00
  -2  -1  -7  120.59    4.00
  -2   1  -7  113.49    4.40
  -3  -1  -7 2507.85   63.19
   3  -1   7 2580.14   63.59
   3  -1   7 2569.14   63.29
  -3  -1  -7 2563.04   63.19
  -3  -1  -7 2644.24   63.39
  -3   1  -7 2877.71   65.09
  -4  -1  -7  529.75   13.80
   4  -1   7  534.55   13.70
  -4  -1  -7  522.35   13.80
   4  -1   7  507.65   14.10
  -4  -1  -7  541.35   13.80
  -5  -1  -7  121.89    5.30
   5  -1   7  127.29    4.30
   5  -1   7  115.59    4.90
  -5  -1  -7  134.39    4.80
   6  -1   7    3.30    1.80
   6  -1   7    1.80    1.20
  -6  -1  -7   -1.10    2.00
   6   1   7    2.90    1.70
   6   1   7   -1.00    2.80
   7  -1   7  119.59    4.20
   7  -1   7  108.59    4.60
   7   1   7  113.19    4.60
   7   1   7  111.79    4.50
   8  -1   7   11.80    1.90
   8  -1   7   10.30    2.50
   8   1   7   11.50    2.00
   8   1   7   12.30    2.60
   9  -1   7    0.80    1.50
   9  -1   7    2.30    1.20
  -9  -1  -7    2.90    1.60
   9   1   7    3.70    2.30
   9   1   7    1.90    1.70
  10  -1   7    2.50    1.40
  10  -1   7    0.00    1.20
 -10  -1  -7    0.90    1.40
  10   1   7    1.00    1.40
  10   1   7   -2.00    1.50
 -11  -1  -7    1.10    1.80
  11  -1   7    0.00    1.50
  11   1   7    1.70    1.40
  11   1   7    1.00    1.40
  12  -1   7    0.00    1.50
 -12  -1  -7   -2.00    1.20
  12  -1   7    0.50    1.50
  12   1   7    2.00    1.50
  12   1   7    1.20    1.40
  13  -1   7  105.69    4.20
 -13  -1  -7  105.69    4.50
  13   1   7   97.99    4.10
  13   1   7  102.19    4.30
  14  -1   7   20.90    2.40
 -14  -1  -7   21.30    2.90
  14   1   7   15.30    2.40
  14   1   7   20.70    2.40
  15  -1   7   49.70    3.00
 -15  -1  -7   54.69    3.50
  15   1   7   52.19    2.90
  15   1   7   49.80    2.90
 -16  -1  -7    4.80    2.10
  16  -1   7    4.40    1.20
  16   1   7    4.80    1.20
  16   1   7    3.10    1.10
  17  -1   7    3.40    1.20
  17   1   7    1.40    1.20
  17   1   7    1.80    1.10
  20   2  -7    0.30    0.90
  20   2  -7    0.40    1.00
  19   2  -7   27.60    2.20
  19   2  -7   25.20    2.00
  18   2  -7    1.50    1.10
  18   2  -7    1.50    1.20
  17   2  -7   21.60    2.30
  17   2  -7   22.60    2.60
  16   2  -7   24.20    4.10
  16   2  -7   16.20    2.50
  16   2  -7   14.10    2.40
  15  -2  -7  108.29    5.40
  15  -2  -7  117.99    5.30
  15   2  -7  108.09    4.60
  15   2  -7  115.59    4.90
  15   2  -7  105.89    4.40
  14  -2  -7    6.20    2.30
  14  -2  -7    6.50    2.40
  14   2  -7    6.00    1.90
  14   2  -7    4.60    1.80
  14   2  -7    6.80    1.70
  13  -2  -7    0.70    2.20
  13  -2  -7    4.70    2.20
  13   2  -7   -0.30    1.50
  13   2  -7   -2.00    1.60
  13   2  -7    1.80    1.50
  12  -2  -7   78.19    4.10
  12  -2  -7   75.09    4.50
  12  -2  -7   78.69    4.50
  12   2  -7   75.29    4.00
  12   2  -7   73.09    4.10
  12   2  -7   70.39    3.90
  11  -2  -7   15.70    3.50
  11  -2  -7   13.60    3.20
  11  -2  -7   17.60    2.90
  11   2  -7   16.60    2.70
  11   2  -7   15.50    3.00
  11   2  -7   19.80    3.00
  10  -2  -7   35.00    3.70
  10  -2  -7   37.90    3.10
  10  -2  -7   31.20    3.60
  10   2  -7   37.70    3.50
  10   2  -7   34.40    3.20
  10   2  -7   38.30    3.20
   9  -2  -7  282.57    8.90
   9  -2  -7  289.87    9.00
   9  -2  -7  291.87    8.30
   9   2  -7  280.07    8.60
   9   2  -7  282.67    8.60
   9   2  -7  275.37    8.40
   8  -2  -7   99.99    4.50
   8  -2  -7   98.79    4.70
   8  -2  -7   98.19    3.90
   8   2  -7   86.39    4.20
   8   2  -7   84.19    4.70
   8   2  -7   99.29    4.60
   7  -2  -7   -1.20    2.00
   7  -2  -7    0.00    1.30
   7  -2  -7   -0.80    2.00
   7   2  -7   -3.90    2.10
   7   2  -7    0.40    1.40
   6  -2  -7 2004.40   49.60
   6  -2  -7 1911.21   49.50
  -6  -2   7 2134.89   50.39
   6  -2  -7 2077.59   48.90
   6   2  -7 1902.41   49.40
  -5  -2   7  108.69    4.90
   5  -2  -7  112.49    4.10
  -4  -2   7   91.99    4.20
   4  -2  -7   89.49    3.60
   3  -2  -7  940.31   23.90
  -3  -2   7  976.50   24.50
  -2  -2   7  277.67    8.30
   2  -2  -7  273.47    7.80
  -1  -2   7    2.90    1.20
   1  -2  -7    1.20    1.10
  -1  -2   7    7.10    1.80
   0  -2  -7 1063.99   26.80
   0  -2   7 1087.59   26.70
   0  -2   7 1080.09   27.30
   1  -2   7   26.90    2.20
   1  -2   7   23.30    2.80
  -1  -2  -7   22.80    2.00
  -2  -2  -7   28.70    2.20
   2  -2   7   30.10    2.20
   2  -2   7   28.70    3.30
   3  -2   7   80.79    4.70
  -3  -2  -7   89.49    3.60
   3   2   7   97.49    6.10
  -4  -2  -7   21.40    2.20
   4  -2   7   25.10    2.10
   4  -2   7   21.40    3.70
   4   2   7   20.20    3.20
   5  -2   7   10.00    2.30
   5  -2   7    7.90    1.80
  -5  -2  -7   11.00    2.10
   5   2   7    9.40    2.00
   6  -2   7    0.60    1.20
  -6  -2  -7    1.60    1.40
   6  -2   7    5.40    2.10
   6   2   7    4.00    1.60
  -7  -2  -7    2.70    2.60
   7  -2   7   -0.20    1.90
   7  -2   7    3.30    1.60
   7   2   7    0.30    1.50
   7   2   7   -1.10    2.60
   8  -2   7   38.30    3.50
  -8  -2  -7   31.90    2.80
   8  -2   7   36.70    2.60
   8   2   7   33.80    2.90
   8   2   7   39.80    3.80
   9  -2   7   50.49    2.90
   9  -2   7   47.40    3.40
  -9  -2  -7   49.60    3.20
   9   2   7   44.10    3.00
   9   2   7   45.00    3.90
  10  -2   7   71.79    3.90
 -10  -2  -7   69.19    3.80
  10  -2   7   67.59    3.60
  10   2   7   65.29    4.00
  10   2   7   70.59    4.20
 -11  -2  -7    4.30    1.80
  11  -2   7    0.30    1.30
  11  -2   7   -0.30    1.60
  11   2   7    0.20    1.20
  11   2   7    1.50    1.70
  12  -2   7   57.19    3.30
 -12  -2  -7   55.69    3.60
  12  -2   7   56.59    3.30
  12   2   7   66.59    3.60
  12   2   7   53.59    3.00
  13  -2   7   63.89    3.40
  13  -2   7   67.19    3.60
 -13  -2  -7   67.59    3.70
  13   2   7   68.79    3.70
  13   2   7   62.09    3.20
  14  -2   7    4.70    1.70
  14   2   7    1.40    1.10
  14   2   7    2.60    1.50
  15  -2   7   22.70    3.10
 -15  -2  -7   21.30    3.20
  15   2   7   24.50    2.00
  15   2   7   27.20    2.50
  16   2   7    0.60    1.50
  16   2   7    0.30    0.90
  18   3  -7    0.80    1.20
  18   3  -7    0.60    1.20
  17   3  -7   17.90    2.10
  17   3  -7   17.50    2.20
  16  -3  -7    2.90    1.90
  16   3  -7   -0.20    1.30
  16   3  -7   -1.40    1.30
  15  -3  -7    7.80    2.00
  15   3  -7    5.90    1.60
  15   3  -7    6.30    1.60
  15   3  -7    5.80    1.60
  14  -3  -7    3.80    2.70
  14  -3  -7    4.10    2.10
  14   3  -7    4.80    2.20
  13  -3  -7   39.60    3.50
  13  -3  -7   39.10    3.70
  13  -3  -7   39.00    3.30
  13   3  -7   40.50    3.20
  13   3  -7   40.00    3.00
  13   3  -7   40.90    3.30
  12  -3  -7    4.40    2.00
  12  -3  -7    2.10    1.80
  12  -3  -7    2.10    1.70
  12   3  -7    2.10    1.80
  12   3  -7    2.20    1.70
  12   3  -7    3.20    1.50
  11  -3  -7   72.99    4.20
  11  -3  -7   79.89    4.20
  11  -3  -7   79.29    4.10
  11   3  -7   77.99    4.40
  11   3  -7   78.69    4.00
  11   3  -7   76.79    4.00
  10  -3  -7  139.69    5.80
  10  -3  -7  149.88    5.40
  10  -3  -7  147.69    5.80
  10   3  -7  141.19    5.60
  10   3  -7  146.89    5.40
  10   3  -7  151.08    6.00
   9  -3  -7   50.69    3.80
   9  -3  -7   52.59    3.30
   9  -3  -7   55.29    3.70
   9   3  -7   54.89    3.80
   9   3  -7   50.39    3.40
   8  -3  -7  178.68    5.90
   8  -3  -7  174.28    6.40
   8  -3  -7  179.08    6.60
   8   3  -7  166.58    6.50
   8   3  -7  167.78    6.00
   7  -3  -7    2.50    2.70
   7  -3  -7   -0.80    1.40
   7   3  -7    1.70    2.30
   7   3  -7    0.10    2.30
   7   3  -7    0.30    2.00
   6  -3  -7   83.79    3.70
   6  -3  -7   91.19    4.60
   6  -3  -7   89.19    4.40
   6   3  -7   86.69    4.60
   6   3  -7   84.39    4.20
   6   3  -7   89.59    4.90
   5  -3  -7   19.70    3.40
   5  -3  -7   20.10    2.30
   5  -3  -7   16.40    3.00
   5   3  -7   21.90    3.00
   5   3  -7   18.70    3.30
   4  -3  -7    8.90    2.00
   4  -3  -7    5.40    1.60
   4  -3  -7    5.00    2.20
   4   3  -7    4.20    1.80
   3  -3  -7   46.40    2.80
   3  -3  -7   42.80    3.40
   3  -3  -7   45.40    4.10
   3   3  -7   49.99    3.40
   2  -3  -7  137.19    5.00
   2  -3  -7  142.19    6.00
   2  -3  -7  144.89    5.40
   2   3  -7  139.09    5.40
   1  -3  -7  136.19    6.20
   1  -3  -7  136.19    4.90
   1  -3  -7  130.09    5.30
  -1  -3   7  137.49    5.00
   1   3  -7  132.19    5.30
   0  -3  -7    5.90    1.90
   0  -3  -7    6.00    1.40
   0  -3   7    5.20    1.70
   0  -3  -7    5.50    2.80
   0   3  -7    4.70    2.20
  -1  -3  -7   98.59    4.90
   1  -3   7  100.49    4.10
  -1  -3  -7   94.19    4.00
  -1   3  -7   92.59    5.20
  -2  -3  -7    8.10    1.70
   2  -3   7   10.70    2.10
  -2  -3  -7    3.30    2.20
   2   3   7    7.50    2.70
   3  -3   7  166.18    5.60
  -3  -3  -7  172.78    5.90
   3   3   7  160.68    6.40
  -4  -3  -7  201.28    6.80
   4  -3   7  205.88    6.60
   4   3   7  196.38    7.00
   5  -3   7   29.90    2.40
  -5  -3  -7   28.50    2.70
   5   3   7   31.00    3.30
   6  -3   7    7.50    1.60
  -6  -3  -7    4.70    1.60
   6   3   7    6.40    1.70
   7  -3   7  265.07    8.30
  -7  -3  -7  272.27    8.60
   7   3   7  277.37    8.30
   8  -3   7  407.36   11.60
  -8  -3  -7  401.66   11.80
   8   3   7  409.16   11.40
   9  -3   7  133.49    5.60
  -9  -3  -7  133.59    5.40
   9   3   7  134.39    4.90
  10  -3   7  124.89    6.10
 -10  -3  -7  124.89    5.10
  10   3   7  116.09    4.50
 -11  -3  -7    2.40    1.80
  11  -3   7    2.30    1.70
  11   3   7    1.10    1.20
 -12  -3  -7   -1.00    2.90
  12  -3   7    0.30    1.30
  12   3   7   -0.20    1.10
  13  -3   7   96.29    3.90
 -13  -3  -7  101.99    4.50
  13   3   7   94.69    3.60
  14   3   7    6.60    1.50
  15   3   7    1.60    1.00
  15  -4  -7   -1.00    1.20
  15   4  -7    1.80    1.50
  14  -4  -7    7.50    2.00
  14   4  -7   15.00    2.10
  13  -4  -7    9.10    2.40
  13  -4  -7    6.30    1.80
  13  -4  -7    6.50    1.50
  13   4  -7    4.10    1.20
  12  -4  -7   -0.70    1.30
  12  -4  -7   -2.70    1.90
  12  -4  -7   -1.20    1.50
  12   4  -7   -1.00    1.20
  11  -4  -7    1.30    1.80
  11  -4  -7    0.30    1.40
  11  -4  -7    0.60    1.50
  11   4  -7    0.70    1.30
  10  -4  -7   15.60    2.80
  10  -4  -7   17.50    2.50
  10  -4  -7   11.20    3.00
  10   4  -7   17.30    3.10
   9  -4  -7  112.89    4.60
   9  -4  -7  101.79    4.70
   9  -4  -7  108.29    4.60
   9   4  -7  111.19    4.40
   8  -4  -7    3.80    1.60
   8  -4  -7   10.60    2.40
   8  -4  -7    6.90    1.80
   8   4  -7    4.40    1.30
   7  -4  -7   42.00    3.20
   7  -4  -7   45.60    3.20
   7  -4  -7   51.39    3.50
   7   4  -7   48.30    4.30
   7   4  -7   45.80    3.00
   6  -4  -7  149.29    5.90
   6  -4  -7  153.48    5.60
   6  -4  -7  147.89    5.70
   6   4  -7  152.48    5.70
   6   4  -7  141.49    6.00
   5  -4  -7  196.28    6.80
   5  -4  -7  187.98    6.60
   5  -4  -7  197.78    6.90
   5   4  -7  194.68    6.60
   5   4  -7  187.08    6.70
   4  -4  -7   26.80    2.60
   4  -4  -7   21.80    3.00
   4  -4  -7   27.30    3.20
   4   4  -7   22.90    2.70
   4   4  -7   23.30    2.90
   3  -4  -7   97.89    4.90
   3  -4  -7   99.79    4.40
   3  -4  -7   96.19    4.40
   3   4  -7   98.09    4.40
   2  -4  -7  135.39    5.30
   2  -4  -7  140.79    5.70
   2  -4  -7  133.09    5.20
   2   4  -7  135.39    5.30
   1  -4  -7   13.90    2.60
   1  -4  -7   14.30    2.70
   1  -4  -7   19.80    2.60
   1   4  -7   14.20    2.80
   0  -4  -7   45.10    4.70
   0  -4  -7   47.50    3.30
   0  -4   7   48.60    3.70
   0   4  -7   48.20    3.60
  -1  -4  -7   13.70    2.50
   1  -4   7   11.80    2.00
  -1   4  -7    9.40    2.00
   2  -4   7    1.40    1.70
  -2  -4  -7    1.50    1.50
  -2   4  -7    5.00    2.10
  -3  -4  -7   -1.20    1.40
   3  -4   7   -0.50    1.80
  -4  -4  -7    5.70    1.70
   4  -4   7    2.00    1.70
   4   4   7    6.00    1.90
   5  -4   7  105.39    4.50
  -5  -4  -7   98.89    4.60
  -6  -4  -7   29.80    3.00
   6  -4   7   26.10    3.00
  -7  -4  -7    1.90    1.70
   7  -4   7    1.20    1.70
   8  -4   7    9.00    1.80
  -8  -4  -7    7.40    1.80
   9  -4   7   -0.30    1.80
  -9  -4  -7   -1.60    1.70
  -9   4  -7    0.20    1.40
  10  -4   7    6.20    1.60
 -10  -4  -7    4.90    2.00
 -10   4  -7    6.00    2.30
  11  -4   7    6.20    1.70
  11  -5  -7   18.80    1.70
  11   5  -7   16.90    1.70
  10  -5  -7    2.90    1.00
  10   5  -7    2.00    0.90
   9  -5  -7   11.20    2.00
   9  -5  -7   11.50    1.90
   9   5  -7   11.80    1.70
   8  -5  -7    4.80    1.50
   8  -5  -7    4.80    1.60
   8   5  -7    5.50    1.20
   7  -5  -7   75.49    3.50
   7  -5  -7   79.29    3.50
   7   5  -7   72.99    3.20
   6  -5  -7   66.79    3.40
   6  -5  -7   69.59    3.40
   6   5  -7   66.59    3.10
   5  -5  -7    1.80    1.50
   5  -5  -7   -1.00    1.40
   5   5  -7    0.70    1.90
   5   5  -7    1.60    1.10
   4  -5  -7   10.20    2.50
   4  -5  -7   11.40    2.50
   4   5  -7   12.60    2.00
   4   5  -7   12.20    2.60
   3  -5  -7   -0.50    1.60
   3  -5  -7   -0.30    1.50
   3   5  -7   -0.80    1.40
   3   5  -7    0.00    1.20
   2  -5  -7    0.50    2.00
   2  -5  -7   -1.90    1.50
   2   5  -7   -0.30    1.30
   2   5  -7    1.20    1.40
   1  -5  -7    6.00    1.70
   1   5  -7    9.30    2.10
   1   5  -7    7.50    1.50
   0  -5  -7   94.29    4.10
   0   5  -7   94.79    4.00
   0   5  -7   86.49    3.70
  -1   5  -7   27.40    3.00
  -1   5  -7   23.40    2.70
   1   5   7   23.30    2.30
  -2  -5  -7   55.79    3.30
  -2   5  -7   54.29    2.90
   2   5   7   57.19    3.00
  -3  -5  -7    8.20    1.80
  -3   5  -7    8.10    1.80
   3   5   7    4.00    1.40
  -4  -5  -7   32.40    2.80
  -4   5  -7   33.80    2.30
   4   5   7   33.30    3.90
  -5  -5  -7    0.60    1.70
  -5   5  -7    0.80    1.00
  -6   5  -7    0.30    0.90
  -7   5  -7    0.30    1.00
  21   0  -8    0.90    1.20
  21   0  -8   -0.80    1.20
  20   0  -8    3.30    1.20
  20   0  -8    1.90    1.20
  19   0  -8    1.50    1.30
  19   0  -8    0.00    1.20
  18   0  -8    4.50    1.60
  18   0  -8    4.10    1.60
  17   0  -8    0.30    1.40
  17   0  -8   -0.70    1.40
  16   0  -8   21.60    3.70
  16   0  -8   20.40    2.50
  16   0  -8   21.80    2.70
  15   0  -8   -1.00    1.80
  15   0  -8    2.70    1.80
  15   0  -8    0.70    1.30
  14   0  -8   38.30    3.20
  14   0  -8   32.60    3.60
  14   0  -8   39.70    3.00
  13   0  -8    0.90    1.70
  13   0  -8   -0.90    1.90
  13   0  -8    1.70    1.30
  12   0  -8 1286.87   33.20
  12   0  -8 1340.97   33.10
  12   0  -8 1358.76   33.30
  11   0  -8   -3.30    1.60
  11   0  -8    0.40    2.10
  11   0  -8    1.50    1.60
 -11   0   8   -0.50    2.40
  10   0  -8  676.83   17.60
  10   0  -8  691.03   17.80
  10   0  -8  672.73   17.80
 -10   0   8  671.33   17.90
  -9   0   8   -0.70    1.30
  -8   0   8  141.29    6.30
   7   0  -8    0.00    0.90
  -7   0   8    0.10    1.00
   6   0  -8  181.28    5.10
  -6   0   8  179.28    5.10
  -5   0   8    0.10    0.60
   5   0  -8    0.40    0.60
   4   0  -8  315.97    8.10
  -4   0   8  316.87    8.10
   3   0  -8    0.90    0.50
  -3   0   8    0.20    0.40
  -2   0   8    1.00    0.50
   2   0  -8    1.30    0.60
  -1   0   8    0.20    0.50
   1   0  -8    0.00    0.60
   0   0   8  178.68    5.00
   0   0  -8  171.98    5.00
  -1   0  -8    0.20    0.90
   1   0   8   -0.20    0.50
  -2   0  -8    6.80    2.00
  -3   0  -8   -1.80    1.20
   3   0   8   -0.50    1.20
  -4   0  -8 2677.93   65.99
   4   0   8 2669.63   64.59
   5   0   8   -2.30    1.90
   6   0   8  214.68    7.00
   6   0   8  218.88    6.80
   6   0   8  212.88    6.70
   7   0   8   -1.10    1.90
   7   0   8    1.10    1.40
   8   0   8   46.40    3.20
   8   0   8   36.20    3.50
   9   0   8   -1.70    1.40
   9   0   8   -2.80    1.90
  10   0   8   -0.80    1.40
  10   0   8   -0.40    1.60
  11   0   8   -0.50    1.40
  11   0   8    1.20    1.60
  12   0   8   82.69    3.80
  12   0   8   84.39    4.00
  13   0   8   -0.60    1.40
  13   0   8    0.70    1.20
  14   0   8    1.50    1.60
 -14   0  -8    0.50    1.50
  14   0   8    0.80    1.30
  15   0   8   -1.30    1.50
  15   0   8   -1.60    1.10
  16   0   8   15.80    1.90
 -16   0  -8   16.70    2.60
  16   0   8   13.20    2.90
  17   0   8    0.90    0.90
  21   1  -8   14.50    1.60
  21   1  -8   16.20    1.60
  20   1  -8    4.30    1.10
  20   1  -8    3.20    1.40
  19  -1  -8    1.00    1.80
  19   1  -8    0.80    1.10
  19   1  -8    0.60    1.20
  18  -1  -8    8.10    2.10
  18  -1  -8    6.00    1.80
  18   1  -8   11.20    2.10
  18   1  -8    7.50    1.70
  17  -1  -8    5.10    1.90
  17   1  -8    5.10    3.00
  17   1  -8    4.60    1.40
  17   1  -8    6.50    1.60
  16  -1  -8    7.20    2.20
  16  -1  -8    2.00    1.70
  16  -1  -8    6.20    2.20
  16   1  -8    0.70    1.20
  16   1  -8    3.90    1.80
  16   1  -8    1.40    1.30
  15  -1  -8   91.29    4.90
  15  -1  -8   83.39    4.20
  15  -1  -8   90.59    4.70
  15   1  -8   86.09    4.40
  15   1  -8   81.79    3.90
  14  -1  -8  445.16   12.60
  14  -1  -8  439.86   13.10
  14  -1  -8  448.66   12.50
  14  -1  -8  448.46   12.70
  14   1  -8  449.76   12.60
  14   1  -8  451.15   12.60
  14   1  -8  450.05   12.40
  13  -1  -8  379.36   11.00
  13  -1  -8  387.36   11.50
  13  -1  -8  351.66   11.90
  13   1  -8  382.06   10.80
  13   1  -8  349.47   11.10
  13   1  -8  379.96   10.80
  12  -1  -8   51.49    4.50
  12  -1  -8   47.70    4.60
  12  -1  -8   36.50    3.60
  12  -1  -8   41.70    3.60
  12   1  -8   40.00    2.90
  12   1  -8   41.20    3.30
  12   1  -8   35.70    3.10
  11  -1  -8   -0.10    1.80
  11  -1  -8   -0.80    2.00
  11  -1  -8    2.70    2.50
  11   1  -8   -1.50    1.50
  11   1  -8   -0.40    1.60
  11   1  -8   -0.80    1.60
  10  -1  -8  163.48    6.00
  10  -1  -8  169.38    6.50
  10  -1  -8  162.38    5.90
  10   1  -8  159.68    5.50
  10   1  -8  162.38    5.90
  10   1  -8  158.48    5.60
  -9  -1   8    4.10    2.50
   9  -1  -8    0.30    1.90
   9  -1  -8    0.00    2.50
   9   1  -8    5.50    1.70
   9   1  -8    2.40    1.70
   9   1  -8    2.30    1.80
  -8  -1   8  210.68    7.10
  -8   1   8  207.88    6.10
  -7  -1   8    2.70    1.40
  -7   1   8    3.20    0.70
  -7   1   8    2.40    0.50
  -6  -1   8  260.27    7.40
   6   1  -8  241.38    7.50
  -5  -1   8  665.63   16.80
   5   1  -8  641.84   16.90
  -4  -1   8   19.90    1.90
   4   1  -8   14.60    2.00
  -3  -1   8  258.17    7.20
   3   1  -8  252.17    7.30
  -2  -1   8  841.52   21.40
   2   1  -8  870.51   21.60
  -1  -1   8    9.20    1.60
   1  -1  -8    8.90    1.60
   1   1  -8    8.10    2.20
   0  -1  -8  157.28    4.90
   0  -1   8  155.08    4.90
   0  -1  -8  160.98    4.10
   0  -1  -8  155.28    4.00
   0   1  -8  155.98    5.20
   1  -1   8   10.20    2.10
  -1  -1  -8   16.50    1.30
   1  -1   8   17.00    1.90
  -1  -1  -8   15.30    1.90
  -1  -1  -8   15.60    1.40
  -1   1  -8   24.60    2.60
   2  -1   8  138.39    4.80
  -2  -1  -8  135.39    4.40
  -2  -1  -8  136.29    4.10
  -2  -1  -8  133.19    4.20
   2  -1   8  126.99    4.40
   3  -1   8   83.89    3.80
  -3  -1  -8   85.19    3.70
   3  -1   8   80.19    3.30
  -3  -1  -8   86.09    3.50
  -3  -1  -8   86.59    3.30
   4  -1   8   13.00    2.70
   4  -1   8   18.60    1.90
  -4  -1  -8    9.50    2.20
  -4  -1  -8   22.20    2.80
  -5  -1  -8   97.49    3.80
   5  -1   8   98.69    3.70
  -5  -1  -8   96.29    4.90
   5  -1   8  102.09    4.20
   5   1   8   96.79    4.10
   6  -1   8  226.68    6.80
   6  -1   8  222.28    7.00
  -6  -1  -8  227.38    6.90
   6   1   8  226.78    7.20
   6   1   8  229.88    7.10
   7  -1   8   32.10    2.40
   7  -1   8   34.40    2.90
  -7  -1  -8   35.40    2.50
   7   1   8   34.00    3.00
   7   1   8   33.50    2.80
   8  -1   8   62.59    3.50
   8  -1   8   63.09    3.10
  -8  -1  -8   67.79    3.70
   8   1   8   70.89    3.60
   8   1   8   61.39    3.60
  -9  -1  -8    0.60    1.40
   9  -1   8    2.60    1.40
   9  -1   8    1.80    1.60
   9   1   8    3.30    1.60
   9   1   8    1.60    1.50
 -10  -1  -8    2.40    1.30
  10  -1   8    1.70    1.40
  10  -1   8    3.60    1.30
  10   1   8    3.50    1.50
  10   1   8   -0.40    1.40
  11  -1   8   16.30    2.70
  11  -1   8   15.30    2.40
 -11  -1  -8   17.20    3.80
  11   1   8   15.70    2.50
  11   1   8   17.40    2.30
 -12  -1  -8    0.80    1.50
  12  -1   8    1.70    1.30
  12   1   8   -0.20    1.30
  12   1   8    0.80    1.40
  13  -1   8    3.30    1.30
 -13  -1  -8    1.80    1.50
  13   1   8    1.10    1.20
  13   1   8   -1.20    1.20
 -14  -1  -8   20.20    2.90
  14  -1   8   19.80    2.30
  14   1   8   22.40    2.80
  14   1   8   22.10    2.30
 -15  -1  -8    1.90    1.80
  15  -1   8    2.20    1.20
  15   1   8    2.00    1.20
  15   1   8    0.40    1.20
 -16  -1  -8   24.80    3.10
  16  -1   8   24.80    2.10
  16   1   8   27.50    2.00
 -16   1  -8   26.60    2.70
  17  -1   8   23.10    1.80
  17   1   8   21.80    1.80
  17   1   8   14.20    1.90
  20   2  -8   18.60    1.70
  20   2  -8   20.10    1.90
  19   2  -8    0.60    1.00
  19   2  -8   -0.60    0.90
  18   2  -8   10.00    2.00
  18   2  -8    6.90    1.30
  17   2  -8   31.90    2.50
  17   2  -8   32.00    2.60
  17   2  -8   25.30    3.40
  16  -2  -8   75.69    5.40
  16  -2  -8   69.29    4.80
  16   2  -8   72.89    3.50
  16   2  -8   69.39    3.60
  16   2  -8   65.39    3.90
  15  -2  -8   57.49    4.60
  15  -2  -8   68.89    4.30
  15   2  -8   67.79    3.40
  15   2  -8   62.59    3.50
  15   2  -8   64.79    3.70
  14  -2  -8   -1.10    2.00
  14  -2  -8    0.10    2.10
  14   2  -8    1.10    1.40
  14   2  -8    1.60    1.30
  14   2  -8   -1.20    1.50
  13  -2  -8    0.20    2.00
  13  -2  -8    1.40    1.80
  13   2  -8    2.20    1.40
  13   2  -8   -1.90    1.50
  13   2  -8    2.00    1.40
  12  -2  -8    8.60    2.10
  12  -2  -8    6.10    2.10
  12   2  -8   11.50    2.60
  12   2  -8   13.20    2.50
  12   2  -8    8.70    1.70
  11  -2  -8    1.30    3.30
  11   2  -8   -0.20    1.60
  11   2  -8    3.30    1.70
  11   2  -8    0.70    1.60
  10  -2  -8  108.09    4.60
  10  -2  -8  105.19    5.10
  10  -2  -8  104.19    4.90
  10   2  -8  106.09    4.60
  10   2  -8  108.69    4.60
  10   2  -8  107.69    4.70
   9  -2  -8  106.59    4.90
   9  -2  -8  103.99    4.40
   9  -2  -8  109.99    4.80
   9   2  -8   98.19    4.50
   9   2  -8  106.99    4.80
   9   2  -8  103.49    4.50
   8  -2  -8   71.69    4.10
   8  -2  -8   62.29    3.90
   8  -2  -8   64.89    3.40
   8   2  -8   69.69    4.50
   8   2  -8   68.39    3.80
   8   2  -8   68.79    3.60
   8   2  -8   59.99    4.80
   7  -2  -8  538.45   14.90
   7  -2  -8  549.05   14.80
   7   2  -8  545.55   14.60
   7   2  -8  530.75   14.90
   7   2  -8  546.25   14.60
   6  -2  -8  126.69    5.30
   6  -2  -8  128.99    4.60
   6  -2  -8  128.99    5.50
   6   2  -8  125.59    4.90
   6   2  -8  120.39    5.10
   5  -2  -8    4.50    1.60
   5  -2  -8    0.40    1.90
   5  -2  -8   -0.70    2.30
   5   2  -8    2.60    1.70
   4  -2  -8  543.95   14.10
  -4  -2   8  532.45   14.90
  -3  -2   8 1176.88   30.60
   3  -2  -8 1236.68   29.90
   2  -2  -8  554.64   14.60
  -2  -2   8  559.54   15.20
  -1  -2   8  150.08    5.80
   1  -2  -8  153.68    5.00
   0  -2   8  459.65   13.00
   0  -2  -8  421.86   12.30
   0  -2   8  459.05   11.90
  -1  -2  -8   24.60    2.30
   1  -2   8   29.40    2.40
  -2  -2  -8    2.30    1.20
   2  -2   8   -1.50    1.30
   2  -2   8    3.30    2.30
   2   2   8    3.00    1.80
   3  -2   8   20.90    2.30
  -3  -2  -8   26.90    2.20
   3  -2   8   23.40    3.30
   3   2   8   29.70    3.10
   4  -2   8  117.79    5.00
   4  -2   8  117.59    4.30
  -4  -2  -8  117.19    4.40
   4   2   8  118.39    4.80
  -5  -2  -8   33.40    2.60
   5  -2   8   34.90    2.40
   5  -2   8   31.60    3.30
   5   2   8   34.30    3.00
  -6  -2  -8   56.89    3.20
   6  -2   8   58.79    3.00
   6  -2   8   54.09    3.70
   6   2   8   54.39    3.40
   7  -2   8   13.80    2.20
   7  -2   8   11.40    2.10
   7   2   8   15.20    2.70
   7   2   8   16.60    2.60
   8  -2   8    5.50    1.50
   8  -2   8    9.00    2.00
  -8  -2  -8    6.10    1.80
   8   2   8    6.00    2.00
   8   2   8    5.80    2.20
   9  -2   8   10.20    1.90
   9  -2   8   11.90    2.40
  -9  -2  -8   10.50    2.50
   9   2   8    9.30    1.60
   9   2   8   10.10    2.30
  10  -2   8   47.20    3.00
 -10  -2  -8   50.19    3.40
  10  -2   8   44.70    3.30
  10   2   8   44.90    3.00
  10   2   8   49.00    3.60
 -11  -2  -8   27.50    3.00
  11  -2   8   23.40    2.60
  11  -2   8   24.90    2.60
  11   2   8   22.40    3.00
  11   2   8   23.50    2.30
  12  -2   8    4.90    1.70
  12  -2   8    1.70    1.30
 -12  -2  -8    3.20    1.80
  12   2   8    3.50    1.70
  13  -2   8   53.19    3.10
 -13  -2  -8   55.69    3.50
  13  -2   8   58.99    3.20
  13   2   8   54.69    2.90
  13   2   8   57.69    3.40
  14  -2   8    4.80    1.60
 -14  -2  -8    2.80    1.80
  14   2   8    5.10    1.50
  14   2   8    3.50    1.10
 -15  -2  -8   17.00    3.10
  15  -2   8   24.80    2.70
  15   2   8   22.10    2.00
  15   2   8   19.60    2.50
  16   2   8    1.80    0.90
  18   3  -8    3.40    1.30
  18   3  -8    1.20    1.10
  17   3  -8    0.80    1.20
  17   3  -8    0.70    1.30
  17   3  -8    1.60    2.70
  16  -3  -8    4.90    1.90
  16   3  -8    3.70    1.30
  16   3  -8    4.50    1.70
  16   3  -8    1.30    1.40
  15  -3  -8    1.10    1.70
  15  -3  -8    4.70    2.10
  15   3  -8    2.00    1.40
  15   3  -8    3.30    1.40
  15   3  -8    2.70    1.60
  14  -3  -8   15.40    3.20
  14  -3  -8   16.20    2.90
  14   3  -8   16.50    2.60
  14   3  -8   16.00    3.70
  14   3  -8   17.20    3.00
  13  -3  -8    3.30    1.70
  13  -3  -8    5.80    1.80
  13  -3  -8    7.50    3.80
  13   3  -8    6.10    1.50
  13   3  -8    6.80    1.90
  13   3  -8    6.10    1.70
  12  -3  -8    1.30    1.60
  12  -3  -8    2.30    1.60
  12  -3  -8    3.60    2.10
  12   3  -8    2.00    1.40
  12   3  -8    2.00    1.60
  12   3  -8    1.00    2.00
  11  -3  -8  263.47    8.50
  11  -3  -8  265.57    8.30
  11  -3  -8  264.07    8.40
  11   3  -8  256.77    8.10
  11   3  -8  259.07    8.20
  11   3  -8  260.87    8.30
  10  -3  -8   27.80    3.20
  10  -3  -8   22.40    3.10
  10   3  -8   29.20    3.10
  10   3  -8   29.80    2.90
   9  -3  -8  287.97    9.20
   9  -3  -8  295.77    9.40
   9  -3  -8  297.97    8.80
   9   3  -8  290.07    8.90
   9   3  -8  295.37    9.00
   8  -3  -8   27.60    2.70
   8  -3  -8   29.40    3.10
   8  -3  -8   27.30    3.20
   8   3  -8   25.80    3.30
   8   3  -8   18.60    4.10
   8   3  -8   26.50    2.80
   7  -3  -8   48.70    3.70
   7  -3  -8   50.19    3.60
   7  -3  -8   41.50    3.10
   7   3  -8   51.19    3.90
   7   3  -8   48.10    3.70
   7   3  -8   47.10    4.40
   6  -3  -8    7.00    2.40
   6  -3  -8    6.40    1.70
   6   3  -8    8.40    2.20
   5  -3  -8   31.30    3.40
   5  -3  -8   30.60    3.10
   5  -3  -8   28.70    2.60
   5   3  -8   31.60    3.10
   5   3  -8   33.90    3.20
   4  -3  -8  138.19    5.40
   4  -3  -8  136.59    5.00
   4  -3  -8  140.79    5.80
   4   3  -8  133.39    5.40
   3  -3  -8   75.99    3.60
   3  -3  -8   79.09    4.10
   3  -3  -8   74.29    4.70
   3   3  -8   79.39    4.20
   2  -3  -8   19.00    4.10
   2  -3  -8   15.40    3.00
   2  -3  -8   11.50    2.10
   2   3  -8   16.70    3.30
   1  -3  -8   26.40    4.30
   1  -3  -8   16.30    2.20
   1  -3  -8   21.80    3.20
   1   3  -8   26.20    3.60
   0  -3   8   12.30    2.60
   0  -3  -8   11.00    2.10
   0  -3  -8    9.50    2.20
   0  -3  -8    6.30    3.00
   0   3  -8   11.60    2.40
   1  -3   8   30.30    2.80
  -1  -3  -8   26.10    2.90
  -1  -3  -8   27.80    3.80
   1   3   8   30.10    4.20
  -1   3  -8   27.90    4.70
   2  -3   8    0.40    1.50
  -2  -3  -8    0.00    1.40
  -2  -3  -8   -2.00    2.20
   2   3   8   -2.70    2.20
  -3  -3  -8    9.20    2.20
   3  -3   8   10.60    2.30
   3   3   8    7.70    2.70
  -4  -3  -8    0.90    1.50
   4  -3   8   -1.70    1.40
   4   3   8    1.40    1.90
   5  -3   8  311.97    9.20
   5   3   8  306.57    9.10
  -6  -3  -8    3.80    1.80
   6  -3   8    6.40    1.90
   6   3   8    3.80    1.60
  -7  -3  -8   55.89    3.60
   7  -3   8   56.39    3.30
   7   3   8   53.89    3.30
  -8  -3  -8   23.50    2.80
   8  -3   8   21.20    2.60
   8   3   8   19.60    2.50
   9  -3   8  160.18    5.70
  -9  -3  -8  155.58    6.00
   9   3   8  158.48    5.40
  10  -3   8  331.87    9.90
  10   3   8  346.67    9.70
 -11  -3  -8  110.99    4.70
  11  -3   8  111.19    4.40
  11   3   8  114.19    4.20
 -12  -3  -8    3.00    1.80
  12  -3   8    1.50    1.50
  12   3   8    0.10    1.10
 -13  -3  -8   57.39    3.80
  13  -3   8   50.29    3.00
  13   3   8   58.49    3.20
  14   3   8    3.80    1.00
  15  -4  -8    8.00    1.90
  15   4  -8   12.20    2.20
  14  -4  -8    1.30    1.20
  14   4  -8    2.70    1.20
  13  -4  -8    4.10    1.60
  13  -4  -8    1.60    1.30
  13   4  -8    3.00    1.20
  12  -4  -8    5.30    1.50
  12  -4  -8    2.00    2.20
  12  -4  -8    7.30    1.60
  12   4  -8    5.40    1.30
  11  -4  -8   40.60    3.40
  11  -4  -8   42.20    3.20
  11  -4  -8   46.60    3.20
  11   4  -8   45.60    2.90
  10  -4  -8   -0.20    1.90
  10  -4  -8    1.20    1.50
  10  -4  -8    4.30    2.50
  10   4  -8   -0.20    1.40
   9  -4  -8   48.90    3.30
   9  -4  -8   48.20    3.20
   9  -4  -8   42.20    3.30
   9   4  -8   45.00    2.80
   8  -4  -8  114.99    5.00
   8  -4  -8  124.59    4.90
   8  -4  -8  112.49    4.80
   8   4  -8  116.39    4.60
   7  -4  -8   11.20    2.60
   7  -4  -8   11.20    2.80
   7  -4  -8   10.30    1.90
   7   4  -8    6.80    1.50
   7   4  -8    9.40    2.20
   6  -4  -8   51.99    3.40
   6  -4  -8   50.49    3.70
   6  -4  -8   50.49    3.40
   6   4  -8   48.10    3.10
   6   4  -8   50.19    3.70
   5  -4  -8  110.19    4.80
   5  -4  -8  111.49    4.80
   5  -4  -8  107.59    5.10
   5   4  -8  118.89    4.70
   5   4  -8  115.09    4.80
   4  -4  -8    6.90    1.80
   4  -4  -8    7.00    1.70
   4  -4  -8    6.20    2.00
   4   4  -8    6.00    1.80
   4   4  -8    6.90    1.60
   3  -4  -8   26.40    3.00
   3  -4  -8   31.30    3.40
   3  -4  -8   27.60    2.80
   3   4  -8   26.90    3.00
   3   4  -8   30.70    2.90
   2  -4  -8   33.30    3.00
   2  -4  -8   32.90    3.10
   2  -4  -8   40.30    4.00
   2   4  -8   33.50    3.10
   1  -4  -8    2.40    1.50
   1  -4  -8    2.90    2.40
   1  -4  -8    3.10    1.50
   1   4  -8    7.90    1.80
   0  -4  -8    0.80    1.60
   0   4  -8    0.40    1.80
   1  -4   8    0.90    2.30
  -1  -4  -8   -0.40    1.40
  -1   4  -8   -0.60    2.10
  -2  -4  -8    6.50    1.60
   2  -4   8    8.20    2.10
   3  -4   8    1.50    1.90
  -3  -4  -8    1.30    1.60
  -4  -4  -8   33.80    3.00
   4  -4   8   35.60    3.50
  -5  -4  -8   42.00    3.20
   5  -4   8   43.10    3.40
   6  -4   8   19.20    2.90
  -6  -4  -8   20.20    2.70
   7  -4   8   30.60    2.80
  -7  -4  -8   23.10    2.80
  -8  -4  -8    0.60    2.00
   8  -4   8   -1.00    1.70
  -8   4  -8   -1.50    1.20
  -9  -4  -8   64.69    3.50
   9  -4   8   61.29    3.50
  -9   4  -8   58.09    3.30
  10  -4   8    8.70    1.80
 -10  -4  -8   13.40    3.10
  11  -5  -8    0.40    0.90
  11   5  -8    0.30    0.80
  10  -5  -8    5.60    1.70
  10   5  -8    3.90    1.20
   9  -5  -8    1.80    1.00
   9   5  -8    4.10    1.30
   8  -5  -8    2.60    1.30
   8  -5  -8    1.30    1.70
   8   5  -8    2.90    1.00
   7  -5  -8   18.10    2.30
   7  -5  -8   19.70    2.70
   7   5  -8   15.10    1.80
   6  -5  -8   51.89    3.00
   6  -5  -8   52.69    3.10
   6   5  -8   50.89    3.20
   5  -5  -8   -0.50    1.30
   5  -5  -8    2.30    1.50
   5   5  -8    1.30    1.10
   5   5  -8   -0.70    1.80
   4  -5  -8    2.10    1.50
   4  -5  -8    2.50    1.60
   4   5  -8    1.00    1.30
   4   5  -8    4.50    1.60
   3  -5  -8    3.20    1.60
   3  -5  -8    0.30    1.80
   3   5  -8    2.30    1.40
   3   5  -8    1.90    1.30
   2  -5  -8   14.80    2.60
   2   5  -8   11.60    2.30
   2   5  -8   14.90    2.30
   1  -5  -8   15.00    2.50
   1   5  -8   12.50    2.50
   1   5  -8   14.40    2.10
   0  -5  -8    4.80    1.50
   0   5  -8    9.10    2.00
   0   5  -8    2.80    1.70
  -1  -5  -8    5.10    1.50
   1   5   8    2.90    1.30
  -1   5  -8    3.30    1.20
  -2  -5  -8    1.40    1.50
   2   5   8   -1.20    1.30
  -2   5  -8   -0.20    1.00
  -3  -5  -8    1.20    1.60
   3   5   8   -0.30    1.50
  -3   5  -8    0.40    0.90
  -4  -5  -8    1.80    1.70
  -4   5  -8    1.30    1.10
  -5  -5  -8    2.70    1.80
  -5   5  -8    0.20    1.00
  -7   5  -8    2.80    1.10
  21   0  -9    4.70    1.40
  21   0  -9    1.10    1.10
  20   0  -9   -0.50    1.10
  20   0  -9   -0.20    1.30
  19   0  -9    1.50    1.40
  19   0  -9   -0.30    1.20
  18   0  -9   -0.40    1.30
  18   0  -9   -1.00    1.50
  17   0  -9    3.80    1.30
  17   0  -9    2.80    1.50
  17   0  -9    2.20    1.90
  16   0  -9    0.30    1.50
  16   0  -9    0.20    1.80
  16   0  -9    1.90    1.40
  15   0  -9  233.48    7.40
  15   0  -9  231.98    7.50
  15   0  -9  231.58    7.50
  14   0  -9   -2.20    1.40
  14   0  -9    1.10    1.70
  14   0  -9   -0.80    1.60
  13   0  -9  429.16   13.20
  13   0  -9  419.46   12.30
  13   0  -9  422.26   12.40
  12   0  -9   -0.40    1.80
  12   0  -9    0.10    1.50
  12   0  -9   -0.90    1.40
  12   0  -9   -1.10    2.90
  11   0  -9   15.50    2.80
  11   0  -9   12.50    2.70
  11   0  -9   17.90    3.10
  11   0  -9   27.60    4.40
  10   0  -9   -0.20    2.00
  10   0  -9    5.50    2.80
 -10   0   9    0.20    2.30
  10   0  -9   -0.40    1.60
  10   0  -9   -2.60    1.50
   9   0  -9  194.38    6.80
   9   0  -9  203.38    6.60
  -9   0   9  212.48    7.00
  -8   0   9   -0.80    1.50
  -7   0   9   97.09    3.60
   7   0  -9   95.89    3.60
   6   0  -9   -0.80    0.80
  -6   0   9    0.70    0.90
   5   0  -9 1171.08   28.60
  -5   0   9 1163.98   28.40
   4   0  -9    0.40    0.70
  -4   0   9    0.20    0.60
   3   0  -9  495.85   12.40
  -3   0   9  488.45   12.40
  -2   0   9   -0.50    0.50
   2   0  -9    1.40    0.70
   1   0  -9  102.39    3.50
  -1   0   9  103.69    3.30
   0   0  -9   -1.10    1.00
   0   0   9   -0.40    0.60
   1   0   9    5.10    1.40
  -1   0  -9   10.00    2.30
  -2   0  -9    1.10    1.50
  -3   0  -9  105.19    5.20
   4   0   9    2.10    1.90
   5   0   9  533.35   14.50
   5   0   9  551.94   14.40
   6   0   9   -1.20    1.70
   6   0   9   -0.20    1.50
   7   0   9    5.10    1.90
   7   0   9   12.00    2.40
   8   0   9   -1.40    1.70
   8   0   9   -0.90    2.20
   9   0   9   -0.80    1.40
   9   0   9   -0.30    1.80
  10   0   9   -1.80    1.60
  10   0   9   -1.50    1.70
  11   0   9   40.50    3.10
  11   0   9   40.20    2.90
  12   0   9   -2.40    1.50
  12   0   9    0.90    1.30
 -13   0  -9  110.39    4.50
  13   0   9  104.89    4.40
 -14   0  -9   -0.10    1.30
  14   0   9   -0.40    1.10
  14   0   9   -0.10    1.60
  15   0   9   15.80    2.50
 -15   0  -9   16.00    2.40
 -16   0  -9   -2.50    1.90
  16   0   9    0.20    0.90
  21   1  -9    4.50    1.00
  21   1  -9    2.30    0.90
  20   1  -9    4.60    1.20
  20   1  -9    5.10    1.10
  19  -1  -9   10.70    1.90
  19   1  -9   13.40    2.00
  19   1  -9   11.80    1.90
  18  -1  -9   45.80    3.20
  18   1  -9   46.60    4.00
  18   1  -9   46.80    2.90
  18   1  -9   47.00    2.90
  17  -1  -9   97.69    4.80
  17  -1  -9   84.79    4.90
  17   1  -9   85.69    4.80
  17   1  -9   79.89    4.70
  17   1  -9   82.59    3.90
  16  -1  -9  125.99    5.40
  16  -1  -9  116.09    5.10
  16  -1  -9  125.19    4.90
  16   1  -9  125.99    5.00
  16   1  -9  122.29    4.90
  16   1  -9  123.69    4.80
  15  -1  -9   45.90    3.60
  15  -1  -9   42.60    4.20
  15  -1  -9   43.90    3.30
  15   1  -9   48.00    3.20
  15   1  -9   41.70    3.10
  15   1  -9   41.20    3.40
  14  -1  -9    1.20    1.60
  14  -1  -9    1.40    2.70
  14  -1  -9   -0.70    2.00
  14  -1  -9    1.00    2.50
  14   1  -9    3.30    1.70
  14   1  -9    0.60    1.10
  14   1  -9    3.20    1.40
  13  -1  -9    2.90    1.80
  13  -1  -9    0.00    1.70
  13  -1  -9    1.40    2.50
  13  -1  -9    2.90    2.70
  13   1  -9    2.50    1.50
  13   1  -9    1.40    1.30
  13   1  -9    3.10    1.70
  12  -1  -9   24.80    3.20
  12  -1  -9   24.70    3.10
  12  -1  -9   24.90    4.00
  12   1  -9   27.60    2.70
  12   1  -9   28.70    2.60
  12   1  -9   25.90    3.00
  11  -1  -9    2.50    2.20
  11  -1  -9    7.30    1.90
  11  -1  -9    3.70    1.80
  11   1  -9    4.90    1.70
  11   1  -9    8.70    1.90
  11   1  -9    5.50    1.50
  10  -1  -9   74.49    4.70
  10  -1  -9   88.79    4.20
  10  -1  -9   79.59    4.20
  10   1  -9   77.19    3.70
  10   1  -9   81.89    4.10
  10   1  -9   80.99    4.00
  10   1  -9   75.09    5.10
  -9  -1   9   49.70    5.20
   9  -1  -9   58.99    3.90
   9  -1  -9   57.99    3.70
   9  -1  -9   55.49    4.30
   9   1  -9   54.69    3.60
   9   1  -9   64.99    3.70
   9   1  -9   63.09    3.80
   8  -1  -9    4.00    1.70
  -8  -1   9    5.90    2.10
   8  -1  -9    8.70    2.40
   8   1  -9    1.40    1.80
   8   1  -9    3.60    1.70
  -7  -1   9   34.60    3.40
  -6  -1   9  950.50   26.60
   6   1  -9 1180.58   29.30
  -5  -1   9    2.20    1.30
   5   1  -9    1.40    1.50
  -4  -1   9   73.99    3.20
   4   1  -9   66.49    3.50
  -3  -1   9 1334.27   32.40
   3  -1  -9 1296.27   32.20
   3   1  -9 1304.07   32.60
   2  -1  -9   86.19    3.80
  -2  -1   9  100.19    3.70
   2   1  -9   95.29    4.00
  -1  -1   9   25.60    2.10
   1  -1  -9   20.90    2.40
   1   1  -9   25.30    3.30
   0  -1  -9  626.14   16.00
   0  -1  -9  636.64   15.20
   0  -1   9  598.74   15.90
   0  -1  -9  639.54   15.20
   0  -1   9  642.94   16.30
   0   1  -9  621.54   16.70
  -1  -1  -9  532.55   13.00
   1  -1   9  513.95   13.90
   1  -1   9  511.75   13.40
   2  -1   9   -0.70    1.50
  -2  -1  -9    0.00    1.10
   2  -1   9   -1.00    1.40
  -2  -1  -9    1.00    1.10
   3  -1   9 1317.27   32.80
   3  -1   9 1249.57   32.20
  -3  -1  -9 1282.77   32.20
   3  -1   9 1336.57   32.00
   3   1   9 1312.17   32.30
   4  -1   9  178.48    5.50
   4  -1   9  168.78    5.80
   4   1   9  170.68    5.70
   5  -1   9    9.20    1.60
  -5  -1  -9    9.80    1.70
   5  -1   9    7.70    1.60
   5   1   9   11.80    2.40
   5   1   9    8.10    2.00
  -6  -1  -9  223.88    7.00
   6  -1   9  222.88    6.90
   6  -1   9  231.48    7.00
   6   1   9  228.18    7.10
   6   1   9  221.68    7.30
  -7  -1  -9   38.30    2.50
   7  -1   9   39.10    2.90
   7  -1   9   35.00    2.60
   7   1   9   32.20    3.10
   7   1   9   36.60    3.00
   8  -1   9    3.90    1.30
   8  -1   9    4.20    1.60
  -8  -1  -9    4.10    1.30
   8   1   9    3.20    1.60
   8   1   9    1.60    1.60
   9  -1   9   -0.80    1.50
   9  -1   9    1.10    1.40
  -9  -1  -9   -0.40    1.30
   9   1   9    1.00    1.60
   9   1   9    0.60    1.40
 -10  -1  -9    6.00    1.60
  10  -1   9   13.40    2.40
  10  -1   9   10.50    2.20
  10   1   9    8.20    1.60
  10   1   9    8.40    1.80
 -11  -1  -9   44.40    3.10
  11  -1   9   49.50    2.90
  11   1   9   48.70    3.10
  11   1   9   52.49    3.20
 -12  -1  -9   15.90    2.60
  12  -1   9   16.10    2.20
  12   1   9   17.90    2.20
  12   1   9   16.80    2.30
  13  -1   9  107.29    4.20
 -13  -1  -9  110.89    4.60
  13   1   9  106.39    4.20
  13   1   9  106.89    4.30
  14  -1   9    2.10    1.20
  14   1   9    3.10    1.20
  14   1   9    4.80    1.40
 -15  -1  -9   25.30    2.90
  15  -1   9   19.50    2.10
 -15   1  -9   25.40    2.60
  15   1   9   22.40    2.10
  15   1   9   21.20    2.10
  16  -1   9   39.20    2.20
  16   1   9   39.10    2.20
  16   1   9   38.20    2.20
  20   2  -9    0.90    0.90
  20   2  -9    1.30    0.90
  19   2  -9   65.39    2.90
  18   2  -9   56.09    4.40
  18   2  -9   59.09    4.20
  18   2  -9   58.99    3.00
  17   2  -9   17.80    2.30
  17   2  -9   19.10    2.90
  17   2  -9   18.60    2.20
  16  -2  -9   26.40    3.70
  16  -2  -9   31.10    3.90
  16   2  -9   27.60    2.50
  16   2  -9   27.70    2.50
  16   2  -9   26.70    2.90
  15  -2  -9   23.60    3.40
  15  -2  -9   40.30    3.50
  15   2  -9   27.70    2.80
  15   2  -9   29.30    2.90
  15   2  -9   29.90    2.60
  14  -2  -9   77.19    4.30
  14  -2  -9   71.99    4.20
  14   2  -9   69.39    3.80
  14   2  -9   70.79    3.80
  14   2  -9   73.19    3.90
  13  -2  -9    1.50    1.80
  13  -2  -9    1.60    1.90
  13   2  -9    0.30    1.40
  13   2  -9    2.90    1.40
  13   2  -9    1.80    1.60
  12  -2  -9    0.50    1.70
  12  -2  -9   -1.50    1.80
  12   2  -9    1.50    1.60
  12   2  -9   -1.40    1.50
  12   2  -9    2.40    1.40
  11  -2  -9   44.60    3.70
  11  -2  -9   57.29    3.90
  11   2  -9   51.89    3.40
  11   2  -9   51.09    3.40
  11   2  -9   50.89    3.50
  10  -2  -9   30.10    3.30
  10  -2  -9   35.80    3.40
  10   2  -9   33.10    3.00
  10   2  -9   28.10    3.10
  10   2  -9   28.40    3.20
   9  -2  -9   67.69    4.10
   9  -2  -9   72.89    4.00
   9  -2  -9   74.79    4.20
   9   2  -9   59.59    4.70
   9   2  -9   75.99    3.90
   9   2  -9   75.29    4.20
   9   2  -9   73.09    3.90
   8  -2  -9    4.90    2.00
   8  -2  -9    4.20    1.90
   8  -2  -9    8.30    2.00
   8   2  -9    3.90    1.50
   8   2  -9    0.70    2.20
   8   2  -9    3.90    1.80
   8   2  -9    6.50    2.30
   7  -2  -9   44.80    3.00
   7  -2  -9   49.60    3.70
   7  -2  -9   46.80    3.70
   7  -2  -9   46.10    7.40
   7   2  -9   48.90    3.30
   7   2  -9   52.69    3.30
   7   2  -9   46.70    3.90
   7   2  -9   47.70    4.50
   6  -2  -9  187.48    6.70
   6  -2  -9  186.18    6.60
   6  -2  -9  187.68    6.70
   6   2  -9  196.88    6.70
   6   2  -9  184.08    6.30
   6   2  -9  186.88    6.50
   5  -2  -9    2.10    1.90
   5  -2  -9    3.70    2.20
   5   2  -9    2.40    2.00
   5   2  -9    2.60    1.80
   5   2  -9    1.50    1.70
   4  -2  -9   48.80    4.00
   4  -2  -9   44.90    3.70
   4  -2  -9   38.50    3.20
   4   2  -9   33.20    3.60
   4   2  -9   40.60    3.40
   3  -2  -9   87.99    4.90
   3  -2  -9  117.49    8.10
   3   2  -9   94.09    4.30
   2  -2  -9  467.35   12.10
   2   2  -9  430.56   12.40
  -1  -2   9  631.34   16.50
   1  -2  -9  627.94   16.40
   0  -2  -9  181.28    5.70
   0  -2   9  168.88    6.00
   0  -2   9  171.58    5.80
   0   2   9  175.28    6.00
   1  -2   9  119.49    4.50
  -1  -2  -9  116.49    4.40
   1  -2   9  120.29    4.90
   1   2   9  129.99    4.90
   2  -2   9   36.00    2.80
  -2  -2  -9   35.40    2.50
   2  -2   9   36.10    3.40
   2   2   9   42.00    3.20
   3  -2   9  253.97    7.60
   3  -2   9  257.87    7.90
  -3  -2  -9  264.97    7.80
   3   2   9  261.57    7.90
   4  -2   9  635.44   16.80
   4  -2   9  636.44   16.80
  -4  -2  -9  639.44   17.00
   4   2   9  657.83   17.00
   5  -2   9  276.77    8.30
   5  -2   9  288.07    8.50
  -5  -2  -9  273.87    8.50
   5   2   9  294.87    8.60
   6  -2   9  673.33   18.20
  -6  -2  -9  697.03   18.50
   6  -2   9  711.03   18.30
   6   2   9  704.33   18.30
   7  -2   9   13.80    2.30
   7  -2   9   11.90    2.60
  -7  -2  -9   12.50    2.30
  -7   2  -9   14.50    3.70
   7   2   9   17.20    4.10
   7   2   9   13.00    2.50
   8  -2   9   24.20    2.90
   8   2   9   22.60    2.80
   8   2   9   18.80    3.60
   9  -2   9   92.79    4.10
  -9  -2  -9   92.49    4.30
   9  -2   9   85.99    4.00
   9   2   9   92.19    4.60
   9   2   9   87.99    4.00
  10  -2   9   13.10    1.90
 -10  -2  -9   12.60    2.70
  10  -2   9   12.50    2.30
  10   2   9   22.20    3.10
  10   2   9   13.50    2.10
 -11  -2  -9   24.50    2.80
  11  -2   9   19.30    2.50
  11  -2   9   19.10    3.80
  11   2   9   21.80    2.20
  11   2   9   24.10    3.00
  12  -2   9    5.10    1.60
 -12  -2  -9    5.30    1.70
  12  -2   9    5.30    1.70
  12   2   9    6.70    1.90
  12   2   9    6.30    1.80
  13  -2   9   51.29    2.90
 -13  -2  -9   53.29    3.30
  13   2   9   56.69    3.20
  13   2   9   49.80    2.70
 -14  -2  -9    6.10    1.70
  14   2   9    6.40    1.70
  14   2   9    4.10    1.00
  15   2   9   -0.30    0.80
  18   3  -9    4.40    1.40
  18   3  -9    7.40    1.80
  17   3  -9    2.20    1.40
  17   3  -9   -1.70    1.40
  17   3  -9    0.70    1.10
  16  -3  -9   -3.10    1.90
  16  -3  -9    1.30    1.70
  16   3  -9    3.60    1.50
  16   3  -9    0.20    1.20
  16   3  -9    1.30    1.40
  15  -3  -9   -3.20    1.60
  15  -3  -9   -0.80    1.60
  15   3  -9    2.20    1.40
  15   3  -9    0.20    1.40
  15   3  -9    0.80    1.30
  14  -3  -9   22.10    3.00
  14  -3  -9   21.90    2.90
  14   3  -9   20.80    2.60
  14   3  -9   26.60    2.70
  14   3  -9   20.00    3.00
  13  -3  -9    0.80    1.60
  13  -3  -9    2.00    1.40
  13   3  -9    0.50    1.50
  13   3  -9    1.30    1.20
  13   3  -9    1.60    1.70
  12  -3  -9    2.80    1.60
  12  -3  -9    5.00    1.60
  12   3  -9    2.80    1.60
  12   3  -9    7.00    1.90
  12   3  -9    2.40    1.50
  11  -3  -9  109.09    4.90
  11  -3  -9  113.29    5.10
  11  -3  -9  107.29    4.90
  11   3  -9  113.19    5.10
  11   3  -9  107.49    4.80
  11   3  -9  106.99    4.90
  10  -3  -9  251.57    9.50
  10  -3  -9  258.47    8.40
  10  -3  -9  258.97    8.10
  10   3  -9  259.47    8.20
  10   3  -9  262.87    8.10
   9  -3  -9  686.53   18.50
   9  -3  -9  718.63   18.10
   9  -3  -9  688.53   18.70
   9   3  -9  684.13   18.40
   9   3  -9  689.53   18.20
   9   3  -9  657.63   18.20
   8  -3  -9 1283.57   33.70
   8  -3  -9 1346.77   33.60
   8  -3  -9 1357.96   33.10
   8   3  -9 1289.67   33.20
   8   3  -9 1353.76   33.30
   8   3  -9 1297.17   33.20
   7  -3  -9  483.55   13.90
   7  -3  -9  489.15   13.80
   7  -3  -9  490.65   13.30
   7   3  -9  499.25   13.70
   7   3  -9  468.75   13.40
   6  -3  -9  403.46   11.70
   6  -3  -9  425.56   12.40
   6  -3  -9  418.16   12.10
   6   3  -9  431.26   12.00
   6   3  -9  421.46   11.90
   5  -3  -9   65.39    4.30
   5  -3  -9   69.79    3.90
   5  -3  -9   65.49    3.50
   5   3  -9   68.89    3.70
   5   3  -9   67.49    4.10
   4  -3  -9   81.49    4.60
   4  -3  -9   81.99    3.70
   4   3  -9   72.99    3.90
   3  -3  -9    2.20    1.50
   3  -3  -9    3.00    1.50
  -3  -3   9    6.90    2.30
   3  -3  -9    6.90    2.30
   3   3  -9    4.70    1.80
   3   3  -9    3.10    2.30
  -2  -3   9   46.40    3.90
   2  -3  -9   49.20    4.50
   2  -3  -9   47.30    3.00
   2  -3  -9   51.69    3.60
   2   3  -9   45.40    3.90
   1  -3  -9    7.60    2.90
   1  -3  -9    4.00    1.80
  -1  -3   9    5.30    2.30
   1  -3  -9    5.20    1.40
   1   3  -9    9.40    2.30
   0  -3   9    0.60    2.50
   0  -3   9    0.40    2.00
   0  -3  -9    1.90    1.90
   0  -3  -9    1.20    1.30
   0   3  -9    0.90    2.50
   0   3   9    2.50    2.30
   1  -3   9    9.80    2.60
  -1  -3  -9   10.10    2.20
   1  -3   9   10.00    2.10
  -1  -3  -9   10.80    3.70
   1   3   9    9.70    2.30
  -2  -3  -9   -1.10    2.20
   2  -3   9   -0.10    2.40
  -2  -3  -9    0.50    1.40
   2  -3   9   -0.90    1.80
   2   3   9    0.70    1.90
  -3  -3  -9    1.60    1.40
   3  -3   9    1.80    1.80
   3  -3   9    1.10    2.10
   3   3   9   -0.30    2.00
   4  -3   9   41.30    3.90
   4  -3   9   34.50    3.00
  -4  -3  -9   37.20    2.90
   4   3   9   38.30    3.40
  -5  -3  -9   -2.00    1.40
   5  -3   9   -0.50    1.50
   5  -3   9   -4.20    2.30
   5   3   9    3.20    1.80
   6  -3   9    3.60    2.30
  -6  -3  -9    2.90    1.70
   6  -3   9   -1.80    1.40
   6   3   9    2.60    1.50
   7  -3   9   -3.30    2.30
  -7  -3  -9    2.80    1.60
   7  -3   9    0.90    1.50
   7   3   9   -0.70    1.40
  -8  -3  -9    0.40    1.60
   8  -3   9    0.00    1.80
   8   3   9    1.40    1.20
  -8   3  -9    2.30    1.70
   9  -3   9    1.10    1.60
  -9  -3  -9   -0.10    1.50
  -9   3  -9   -1.00    2.30
   9   3   9   -0.20    1.30
  10  -3   9    3.40    1.50
 -10  -3  -9    4.10    1.70
  10   3   9    9.50    2.10
  11  -3   9   17.70    2.40
 -11  -3  -9   19.80    2.70
  11   3   9   18.40    2.00
 -12  -3  -9   36.70    3.00
  12  -3   9   30.90    2.50
  12   3   9   28.50    2.10
  13   3   9   40.90    2.30
  15   4  -9   11.10    2.10
  14  -4  -9    8.80    1.90
  14  -4  -9    6.20    1.70
  14   4  -9    8.30    1.80
  13  -4  -9   25.90    2.60
  13  -4  -9   20.50    3.70
  13   4  -9   23.10    2.10
  12  -4  -9    1.50    1.40
  12  -4  -9   -0.10    1.40
  12   4  -9    1.00    1.30
  11  -4  -9    3.20    1.40
  11  -4  -9    0.50    2.10
  11  -4  -9    0.80    1.60
  11   4  -9    1.80    1.90
  10  -4  -9    0.10    1.30
  10  -4  -9    1.60    2.00
  10  -4  -9   -2.60    1.40
  10   4  -9    0.40    1.20
   9  -4  -9   24.90    2.80
   9  -4  -9   19.90    3.50
   9   4  -9   19.50    3.10
   8  -4  -9   41.20    3.30
   8  -4  -9   44.50    3.10
   8  -4  -9   50.89    3.40
   8   4  -9   48.90    2.90
   8   4  -9   40.70    4.30
   7  -4  -9   -0.70    1.40
   7  -4  -9   -1.00    1.80
   7  -4  -9    0.30    1.40
   7   4  -9   -2.20    1.80
   7   4  -9    0.70    1.20
   6  -4  -9   22.00    2.90
   6  -4  -9   23.70    2.60
   6  -4  -9   22.50    2.90
   6   4  -9   18.00    2.90
   6   4  -9   17.90    2.50
   5  -4  -9  129.49    5.20
   5  -4  -9  141.39    5.60
   5  -4  -9  134.39    5.30
   5   4  -9  131.19    5.10
   5   4  -9  135.19    5.10
   4  -4  -9   31.70    3.40
   4  -4  -9   34.40    3.20
   4  -4  -9   36.90    3.00
   4   4  -9   37.20    3.00
   4   4  -9   37.30    3.10
   3  -4  -9    7.30    2.00
   3  -4  -9    5.20    1.60
   3  -4  -9    1.80    1.60
   3   4  -9    4.40    1.60
   3   4  -9    2.80    1.40
   2  -4  -9   26.20    3.40
   2  -4  -9   29.00    2.90
   2  -4  -9   24.50    3.90
   2   4  -9   29.40    2.70
   2   4  -9   26.70    2.90
   1  -4  -9   -0.80    1.40
   1  -4  -9   -0.50    1.60
   1  -4  -9    0.60    2.50
   1   4  -9   -0.90    1.60
   1   4  -9    0.60    1.30
   0  -4  -9   14.80    2.50
   0   4  -9   16.30    3.30
  -1  -4  -9    2.10    1.60
  -1   4  -9   -3.10    2.30
   2  -4   9  154.38    6.20
  -2  -4  -9  148.49    7.10
  -3  -4  -9   18.20    2.70
   3  -4   9   15.20    2.60
  -4  -4  -9    0.70    2.70
   4  -4   9   -0.80    1.90
  -5  -4  -9  134.79    5.40
   5  -4   9  141.59    5.30
  -5   4  -9  141.29    5.20
  -6  -4  -9    3.80    1.70
   6  -4   9    2.20    2.00
  -6   4  -9    3.70    1.30
   7  -4   9  140.79    5.30
  -7  -4  -9  130.99    5.70
  -7   4  -9  143.59    4.90
   8  -4   9   11.60    2.70
  -8  -4  -9    6.10    1.70
  -8   4  -9    3.30    1.50
   9  -4   9    0.40    2.00
  -9  -4  -9    0.60    1.70
  -9   4  -9    0.50    1.80
  10  -5  -9    0.70    1.00
  10   5  -9    0.30    0.90
   9  -5  -9   -0.60    1.00
   9   5  -9   -0.50    0.80
   8  -5  -9    2.80    2.70
   8  -5  -9    0.20    1.10
   8   5  -9    1.00    1.00
   7  -5  -9   18.50    2.70
   7  -5  -9   19.90    2.20
   7   5  -9   20.00    1.90
   6  -5  -9    2.50    1.50
   6  -5  -9    0.90    1.30
   6   5  -9   -0.40    1.10
   5  -5  -9   -1.30    1.30
   5  -5  -9    2.30    1.60
   5   5  -9    1.00    1.10
   5   5  -9    1.40    1.70
   4  -5  -9    0.60    1.60
   4  -5  -9    2.50    1.60
   4   5  -9    1.80    1.40
   4   5  -9    0.30    1.20
   3  -5  -9   -0.70    1.60
   3  -5  -9    1.10    2.40
   3   5  -9    1.00    1.20
   3   5  -9   -2.00    1.20
   2  -5  -9    4.00    1.60
   2   5  -9    0.70    1.40
   2   5  -9    4.30    1.30
   1  -5  -9    2.20    1.50
   1   5  -9    0.80    1.60
   1   5  -9    1.00    1.10
   0  -5  -9   49.30    3.00
   0   5   9   45.60    2.70
   0   5  -9   48.00    2.70
  -1  -5  -9    1.40    1.40
   1   5   9   -0.90    1.30
  -1   5  -9    1.40    1.10
  -2  -5  -9    0.90    1.50
  -2   5  -9   -1.10    1.00
   2   5   9    1.30    1.50
  -3  -5  -9    2.10    1.60
  -3   5  -9    0.30    1.00
  -4  -5  -9    3.10    1.80
  -4   5  -9   -0.70    0.90
  -5   5  -9    3.10    1.00
  -6   5  -9    1.30    1.00
  21   0 -10    0.50    1.50
  21   0 -10    1.10    1.10
  20   0 -10    1.40    1.10
  20   0 -10    2.60    1.40
  19   0 -10    0.90    1.30
  19   0 -10   -0.60    1.40
  18   0 -10   -0.40    2.00
  18   0 -10    1.90    1.30
  18   0 -10    1.40    1.50
  17   0 -10    0.60    1.90
  17   0 -10    0.20    1.40
  17   0 -10   -1.40    1.20
  16   0 -10  180.08    6.10
  16   0 -10  182.58    6.30
  16   0 -10  180.28    6.30
  15   0 -10   -0.20    1.40
  15   0 -10    1.90    1.50
  15   0 -10    2.70    1.70
  14   0 -10  456.85   12.70
  14   0 -10  463.05   12.80
  14   0 -10  450.05   12.80
  13   0 -10    0.90    1.50
  13   0 -10    0.40    1.40
  13   0 -10   -3.40    2.80
  13   0 -10    0.40    1.70
  12   0 -10  122.69    4.80
  12   0 -10  118.49    4.80
  12   0 -10  119.79    5.10
  12   0 -10  127.39    5.90
  11   0 -10    6.10    2.50
  11   0 -10    0.20    1.60
  11   0 -10    1.20    2.00
  11   0 -10   -0.50    1.40
  10   0 -10  192.78    6.40
  10   0 -10  187.28    6.70
  10   0 -10  182.38    6.60
  10   0 -10  191.58    6.30
   9   0 -10    1.90    1.50
   9   0 -10    3.20    2.10
   9   0 -10    0.80    1.60
   9   0 -10   -1.10    2.00
  -8   0  10   35.10    3.40
   8   0 -10   39.90    3.40
   8   0 -10   30.70    3.00
  -7   0  10    0.10    1.30
  -6   0  10  102.59    5.20
   6   0 -10  101.19    3.70
   5   0 -10    0.90    1.00
  -5   0  10    0.90    0.90
  -4   0  10  368.56    8.90
   4   0 -10  307.97    9.40
   3   0 -10    1.30    0.90
  -3   0  10    0.10    0.70
   2   0 -10  131.19    4.30
  -2   0  10  133.79    4.10
  -1   0  10   -0.10    0.70
   1   0 -10    1.00    1.10
   0   0 -10   42.50    3.10
   0   0  10   42.20    2.30
  -1   0 -10    2.30    1.90
  -2   0 -10   33.90    4.60
   3   0  10   -1.00    1.90
   3   0  10   -2.00    1.80
   4   0  10  100.09    4.40
   4   0  10  103.69    4.20
   5   0  10    0.00    1.50
   5   0  10   -1.20    1.50
   6   0  10   25.60    3.10
   6   0  10   23.60    2.70
   7   0  10   -2.20    1.70
   8   0  10    2.20    1.60
   8   0  10   -1.10    1.70
   9   0  10   -4.50    1.70
   9   0  10   -1.10    1.40
  10   0  10  222.08    7.10
  10   0  10  219.38    7.10
  11   0  10    0.80    1.40
  11   0  10   -0.10    1.50
  12   0  10  180.78    6.10
  12   0  10  180.58    6.00
 -12   0 -10  180.38    6.50
  13   0  10    1.30    1.50
 -13   0 -10   -0.50    1.30
  13   0  10    0.20    1.10
 -14   0 -10    0.50    1.30
  14   0  10    3.00    1.70
  14   0  10    2.70    1.10
  15   0  10    0.80    1.00
 -15   0 -10   -0.30    1.50
  16   0  10   91.39    3.10
  21   1 -10    1.60    1.00
  21   1 -10    1.00    0.90
  20   1 -10    0.10    1.00
  20   1 -10    0.70    1.40
  19  -1 -10    0.00    1.60
  19   1 -10   -1.00    1.10
  19   1 -10    1.00    1.00
  18  -1 -10   11.90    2.50
  18  -1 -10    9.60    1.80
  18   1 -10    8.00    1.90
  18   1 -10   10.80    2.10
  18   1 -10    9.80    2.00
  17  -1 -10    1.30    2.00
  17  -1 -10    2.10    1.60
  17   1 -10    1.10    1.20
  17   1 -10    0.90    1.40
  17   1 -10    0.90    1.60
  16  -1 -10   -0.40    1.90
  16  -1 -10    3.90    2.40
  16  -1 -10   -0.30    1.50
  16   1 -10    1.70    1.40
  16   1 -10    2.40    1.30
  16   1 -10    2.20    1.40
  15  -1 -10    8.30    2.50
  15  -1 -10    7.60    1.80
  15  -1 -10    7.60    1.70
  15  -1 -10    7.90    2.60
  15   1 -10    8.70    1.70
  15   1 -10    6.90    2.70
  15   1 -10    6.20    1.60
  14  -1 -10    3.60    1.60
  14  -1 -10    8.70    2.50
  14  -1 -10    2.00    2.40
  14  -1 -10    1.00    1.70
  14   1 -10    1.20    1.40
  14   1 -10    2.60    1.40
  14   1 -10    4.30    1.40
  13  -1 -10  173.08    6.60
  13  -1 -10  165.08    6.10
  13  -1 -10  162.78    5.90
  13   1 -10  158.58    5.90
  13   1 -10  165.58    5.80
  13   1 -10  169.28    5.90
  12  -1 -10   63.09    4.20
  12  -1 -10   65.99    4.60
  12  -1 -10   69.69    4.00
  12   1 -10   68.79    3.70
  12   1 -10   62.29    3.50
  12   1 -10   69.69    3.70
  11  -1 -10   10.20    1.80
  11  -1 -10   12.00    2.40
  11  -1 -10   11.80    2.10
  11   1 -10   12.30    2.50
  11   1 -10   12.20    2.60
  11   1 -10   12.80    1.90
  11   1 -10   11.10    2.70
  10  -1 -10    9.60    1.90
  10  -1 -10   11.60    2.40
  10  -1 -10   10.40    2.10
  10   1 -10   11.00    2.50
  10   1 -10   11.90    2.80
  10   1 -10   10.50    1.90
  10   1 -10   14.20    2.60
   9  -1 -10    1.50    1.70
   9  -1 -10    4.70    1.90
   9  -1 -10    8.50    2.20
   9   1 -10    3.30    1.60
   9   1 -10    7.50    1.90
   9   1 -10    3.00    2.20
   9   1 -10    4.40    1.90
   8  -1 -10    6.60    2.20
   8  -1 -10    3.20    1.80
  -8  -1  10    5.90    2.70
   8  -1 -10    4.80    1.90
   8   1 -10    6.70    2.30
   8   1 -10    2.80    1.50
   8   1 -10    5.50    1.90
   8   1 -10    7.00    2.00
  -7  -1  10   61.99    4.60
   7  -1 -10   74.49    4.10
   7  -1 -10   75.19    4.90
   7  -1 -10   58.79    3.90
   7   1 -10   71.59    4.50
   7   1 -10   60.29    3.90
   7   1 -10   68.09    3.80
  -6  -1  10   71.19    4.10
  -5  -1  10  547.75   14.60
  -4  -1  10  267.77    8.00
  -3  -1  10  107.09    4.20
   3  -1 -10   95.79    4.20
   2  -1 -10  275.67    7.80
  -2  -1  10  267.07    8.00
  -1  -1  10    1.10    1.30
   1  -1 -10    1.80    1.50
   0  -1  10  213.98    6.90
   0  -1 -10  217.38    6.40
   0  -1  10  211.28    6.50
   1  -1  10   -0.30    1.70
   1  -1  10    1.20    1.50
   1  -1  10   -0.40    1.80
  -1  -1 -10    2.10    1.40
   2  -1  10   10.50    2.10
   2  -1  10   11.60    2.00
   2  -1  10    8.20    2.10
  -2  -1 -10    9.70    2.00
   2   1  10   10.60    2.60
   3  -1  10   37.70    2.90
   3  -1  10   38.40    2.50
  -3  -1 -10   39.70    2.60
   3   1  10   40.50    3.00
   3   1  10   40.70    3.90
   4  -1  10   12.40    2.10
  -4  -1 -10   15.50    2.00
   4  -1  10   16.80    2.70
   4   1  10   10.50    2.10
   4   1  10   12.30    2.60
  -4   1 -10   12.20    4.00
   5  -1  10    1.20    1.40
   5  -1  10    1.30    1.30
  -5  -1 -10    0.90    1.10
   5   1  10    0.00    1.40
   5   1  10    2.00    1.70
   6  -1  10   15.40    2.40
  -6  -1 -10   11.10    2.00
   6  -1  10   10.10    2.50
   6   1  10   13.90    2.90
   6   1  10   17.70    2.50
  -7  -1 -10   58.09    3.20
   7  -1  10   63.69    3.40
   7  -1  10   55.49    3.10
   7   1  10   59.29    3.50
   7   1  10   59.99    3.50
  -8  -1 -10    3.00    1.20
   8  -1  10    3.10    1.50
   8  -1  10    4.00    1.50
   8   1  10    1.20    1.60
   8   1  10    5.70    1.80
   9  -1  10   14.80    2.40
   9  -1  10   12.90    2.30
  -9  -1 -10   17.30    2.40
   9   1  10   16.90    2.60
   9   1  10   20.50    2.70
  10  -1  10   14.50    2.20
 -10  -1 -10   15.80    2.30
  10   1  10   13.30    2.30
  10   1  10   11.50    2.30
  11  -1  10    2.40    1.30
 -11  -1 -10   -0.30    1.60
  11   1  10   -0.40    1.10
  11   1  10    3.10    1.50
 -12  -1 -10    3.20    1.90
  12  -1  10    1.80    1.40
  12   1  10    0.20    1.40
  12   1  10    1.10    1.40
  13  -1  10    0.80    1.20
 -13  -1 -10    3.10    1.60
  13   1  10    1.00    1.10
  13   1  10    2.60    1.30
 -14  -1 -10   20.00    2.50
  14  -1  10   20.90    2.60
  14   1  10   18.60    2.10
  14   1  10   19.70    2.00
 -14   1 -10   18.10    2.50
 -15  -1 -10    1.50    1.90
  15  -1  10   -1.10    1.00
  15   1  10   -0.20    1.20
 -15   1 -10   -1.30    1.40
  15   1  10   -0.10    1.10
  20   2 -10    0.50    0.90
  20   2 -10    0.70    0.80
  19   2 -10    1.60    1.00
  19   2 -10    1.30    1.00
  18   2 -10   48.50    2.90
  18   2 -10   51.49    3.40
  18   2 -10   49.60    2.80
  17  -2 -10    6.70    2.10
  17   2 -10   10.90    2.10
  17   2 -10    9.90    2.10
  17   2 -10   12.90    2.60
  16  -2 -10    2.20    1.80
  16  -2 -10    3.50    2.20
  16   2 -10    2.70    1.80
  16   2 -10    4.70    1.60
  15  -2 -10  117.59    5.00
  15  -2 -10  112.09    5.00
  15   2 -10  113.09    4.50
  15   2 -10  115.49    4.60
  15   2 -10  111.39    4.70
  14  -2 -10  108.59    5.10
  14  -2 -10  112.09    4.90
  14   2 -10  108.79    4.50
  14   2 -10  111.49    4.60
  14   2 -10  109.69    4.60
  13  -2 -10    3.10    1.70
  13  -2 -10    2.80    1.70
  13   2 -10    5.30    1.70
  13   2 -10    4.10    1.60
  13   2 -10    2.40    1.40
  12  -2 -10   52.79    3.70
  12  -2 -10   53.69    3.90
  12   2 -10   60.79    3.50
  12   2 -10   57.49    3.50
  12   2 -10   54.19    3.40
  11  -2 -10   36.60    3.30
  11  -2 -10   36.30    3.60
  11  -2 -10   33.50    4.40
  11   2 -10   35.20    3.00
  11   2 -10   39.70    3.20
  11   2 -10   32.30    3.10
  10  -2 -10  140.79    6.20
  10  -2 -10  147.59    5.80
  10  -2 -10  144.69    5.60
  10   2 -10  135.79    5.40
  10   2 -10  138.29    5.40
  10   2 -10  146.49    5.40
  10   2 -10  143.89    6.10
   9  -2 -10  563.54   15.50
   9  -2 -10  551.14   15.20
   9  -2 -10  562.94   15.30
   9   2 -10  566.64   15.00
   9   2 -10  532.95   15.00
   9   2 -10  567.24   15.20
   9   2 -10  552.44   15.20
   8  -2 -10  108.89    4.80
   8  -2 -10  105.09    4.80
   8  -2 -10  102.29    5.60
   8  -2 -10  109.29    4.90
   8   2 -10  110.39    5.00
   8   2 -10  110.19    4.60
   8   2 -10  105.89    4.90
   8   2 -10  110.09    4.70
   7  -2 -10   75.29    4.80
   7  -2 -10   65.19    3.70
   7  -2 -10   73.59    4.00
   7  -2 -10   69.39    4.20
   7   2 -10   66.49    4.40
   7   2 -10   69.49    3.80
   7   2 -10   73.49    4.10
   7   2 -10   70.69    3.80
   6  -2 -10   14.20    2.90
   6  -2 -10   11.80    2.20
   6  -2 -10    3.90    2.40
   6  -2 -10   12.40    2.40
   6   2 -10   10.40    2.80
   6   2 -10   10.50    2.10
   6   2 -10   12.20    2.90
   6   2 -10   17.60    3.00
   5  -2 -10   38.80    3.00
   5  -2 -10   34.10    3.80
   5  -2 -10   31.80    3.50
   5   2 -10   39.00    3.40
   5   2 -10   31.90    3.20
   4  -2 -10   77.89    3.60
   4  -2 -10   74.69    4.40
   4  -2 -10   71.69    4.60
   4   2 -10   75.29    3.90
   4   2 -10   74.89    4.20
   3  -2 -10   30.00    2.50
   3  -2 -10   29.10    4.10
   3  -2 -10   19.60    3.80
   3   2 -10   27.10    2.90
   3   2 -10   30.00    3.80
   2  -2 -10  183.98    7.30
   2  -2 -10  180.78    7.00
   2  -2 -10  189.98    6.00
   2   2 -10  179.68    8.70
   2   2 -10  193.08    6.40
   1  -2 -10  269.77    9.00
   1  -2 -10  285.67    8.20
   1  -2 -10  261.07    9.30
  -1  -2  10  284.07    8.40
  -1   2  10  290.07    8.40
   1   2 -10  284.17    8.50
   0  -2 -10   24.20    5.10
   0  -2 -10   38.60    2.60
   0  -2  10   39.00    3.00
   0   2  10   39.10    3.10
   0   2 -10   35.50    3.10
   1  -2  10   78.49    3.90
  -1  -2 -10   78.69    3.60
   1  -2  10   81.59    3.80
  -1   2 -10   81.39    4.00
   1   2  10   81.99    4.00
  -2  -2 -10   99.79    4.10
   2  -2  10   91.09    4.30
   2  -2  10   95.99    4.10
   2   2  10  104.99    4.30
  -2   2 -10   99.49    4.50
   3  -2  10   54.89    3.40
   3  -2  10   53.79    3.20
  -3  -2 -10   48.40    3.00
   3   2  10   55.89    3.30
  -3   2 -10   54.99    3.60
  -4  -2 -10  216.08    7.00
   4  -2  10  210.18    6.80
   4  -2  10  221.08    6.80
   4   2  10  211.08    7.30
  -4   2 -10  222.58    7.20
  -5  -2 -10  355.76   10.30
   5  -2  10  351.16   10.10
   5  -2  10  357.26   10.20
   5   2  10  350.06   10.20
   6  -2  10  393.36   11.20
  -6  -2 -10  386.46   11.50
   6  -2  10  409.06   11.30
   6   2  10  424.16   11.50
  -6   2 -10  396.66   11.70
   7  -2  10  214.48    6.80
   7   2  10  215.18    7.00
   7   2  10  208.58    7.40
   8  -2  10   76.99    3.80
   8  -2  10   73.19    3.80
  -8  -2 -10   76.09    4.00
   8   2  10   73.39    3.60
   8   2  10   76.19    4.30
   9  -2  10   55.49    3.40
  -9  -2 -10   52.89    3.40
   9  -2  10   57.69    3.30
   9   2  10   46.50    3.80
   9   2  10   60.09    4.00
  10  -2  10    1.80    1.60
  10  -2  10    1.20    1.50
 -10  -2 -10    3.20    1.70
  10   2  10   -7.30    2.80
  10   2  10    1.50    1.20
 -11  -2 -10   78.29    3.90
  11  -2  10   77.59    3.70
  11  -2  10   76.79    3.70
  11   2  10   76.69    4.00
  11   2  10   77.89    3.50
 -12  -2 -10   12.40    2.50
  12  -2  10   11.80    2.30
  12   2  10   16.30    2.90
  12   2  10   11.50    2.00
 -13  -2 -10   62.09    3.30
  13  -2  10   54.69    2.90
  13   2  10   69.89    5.60
  13   2  10   55.29    2.70
  14  -2  10    2.80    1.40
  14   2  10    3.00    1.00
  18   3 -10   31.30    2.60
  17  -3 -10   29.10    3.10
  17   3 -10   20.70    2.40
  17   3 -10   21.80    2.30
  17   3 -10   26.50    2.10
  16  -3 -10    9.00    1.90
  16  -3 -10    7.50    1.70
  16   3 -10    8.30    1.60
  16   3 -10    8.70    2.00
  16   3 -10   11.00    2.30
  15  -3 -10   18.20    2.80
  15  -3 -10   19.30    2.70
  15   3 -10   19.50    2.30
  15   3 -10   21.30    2.80
  15   3 -10   18.40    2.40
  14  -3 -10    3.60    1.70
  14  -3 -10    2.90    1.60
  14   3 -10    4.40    1.40
  14   3 -10    4.10    1.50
  14   3 -10    4.60    1.80
  13  -3 -10    2.00    1.50
  13  -3 -10   -3.10    2.00
  13   3 -10   -0.70    1.90
  13   3 -10    0.70    1.40
  13   3 -10   -0.40    1.20
  12  -3 -10  145.79    5.60
  12  -3 -10  141.69    5.60
  12   3 -10  152.58    5.50
  12   3 -10  152.88    5.60
  12   3 -10  152.08    5.50
  11  -3 -10   17.70    2.70
  11  -3 -10    9.90    1.80
  11   3 -10   18.00    2.50
  11   3 -10   14.00    2.60
  11   3 -10   13.00    2.60
  10  -3 -10    6.80    2.10
  10  -3 -10    6.00    1.80
  10  -3 -10    5.20    2.30
  10   3 -10    7.40    1.80
  10   3 -10    8.60    1.70
   9  -3 -10    4.90    2.60
   9  -3 -10    7.90    2.40
   9  -3 -10    4.50    1.90
   9   3 -10    5.80    1.60
   9   3 -10    6.20    2.20
   9   3 -10    5.70    1.90
   8  -3 -10  370.16   11.10
   8  -3 -10  367.86   11.30
   8  -3 -10  376.36   10.70
   8   3 -10  386.76   11.00
   8   3 -10  369.46   11.30
   7  -3 -10  378.46   10.80
   7  -3 -10  383.06   11.20
   7  -3 -10  371.46   11.40
   7   3 -10  358.16   10.80
   7   3 -10  390.76   11.10
   6  -3 -10   27.90    3.30
   6  -3 -10   31.60    3.50
   6  -3 -10   33.00    2.90
   6   3 -10   30.40    3.20
   6   3 -10   33.30    3.10
   5  -3 -10   62.39    4.10
   5  -3 -10   62.79    3.50
   5  -3 -10   55.19    3.70
   5   3 -10   57.99    3.70
   5   3 -10   63.09    3.70
   4  -3 -10    3.80    1.70
   4  -3 -10    2.10    1.40
   4  -3 -10    4.10    2.20
   4   3 -10   -0.70    1.60
   4   3 -10    5.70    1.80
   3  -3 -10    0.80    2.30
   3  -3 -10   -1.20    1.40
  -3  -3  10   -0.80    1.80
   3  -3 -10    0.30    1.50
   3   3 -10   -1.20    1.80
   3   3 -10    0.70    1.60
   2  -3 -10   48.60    3.10
   2  -3 -10   55.89    3.70
  -2  -3  10   45.50    3.60
   2   3 -10   36.70    6.10
   2   3 -10   49.60    3.20
   1  -3 -10    6.30    1.60
  -1  -3  10   15.30    3.30
   1  -3 -10   15.10    3.60
   1  -3 -10    9.20    2.00
   1   3 -10    7.50    1.70
  -1   3  10    9.10    2.50
   0  -3 -10   30.60    2.60
   0  -3 -10   34.30    3.70
   0  -3  10   32.30    3.70
   0   3  10   33.70    3.60
  -1  -3 -10   16.80    4.00
   1  -3  10   17.30    3.30
  -1  -3 -10   11.80    2.20
   1  -3  10   15.10    3.30
   1   3  10   11.20    2.20
   2  -3  10   12.70    3.10
  -2  -3 -10    6.00    1.80
   2  -3  10    6.10    2.30
   2   3  10    8.00    2.00
   3  -3  10   22.30    2.90
   3  -3  10   24.50    3.50
   3   3  10   16.90    3.10
   4  -3  10   20.30    3.00
  -4  -3 -10   14.50    2.70
   4  -3  10   16.10    3.40
   4   3  10   14.70    2.90
   5  -3  10   15.40    3.30
  -5  -3 -10   21.60    2.90
   5  -3  10   20.10    3.00
   5   3  10   26.30    2.90
  -5   3 -10   21.40    2.80
   6  -3  10  159.58    5.80
  -6  -3 -10  146.39    5.70
   6  -3  10  153.98    5.70
   6   3  10  151.78    5.40
  -6   3 -10  152.88    5.60
  -7  -3 -10  139.59    5.40
   7  -3  10  135.89    5.10
  -7   3 -10  130.49    5.20
   7   3  10  131.09    4.90
  -8  -3 -10    4.00    1.80
   8  -3  10    2.60    2.20
   8  -3  10    2.50    1.50
  -8   3 -10    1.60    2.20
   8   3  10    1.20    1.30
   9  -3  10    2.20    1.60
  -9  -3 -10    1.50    1.70
   9   3  10   -0.70    1.20
  10  -3  10   17.60    2.50
 -10  -3 -10   15.20    3.10
  10   3  10   12.70    2.00
  11  -3  10  134.59    4.90
 -11  -3 -10  136.89    5.00
  11   3  10  131.39    4.40
 -12  -3 -10   32.10    3.20
  12   3  10   25.90    2.00
  13   3  10    0.90    0.90
  15  -4 -10    9.60    1.80
  15   4 -10   15.80    2.20
  14  -4 -10   35.70    2.70
  14  -4 -10   29.10    2.40
  14   4 -10   27.70    2.00
  13  -4 -10   12.20    2.00
  13  -4 -10    9.80    2.20
  13   4 -10   10.10    1.80
  12  -4 -10   -0.40    1.30
  12  -4 -10    0.30    1.30
  12   4 -10    0.90    1.10
  11  -4 -10    2.30    1.30
  11  -4 -10    0.00    3.40
  11  -4 -10    2.10    1.30
  11   4 -10    2.30    1.10
  10  -4 -10    9.30    4.10
  10  -4 -10    4.40    1.50
  10  -4 -10    4.30    1.40
  10   4 -10    5.30    1.30
   9  -4 -10   26.70    3.00
   9  -4 -10   27.50    3.20
   9  -4 -10   25.00    2.70
   9   4 -10   24.30    2.50
   8  -4 -10    3.80    1.90
   8  -4 -10    2.50    1.80
   8   4 -10    0.90    1.40
   8   4 -10    1.30    2.00
   7  -4 -10    6.10    1.50
   7  -4 -10    5.40    1.60
   7  -4 -10    7.20    2.00
   7   4 -10    9.90    2.40
   7   4 -10    3.20    2.40
   6  -4 -10   13.40    2.70
   6  -4 -10   17.60    2.90
   6  -4 -10   17.90    2.50
   6   4 -10   21.30    2.30
   6   4 -10   17.60    2.70
   5  -4 -10    1.10    1.70
   5  -4 -10    2.10    1.40
   5  -4 -10    3.10    1.50
   5   4 -10    3.40    1.30
   5   4 -10    2.30    1.50
   4  -4 -10   -1.30    1.70
   4  -4 -10    1.60    1.40
   4  -4 -10    1.70    1.60
   4   4 -10    0.10    1.40
   4   4 -10    1.30    1.40
   3  -4 -10   89.79    4.60
   3  -4 -10   79.29    4.10
   3  -4 -10   89.89    4.10
   3   4 -10   88.89    4.10
   3   4 -10   92.09    4.10
   2  -4 -10   48.40    3.40
   2  -4 -10   52.99    4.20
   2  -4 -10   45.90    3.30
   2   4 -10   48.40    3.50
   2   4 -10   47.70    3.20
   1  -4 -10   12.40    2.90
   1   4 -10   17.80    2.40
   1   4 -10   21.60    3.20
   0  -4 -10    6.70    1.80
   0   4 -10    8.00    2.20
   0   4 -10    9.30    2.20
  -1  -4 -10   92.89    4.30
  -1   4 -10   93.39    4.10
  -2  -4 -10   11.00    2.40
  -2   4 -10   10.50    2.00
  -3  -4 -10   -0.20    1.60
  -3   4 -10    0.50    1.60
  -4  -4 -10    0.70    1.50
   4  -4  10   -2.80    3.50
  -4   4 -10    2.70    1.30
  -5  -4 -10  237.08    7.90
   5  -4  10  238.38    7.90
  -5   4 -10  237.68    7.30
   6  -4  10   56.39    4.20
  -6   4 -10   45.70    3.00
  -7  -4 -10   53.79    3.20
   7  -4  10   53.29    3.90
  -7   4 -10   53.99    3.00
  -8  -4 -10    1.00    1.60
  -8   4 -10    2.30    1.60
  10  -5 -10   -0.20    0.90
  10   5 -10    0.10    0.90
   9  -5 -10   16.20    1.90
   9   5 -10   19.40    1.60
   8  -5 -10    6.30    1.90
   8   5 -10   13.50    1.50
   7  -5 -10   -1.10    1.20
   7   5 -10   -1.50    1.00
   6  -5 -10   11.20    2.30
   6  -5 -10   20.20    2.80
   6   5 -10   14.50    1.90
   5  -5 -10    2.30    1.80
   5   5 -10   -1.80    1.50
   5   5 -10    2.30    1.20
   4  -5 -10   12.50    2.20
   4  -5 -10   19.50    2.60
   4   5 -10   17.20    2.20
   4   5 -10   17.00    2.20
   3  -5 -10  148.99    5.30
   3   5 -10  153.38    5.00
   3   5 -10  155.48    5.00
   2  -5 -10    6.70    1.70
   2   5 -10    7.10    2.00
   2   5 -10    6.00    1.40
   1  -5 -10    8.00    1.80
   1   5 -10   12.70    1.90
  -1   5  10   15.60    2.20
   0  -5 -10    2.20    1.60
   0   5 -10    3.20    1.20
  -1  -5 -10   -0.50    1.50
  -1   5 -10    0.40    1.30
   1   5  10    1.30    1.60
  -2  -5 -10    4.40    1.60
  -2   5 -10    3.30    1.00
  -3   5 -10    5.30    1.50
  -4   5 -10   21.80    1.70
  21   0 -11   15.10    1.80
  21   0 -11   17.60    2.80
  20   0 -11    4.60    2.00
  19   0 -11    3.00    2.10
  19   0 -11    3.80    1.50
  19   0 -11    4.10    1.20
  18   0 -11   -1.30    1.70
  18   0 -11   -0.90    1.40
  18   0 -11    0.10    1.20
  17   0 -11    9.00    2.10
  16   0 -11    2.10    1.50
  16   0 -11   -0.90    1.60
  16   0 -11   -0.50    1.50
  15   0 -11  616.44   16.10
  15   0 -11  595.44   16.20
  15   0 -11  593.24   16.20
  14   0 -11   -3.80    2.60
  14   0 -11    1.40    1.30
  14   0 -11   -3.40    1.70
  14   0 -11    0.70    1.50
  13   0 -11  104.29    4.60
  13   0 -11  108.69    4.40
  13   0 -11   98.79    4.70
  13   0 -11  105.29    5.50
  12   0 -11   -0.60    1.40
  12   0 -11    5.00    2.30
  12   0 -11   -0.60    2.00
  12   0 -11   -0.50    1.50
  11   0 -11    3.30    1.60
  11   0 -11    3.00    1.30
  11   0 -11    5.80    1.90
  11   0 -11    4.10    2.00
  10   0 -11   -0.50    1.50
  10   0 -11    2.50    2.00
  10   0 -11   -0.10    2.00
  10   0 -11   -1.40    1.40
   9   0 -11  167.88    6.20
   9   0 -11  172.98    5.70
   9   0 -11  157.08    6.00
   9   0 -11  166.18    5.90
   8   0 -11    4.00    2.30
   8   0 -11    3.30    1.70
   8   0 -11   -1.30    1.60
   8   0 -11    0.50    1.70
   7   0 -11  234.58    7.20
   7   0 -11  230.88    7.40
   7   0 -11  233.68    7.50
   6   0 -11    1.00    1.90
   6   0 -11   -0.70    2.00
  -6   0  11   -1.00    1.30
  -5   0  11  213.18    6.20
  -4   0  11   -0.20    1.00
  -3   0  11  366.96    9.70
  -2   0  11    0.20    1.30
  -1   0  11    4.00    1.30
   0   0 -11    2.20    1.70
   0   0  11    0.90    1.30
   1   0  11   11.30    2.10
   2   0  11   -0.10    1.60
   2   0  11   -0.50    1.60
   3   0  11    3.20    1.80
   3   0  11    5.20    1.70
   4   0  11   -1.50    1.70
   4   0  11    0.40    1.50
   5   0  11   86.59    4.00
   5   0  11   86.09    3.90
   6   0  11    1.80    1.80
   6   0  11   -0.10    1.40
   7   0  11   11.70    2.80
   7   0  11   16.80    2.40
   8   0  11   -0.80    1.50
   8   0  11    1.70    1.80
   9   0  11   76.29    3.60
   9   0  11   81.79    3.90
  10   0  11   -0.60    1.30
  10   0  11    1.10    1.50
 -11   0 -11    0.20    1.30
  11   0  11    0.30    2.00
  11   0  11    3.10    1.30
  12   0  11   -1.30    1.10
 -12   0 -11   -1.40    1.20
  12   0  11   -0.30    1.50
  13   0  11   42.60    3.00
 -13   0 -11   45.70    3.00
  13   0  11   44.40    2.70
 -14   0 -11   -0.70    1.50
  14   0  11   -0.60    1.10
  15   0  11    1.30    0.90
  21   1 -11   13.30    1.50
  21   1 -11   12.50    1.60
  20   1 -11    0.20    0.90
  20   1 -11   -0.20    0.90
  19  -1 -11   64.49    3.30
  19   1 -11   59.09    3.00
  19   1 -11   62.69    5.50
  19   1 -11   58.39    2.90
  18  -1 -11    6.10    2.10
  18  -1 -11    8.00    1.70
  18   1 -11   12.00    2.70
  18   1 -11   10.90    2.70
  18   1 -11   10.50    2.00
  17  -1 -11   76.29    3.80
  17  -1 -11   69.49    3.90
  17   1 -11   74.69    3.80
  16  -1 -11    5.70    1.90
  16  -1 -11    7.10    2.90
  16  -1 -11    6.20    1.60
  16   1 -11    5.10    1.40
  16   1 -11    3.30    1.40
  16   1 -11    7.70    1.40
  15  -1 -11   90.79    4.20
  15  -1 -11   91.29    4.10
  15  -1 -11   89.09    5.00
  15   1 -11   87.89    4.10
  15   1 -11   89.69    4.00
  15   1 -11   89.89    4.20
  14  -1 -11    1.30    1.60
  14  -1 -11    4.40    2.30
  14  -1 -11    4.10    1.60
  14   1 -11    3.80    1.40
  14   1 -11    2.10    1.50
  14   1 -11    3.40    1.40
  13  -1 -11  111.09    4.60
  13  -1 -11  114.49    5.50
  13  -1 -11  117.09    5.30
  13   1 -11  115.79    4.70
  13   1 -11  112.49    4.60
  13   1 -11  110.49    4.80
  12  -1 -11  248.18    7.80
  12  -1 -11  238.38    8.10
  12  -1 -11  246.78    7.70
  12   1 -11  237.98    7.60
  12   1 -11  237.98    7.60
  12   1 -11  245.18    7.70
  11  -1 -11  127.79    6.40
  11  -1 -11  155.28    5.60
  11  -1 -11  145.09    6.00
  11   1 -11  158.48    6.10
  11   1 -11  165.78    7.10
  11   1 -11  156.68    5.50
  11   1 -11  144.69    6.00
  10  -1 -11   -1.30    1.70
  10  -1 -11    1.10    1.50
  10  -1 -11   -2.10    1.90
  10   1 -11   -0.60    1.60
  10   1 -11   -1.50    2.00
  10   1 -11    0.60    1.30
  10   1 -11    2.90    1.80
   9  -1 -11  153.18    5.50
   9  -1 -11  147.99    5.80
   9  -1 -11  147.69    5.60
   9   1 -11  150.48    5.60
   9   1 -11  146.59    5.50
   9   1 -11  155.08    5.40
   9   1 -11  147.59    5.70
   8  -1 -11   25.20    3.20
   8  -1 -11   25.70    3.40
   8  -1 -11   21.80    3.10
   8   1 -11   24.40    2.90
   8   1 -11   26.60    3.00
   8   1 -11   25.30    3.00
   8   1 -11   21.50    3.30
   7  -1 -11    5.30    2.00
  -7  -1  11    6.60    2.80
   7  -1 -11   -4.10    1.60
   7  -1 -11   -0.50    1.70
   7   1 -11    1.20    1.80
   7   1 -11   -0.90    1.50
   7   1 -11    0.80    1.80
   7   1 -11   -2.60    1.80
   6  -1 -11   81.19    4.00
  -6  -1  11   80.39    4.90
   6  -1 -11   80.49    4.10
   6  -1 -11   79.89    4.50
   6   1 -11   73.39    4.20
   6   1 -11   76.29    4.10
   6   1 -11   81.79    4.10
   6   1 -11   77.59    3.90
   5  -1 -11   96.29    4.30
   5  -1 -11  101.89    5.60
  -5  -1  11  100.79    4.80
   5  -1 -11  102.19    5.00
   5   1 -11  104.09    4.60
   4  -1 -11   16.50    4.00
  -4  -1  11   13.50    3.40
   4  -1 -11   10.20    2.00
   4   1 -11   11.70    2.20
   3  -1 -11   12.40    3.00
   3  -1 -11   12.30    2.90
  -3  -1  11   18.80    3.30
   3   1 -11   14.70    2.20
  -2  -1  11   35.80    3.50
   2  -1 -11   44.90    3.20
   2   1 -11   35.40    3.20
  -1  -1  11  133.09    5.50
  -1  -1  11  130.09    4.80
   1  -1 -11  135.49    4.80
   1   1 -11  139.69    5.40
   0  -1  11   89.39    5.00
   0  -1  11   88.79    3.80
   0  -1 -11   87.29    4.10
   0  -1  11   85.69    4.00
   0   1 -11   78.89    4.40
  -1  -1 -11   47.10    2.90
   1  -1  11   50.79    3.10
   1  -1  11   45.70    3.10
   1   1  11   50.89    3.00
  -1   1 -11   41.10    3.90
   2  -1  11   -1.10    1.60
   2  -1  11   -2.20    1.40
  -2  -1 -11   -0.20    1.40
  -2   1 -11   -3.20    2.40
   2   1  11   -2.40    2.30
   2   1  11   -2.10    1.50
   3  -1  11    0.70    1.50
  -3  -1 -11    3.30    1.50
   3  -1  11    3.40    1.50
   3   1  11    6.30    2.20
   3   1  11    1.30    1.50
  -3   1 -11    2.70    2.60
   4  -1  11   27.10    2.60
  -4  -1 -11   29.40    2.40
   4  -1  11   27.70    2.50
   4   1  11   23.80    2.70
   4   1  11   20.90    3.30
   5  -1  11  290.07   10.10
   5  -1  11  313.57    8.90
  -5  -1 -11  310.07    9.00
   5   1  11  304.27    9.00
  -6  -1 -11   48.20    3.00
   6  -1  11   51.09    3.00
   6  -1  11   45.20    3.10
   6   1  11   43.10    3.40
   6   1  11   51.59    3.10
   7  -1  11   42.40    3.00
   7  -1  11   41.50    2.90
  -7  -1 -11   40.80    2.90
   7   1  11   40.70    3.10
   7   1  11   44.30    3.10
   8  -1  11   24.70    2.60
  -8  -1 -11   25.20    3.10
   8   1  11   29.50    2.90
   8   1  11   21.00    2.80
  -9  -1 -11   -0.80    1.50
   9  -1  11   -0.50    1.30
   9   1  11   -0.60    1.50
   9   1  11   -1.10    1.40
 -10  -1 -11    6.90    1.80
  10  -1  11    6.50    1.50
  10   1  11    5.80    1.60
  10   1  11    6.30    1.40
 -11  -1 -11    1.40    1.70
  11  -1  11    1.50    1.50
  11   1  11    0.30    1.40
  11   1  11    1.70    1.40
  12  -1  11   -1.50    1.20
 -12  -1 -11    4.80    1.60
  12   1  11    0.40    1.20
  12   1  11   -0.40    1.30
  13  -1  11   31.00    2.20
 -13  -1 -11   31.80    2.70
  13   1  11   29.30    2.20
  13   1  11   28.10    2.30
 -13   1 -11   36.40    2.80
  14  -1  11    0.80    1.00
 -14  -1 -11    0.10    1.60
  14   1  11    0.60    1.10
  14   1  11   -0.40    1.00
 -14   1 -11   -0.30    1.30
  15  -1  11    1.10    1.00
  15   1  11    2.20    1.20
  15   1  11    1.50    1.00
  20   2 -11    6.70    1.50
  19   2 -11   35.80    2.10
  19   2 -11   35.70    2.20
  18  -2 -11   38.80    4.00
  18   2 -11   35.90    2.40
  18   2 -11   34.20    2.80
  18   2 -11   37.90    2.60
  17  -2 -11    2.60    1.70
  17  -2 -11    2.60    2.30
  17   2 -11    2.20    1.30
  17   2 -11    1.40    1.30
  17   2 -11    1.90    1.20
  16  -2 -11   93.19    4.50
  16  -2 -11   85.69    4.40
  16   2 -11   85.89    3.90
  16   2 -11   81.19    3.70
  16   2 -11   87.59    3.90
  15  -2 -11   -0.20    2.50
  15  -2 -11   -0.20    1.60
  15   2 -11   -0.80    1.30
  15   2 -11   -0.60    1.20
  15   2 -11    0.10    1.30
  14  -2 -11   12.40    2.80
  14  -2 -11    9.70    2.00
  14   2 -11   11.60    2.40
  14   2 -11   12.80    2.40
  14   2 -11   11.50    2.20
  13  -2 -11   11.70    2.90
  13  -2 -11   11.00    2.60
  13  -2 -11   10.80    2.70
  13   2 -11   11.70    1.90
  13   2 -11   14.60    2.50
  13   2 -11   13.70    2.50
  12  -2 -11  198.58    7.20
  12  -2 -11  204.28    7.30
  12  -2 -11  210.38    7.10
  12   2 -11  211.48    6.90
  12   2 -11  205.18    6.80
  12   2 -11  207.18    7.00
  11  -2 -11   44.00    4.30
  11  -2 -11   47.00    3.50
  11  -2 -11   41.80    3.60
  11   2 -11   46.20    4.30
  11   2 -11   47.40    3.20
  11   2 -11   49.90    3.30
  11   2 -11   46.00    3.30
  10  -2 -11   18.80    3.70
  10  -2 -11   15.60    2.80
  10  -2 -11   15.60    3.00
  10   2 -11   15.20    3.50
  10   2 -11   11.20    1.90
  10   2 -11   15.50    2.50
  10   2 -11   13.00    2.80
   9  -2 -11   67.19    4.00
   9  -2 -11   63.29    4.40
   9  -2 -11   65.59    3.90
   9   2 -11   61.69    4.00
   9   2 -11   61.09    3.60
   9   2 -11   69.79    4.40
   9   2 -11   63.89    3.80
   8  -2 -11   37.40    3.40
   8  -2 -11   31.20    3.30
   8  -2 -11   36.60    3.90
   8   2 -11   34.90    3.20
   8   2 -11   32.50    3.70
   8   2 -11   37.60    3.50
   8   2 -11   38.30    3.10
   7  -2 -11  116.89    6.90
   7  -2 -11  109.39    5.00
   7  -2 -11  105.59    4.80
   7  -2 -11  115.99    5.10
   7   2 -11  101.49    4.70
   7   2 -11  108.29    4.70
   7   2 -11  110.49    5.10
   7   2 -11  108.69    4.60
   6  -2 -11   14.50    3.00
   6  -2 -11   15.70    3.20
   6  -2 -11   12.60    3.30
   6   2 -11   10.60    2.80
   6   2 -11   12.60    2.90
   6   2 -11   12.70    3.10
   5  -2 -11   18.80    3.60
   5  -2 -11   26.20    3.40
   5  -2 -11   20.80    2.90
   5   2 -11   15.50    2.90
   5   2 -11   23.10    3.50
   4  -2 -11  153.78    6.20
   4  -2 -11  162.98    5.60
   4  -2 -11  153.38    6.40
   4   2 -11  166.18    5.90
   4   2 -11  159.98    6.20
   3  -2 -11   53.89    4.60
   3  -2 -11   60.49    3.20
   3  -2 -11   52.39    4.30
   3   2 -11   56.69    3.40
   3   2 -11   44.20    4.60
  -2  -2  11   77.39    3.70
   2  -2 -11   79.69    5.10
   2  -2 -11   79.69    3.70
   2  -2 -11   79.19    4.90
   2   2 -11   78.69    3.90
   2   2 -11   76.39    5.60
   1  -2 -11  153.58    6.50
   1  -2 -11  159.48    5.40
   1  -2 -11  140.79    7.00
  -1  -2  11  159.68    5.50
   1   2 -11  157.38    5.60
  -1   2  11  158.48    5.60
   0  -2  11   56.69    3.40
   0  -2 -11   56.09    3.10
   0   2  11   62.79    3.50
   0   2 -11   57.99    3.50
  -1  -2 -11    6.80    1.60
   1  -2  11    8.50    1.90
   1  -2  11    6.40    2.20
  -1   2 -11    4.80    1.60
   1   2  11    5.10    1.50
  -2  -2 -11   83.69    3.90
   2  -2  11   94.89    4.10
   2  -2  11   94.89    4.20
   2   2  11   91.19    4.10
  -2   2 -11   90.09    4.40
   3  -2  11   42.00    3.10
  -3  -2 -11   35.60    2.80
   3  -2  11   37.30    3.00
  -3   2 -11   33.40    3.50
   3   2  11   38.50    3.00
   4  -2  11   99.99    4.30
   4  -2  11  106.89    4.30
  -4  -2 -11   98.89    4.30
   4   2  11   95.29    4.30
  -4   2 -11  100.79    4.70
   5  -2  11   68.29    3.50
   5  -2  11   61.99    3.40
  -5  -2 -11   62.19    3.50
  -5   2 -11   66.59    4.30
   5   2  11   62.39    3.50
  -6  -2 -11  197.28    6.80
   6  -2  11  196.88    6.50
   6   2  11  198.68    6.60
  -6   2 -11  193.48    7.10
  -7  -2 -11  108.79    4.60
   7  -2  11  106.99    4.50
   7  -2  11  101.99    4.30
   7   2  11  104.19    5.10
   7   2  11  100.49    4.30
  -8  -2 -11   53.29    3.50
   8  -2  11   55.09    3.30
   8  -2  11   56.99    3.30
   8   2  11   52.29    3.20
   8   2  11   55.49    4.00
   9  -2  11    8.20    1.90
   9  -2  11   13.40    2.20
  -9  -2 -11    9.00    1.90
   9   2  11    9.60    3.50
   9   2  11    5.50    1.60
 -10  -2 -11    5.40    1.70
  10  -2  11    6.00    1.50
  10   2  11    6.10    1.40
  10   2  11    6.90    2.20
  11  -2  11   13.50    2.10
 -11  -2 -11   10.60    2.40
  11   2  11   11.20    2.00
  11   2  11   10.80    2.10
 -12  -2 -11    4.80    1.50
  12  -2  11    6.90    1.40
  12   2  11    4.50    1.40
  12   2  11    5.20    2.60
 -13  -2 -11   11.60    2.50
  13  -2  11   17.40    2.10
  13   2  11   12.50    1.50
  14   2  11   16.70    1.60
  17  -3 -11    2.30    1.90
  17   3 -11    5.10    1.60
  17   3 -11    2.90    1.20
  16  -3 -11    0.60    1.60
  16  -3 -11   -1.00    1.50
  16   3 -11   -0.10    1.10
  16   3 -11   -0.40    1.50
  15  -3 -11    0.40    1.30
  15  -3 -11    1.80    1.50
  15   3 -11    0.80    1.20
  15   3 -11   -1.40    1.50
  15   3 -11    1.30    1.20
  14  -3 -11   30.10    2.80
  14  -3 -11   25.30    2.80
  14   3 -11   27.80    2.40
  14   3 -11   30.30    2.60
  14   3 -11   30.20    3.10
  13  -3 -11   47.10    3.30
  13  -3 -11   39.40    3.30
  13   3 -11   42.40    3.90
  13   3 -11   55.89    3.70
  13   3 -11   46.20    3.10
  12  -3 -11   -0.50    1.50
  12  -3 -11    0.30    1.30
  12   3 -11    2.70    1.30
  12   3 -11    0.70    1.50
  11  -3 -11   -2.70    1.50
  11  -3 -11   -0.60    1.30
  11   3 -11    1.40    1.20
  10  -3 -11    1.20    1.60
  10  -3 -11    0.70    1.60
  10   3 -11   -0.20    2.20
  10   3 -11    0.50    1.40
   9  -3 -11   42.80    4.00
   9  -3 -11   43.20    3.60
   9   3 -11   41.90    3.70
   9   3 -11   51.59    3.30
   8  -3 -11    7.40    2.30
   8  -3 -11    8.20    2.10
   8  -3 -11    7.40    1.70
   8   3 -11    7.30    1.70
   8   3 -11    5.60    2.10
   7  -3 -11  114.69    5.20
   7  -3 -11  115.49    5.00
   7  -3 -11  113.99    5.00
   7   3 -11  114.89    5.00
   7   3 -11  115.59    4.70
   6  -3 -11    8.40    1.90
   6  -3 -11    6.60    2.00
   6  -3 -11    4.40    1.70
   6   3 -11    4.50    1.90
   6   3 -11    7.30    1.80
   5  -3 -11  209.18    6.80
   5  -3 -11  201.68    7.20
   5  -3 -11  202.28    6.90
   5   3 -11  193.38    6.80
   5   3 -11  199.78    6.70
   4  -3 -11  294.47    9.30
  -4  -3  11  313.97    9.10
   4  -3 -11  302.27    9.70
   4  -3 -11  317.87    9.20
   4   3 -11  313.47    9.40
   4   3 -11  301.77    9.20
   3  -3 -11  234.88    7.70
   3  -3 -11  249.18    8.40
  -3  -3  11  251.07    7.70
   3  -3 -11  246.58    8.10
   3   3 -11  239.18    7.80
  -3   3  11  234.28    8.00
   3   3 -11  250.77    7.90
   2  -3 -11  109.19    5.10
  -2  -3  11  115.49    4.80
   2  -3 -11  111.79    4.60
   2  -3 -11  117.69    5.90
  -2   3  11  110.59    5.10
   2   3 -11  114.19    4.80
   2   3 -11  118.09    5.20
   1  -3 -11   22.00    4.80
   1  -3 -11   24.00    3.40
  -1  -3  11   25.00    3.30
   1  -3 -11   21.90    2.60
  -1   3  11   25.70    3.50
   1   3 -11   30.30    4.30
   1   3 -11   25.70    3.00
   0  -3 -11    0.50    1.40
   0  -3  11    0.20    1.90
   0  -3 -11    2.70    2.20
   0   3  11    0.80    1.90
   0   3 -11    1.50    1.50
  -1  -3 -11   23.20    4.40
   1  -3  11   34.60    3.30
  -1   3 -11   32.80    2.80
   1   3  11   33.20    3.20
  -2  -3 -11   22.20    2.80
   2  -3  11   21.80    2.90
  -2   3 -11   22.90    2.50
   2   3  11   23.40    3.00
   3  -3  11    9.30    2.60
   3  -3  11    7.20    2.00
  -3  -3 -11    9.40    2.00
  -3   3 -11    7.90    1.80
   3   3  11   10.70    1.90
  -4  -3 -11   39.00    3.20
   4  -3  11   36.90    3.50
   4  -3  11   42.70    3.70
   4   3  11   42.20    3.10
  -4   3 -11   36.10    3.00
  -5  -3 -11   21.90    4.00
   5  -3  11   19.10    3.00
   5  -3  11   16.00    3.10
  -5   3 -11   18.70    2.80
   5   3  11   19.20    2.50
  -6  -3 -11   78.69    4.10
   6  -3  11   84.79    4.10
   6   3  11   81.89    3.70
  -6   3 -11   81.19    4.00
   7  -3  11    1.20    1.70
   7  -3  11    3.30    1.90
  -7  -3 -11   -1.00    2.10
   7   3  11   -0.20    1.30
  -7   3 -11    1.10    1.90
   8  -3  11    4.40    1.90
   8  -3  11    4.80    2.00
  -8  -3 -11    2.00    1.50
   8   3  11    4.40    1.40
   9  -3  11   24.40    3.00
  -9  -3 -11   18.40    4.10
   9   3  11   26.30    2.30
 -10  -3 -11  105.79    4.40
  10   3  11  100.49    3.70
 -11  -3 -11   13.90    2.70
  11   3  11   10.50    1.60
  12   3  11    0.90    1.00
  15  -4 -11    1.90    1.00
  15   4 -11    2.40    1.00
  14  -4 -11   12.10    3.00
  14   4 -11    9.20    2.20
  13  -4 -11    1.70    1.20
  13  -4 -11    1.20    1.10
  13   4 -11    0.60    1.00
  12  -4 -11   26.10    2.40
  12  -4 -11   26.00    2.50
  12   4 -11   28.00    2.10
  11  -4 -11   74.19    3.70
  11  -4 -11   84.39    4.40
  11   4 -11   72.19    3.20
  10  -4 -11    1.60    1.40
  10  -4 -11    1.40    1.20
  10   4 -11    1.10    1.10
   9  -4 -11    3.70    1.60
   9  -4 -11   -0.40    3.00
   9  -4 -11    1.30    1.10
   9   4 -11    1.90    1.30
   8  -4 -11    5.10    2.10
   8  -4 -11    6.70    1.80
   8  -4 -11    3.40    1.40
   8   4 -11    5.80    1.40
   8   4 -11   13.40    3.10
   7  -4 -11    3.30    1.70
   7  -4 -11    2.90    1.90
   7   4 -11    3.40    1.80
   7   4 -11    2.70    1.50
   6  -4 -11   77.79    4.10
   6  -4 -11   75.79    3.80
   6   4 -11   80.09    4.80
   6   4 -11   80.39    4.10
   5  -4 -11  153.38    5.50
   5  -4 -11  136.59    5.80
   5  -4 -11  150.88    5.60
   5   4 -11  139.89    5.90
   5   4 -11  149.99    5.30
   4  -4 -11    1.10    1.70
   4  -4 -11   -0.80    1.20
   4  -4 -11    0.80    1.80
   4   4 -11    2.00    1.40
   4   4 -11    2.10    1.50
   3  -4 -11   61.09    3.50
   3  -4 -11   57.89    3.60
   3   4 -11   64.19    3.60
   3   4 -11   60.89    3.30
   2  -4 -11    6.50    1.70
   2  -4 -11   10.00    2.80
   2  -4 -11   11.20    2.70
   2   4 -11   13.60    2.30
   1  -4 -11   38.70    3.10
   1   4 -11   37.90    4.20
   1   4 -11   36.60    2.70
   0  -4 -11    3.30    2.20
   0   4 -11    4.00    1.40
  -1  -4 -11    2.00    1.70
  -2  -4 -11   20.30    2.60
  -2   4 -11   20.70    2.60
  -3  -4 -11   10.50    2.80
  -3   4 -11    4.50    1.40
  -4  -4 -11   65.19    3.50
  -4   4 -11   60.29    3.10
  -5  -4 -11    0.30    1.50
  -5   4 -11    0.90    1.20
  -6  -4 -11   33.00    2.80
  -6   4 -11   32.70    2.50
  -7  -4 -11    5.60    1.70
  -7   4 -11    5.70    2.10
  -8  -4 -11    4.00    1.80
   9  -5 -11    0.80    1.10
   9   5 -11   -1.20    0.90
   8  -5 -11    3.20    1.20
   8   5 -11    8.40    1.60
   7  -5 -11    9.40    2.10
   7   5 -11   11.80    1.70
   6  -5 -11    1.60    1.50
   6   5 -11    1.50    1.10
   6   5 -11    2.70    2.30
   5  -5 -11   46.10    3.40
   5   5 -11   49.99    2.60
   5   5 -11   60.29    3.00
   4  -5 -11   14.90    2.90
   4   5 -11   16.20    2.20
   4   5 -11   10.20    2.50
   3  -5 -11    2.30    1.80
   3   5 -11   -1.60    1.60
   3   5 -11    2.30    1.20
   2  -5 -11   45.10    3.20
   2   5 -11   43.70    2.40
   1  -5 -11    1.80    1.80
  -1   5  11   -1.20    1.30
   1   5 -11   -0.40    1.00
   0  -5 -11    4.90    1.80
   0   5  11    8.00    1.80
   0   5 -11    8.40    1.60
  -1   5 -11    1.80    1.00
  -2   5 -11    6.70    1.50
  -3   5 -11    2.00    1.00
  21   0 -12    0.20    1.10
  20   0 -12    0.40    1.00
  20   0 -12    0.20    1.50
  19   0 -12    0.30    1.00
  19   0 -12    1.80    1.50
  19   0 -12    0.60    1.70
  18   0 -12   72.59    3.70
  18   0 -12   69.99    3.30
  18   0 -12   73.89    3.60
  17   0 -12   -1.80    1.40
  17   0 -12    0.40    1.60
  16   0 -12    2.10    1.60
  16   0 -12    3.40    1.40
  16   0 -12    2.70    1.50
  15   0 -12   -0.70    1.30
  15   0 -12   -1.30    1.70
  15   0 -12    0.50    2.70
  15   0 -12   -0.20    1.30
  14   0 -12   30.30    2.70
  14   0 -12   33.00    2.90
  14   0 -12   33.70    4.30
  14   0 -12   35.90    3.20
  13   0 -12    0.20    1.70
  13   0 -12    3.10    1.40
  13   0 -12   -1.30    1.20
  13   0 -12   -1.10    2.20
  12   0 -12    7.90    2.30
  12   0 -12    1.90    2.00
  12   0 -12    2.70    1.50
  12   0 -12    4.20    1.60
  11   0 -12    0.00    1.90
  11   0 -12    2.90    1.90
  10   0 -12   27.70    2.80
  10   0 -12   23.60    2.60
  10   0 -12   27.10    3.20
  10   0 -12   23.00    3.10
   9   0 -12   -1.10    1.50
   9   0 -12   -2.40    2.20
   9   0 -12   -3.00    1.60
   9   0 -12    0.30    1.30
   8   0 -12   74.19    3.80
   8   0 -12   80.49    4.30
   8   0 -12   74.19    3.80
   8   0 -12   78.29    3.90
   7   0 -12   -2.80    2.20
   7   0 -12   -0.30    1.40
   7   0 -12   -1.10    1.70
   7   0 -12   -2.30    1.60
   6   0 -12  169.98    5.90
   6   0 -12  170.18    6.10
   6   0 -12  172.68    6.00
   5   0 -12    4.20    1.80
   5   0 -12   -0.50    1.60
   4   0 -12  322.17    9.40
   4   0 -12  309.77    9.00
   3   0 -12    0.00    1.80
   3   0 -12    1.10    1.80
   2   0 -12 2375.86   58.19
  -2   0  12 2378.86   57.89
  -1   0  12    1.90    1.80
   1   0 -12   -2.00    2.20
   0   0 -12  263.77    8.80
   0   0  12  266.47    8.10
   0   0 -12  283.17    8.00
  -1   0 -12   -1.30    2.60
   1   0  12    0.10    1.70
  -1   0 -12    1.20    1.70
   2   0  12   30.80    2.90
   2   0  12   38.80    2.90
   3   0  12   -0.40    1.60
   3   0  12    1.20    1.70
   4   0  12   25.70    2.80
   4   0  12   30.10    3.10
   5   0  12   -1.40    1.50
   5   0  12    0.00    1.50
   6   0  12   -0.50    1.60
   6   0  12   -0.50    1.40
   7   0  12   -0.20    1.70
   7   0  12   -0.30    1.40
   8   0  12    5.90    1.80
   8   0  12    1.80    1.30
   9   0  12    0.20    1.20
  -9   0 -12    0.80    1.50
   9   0  12   -1.00    1.50
  10   0  12    9.40    2.00
 -10   0 -12    4.30    1.40
  11   0  12   -1.20    1.60
 -11   0 -12   -0.10    1.20
  12   0  12   29.20    2.40
 -12   0 -12   28.30    3.90
  12   0  12   26.90    2.80
  13   0  12   -1.90    1.00
  13   0  12   -0.80    1.80
 -13   0 -12   -0.40    1.50
  14   0  12   40.40    2.10
  20   1 -12    2.20    0.90
  20   1 -12    2.20    1.00
  19  -1 -12   17.00    3.70
  19  -1 -12   11.00    1.80
  19   1 -12   18.20    2.00
  19   1 -12   15.60    2.80
  19   1 -12   14.50    1.80
  18  -1 -12   27.10    2.60
  18  -1 -12   24.50    3.00
  18   1 -12   23.50    2.10
  18   1 -12   21.40    2.30
  18   1 -12   23.10    2.60
  17  -1 -12    0.10    1.60
  17  -1 -12   -2.00    1.50
  17   1 -12   -0.20    1.30
  17   1 -12   -0.70    1.40
  17   1 -12   -1.20    1.20
  16  -1 -12   -0.50    1.30
  16  -1 -12    1.10    2.40
  16  -1 -12    1.10    1.60
  16   1 -12    1.00    1.30
  16   1 -12    1.10    1.30
  16   1 -12    0.90    1.40
  15  -1 -12    0.10    2.10
  15  -1 -12    2.60    1.40
  15  -1 -12    4.20    1.60
  15   1 -12    3.00    1.30
  15   1 -12    2.40    1.50
  15   1 -12    1.50    1.20
  14  -1 -12  198.88    6.90
  14  -1 -12  202.08    7.10
  14  -1 -12  205.88    6.60
  14   1 -12  200.98    6.70
  14   1 -12  193.28    6.50
  14   1 -12  188.98    6.70
  13  -1 -12    8.20    2.20
  13  -1 -12    6.40    1.50
  13  -1 -12   12.30    2.50
  13   1 -12   11.50    2.40
  13   1 -12    8.50    1.60
  13   1 -12    8.40    1.70
  13   1 -12   16.30    4.10
  12  -1 -12   55.79    3.40
  12  -1 -12   53.19    3.30
  12  -1 -12   56.59    3.90
  12   1 -12   48.90    3.20
  12   1 -12   50.19    4.20
  12   1 -12   51.69    3.30
  12   1 -12   50.19    3.50
  11  -1 -12    1.70    1.50
  11  -1 -12    1.80    1.60
  11  -1 -12    1.60    2.00
  11   1 -12   -2.30    1.30
  11   1 -12    1.40    1.50
  11   1 -12   -0.10    1.50
  11   1 -12    2.20    2.00
  10  -1 -12  132.29    5.40
  10  -1 -12  130.09    5.40
  10  -1 -12  129.09    5.00
  10   1 -12  132.89    5.50
  10   1 -12  130.69    5.10
  10   1 -12  134.49    5.00
  10   1 -12  130.79    5.20
   9  -1 -12  118.59    5.00
   9  -1 -12  120.49    5.20
   9  -1 -12  116.39    4.80
   9   1 -12  124.49    4.80
   9   1 -12  113.39    4.70
   9   1 -12  113.99    4.90
   9   1 -12  118.39    4.90
   8  -1 -12   76.79    4.10
   8  -1 -12   72.49    4.10
   8  -1 -12   71.89    3.80
   8   1 -12   73.99    3.90
   8   1 -12   68.39    3.70
   8   1 -12   71.59    4.00
   8   1 -12   70.99    3.80
   7  -1 -12   10.00    2.00
   7  -1 -12    8.30    1.80
   7  -1 -12   13.90    2.90
   7   1 -12    8.40    2.00
   7   1 -12    8.40    1.80
   7   1 -12    7.20    1.90
   7   1 -12    8.00    2.00
   6  -1 -12    6.70    2.00
   6  -1 -12    3.90    1.80
  -6  -1  12   -1.80    2.90
   6  -1 -12    4.90    1.90
   6   1 -12    8.40    1.90
   6   1 -12    3.50    1.90
   6   1 -12    3.10    1.80
   5  -1 -12   48.60    3.30
   5  -1 -12   43.60    3.70
  -5  -1  12   56.19    5.60
   5  -1 -12   44.90    4.00
   5   1 -12   43.10    3.40
   5   1 -12   47.20    3.60
   5   1 -12   39.50    4.10
   4  -1 -12   12.80    2.40
   4  -1 -12   10.70    2.00
   4  -1 -12    9.30    2.50
  -4  -1  12   15.90    4.60
   4   1 -12    7.60    2.50
   4   1 -12   10.60    2.70
   4   1 -12   16.00    3.50
   3  -1 -12   10.00    2.20
  -3  -1  12    3.70    2.50
   3  -1 -12    7.70    4.70
   3   1 -12    6.70    2.00
   3   1 -12    8.90    2.30
   2  -1 -12    3.30    2.40
  -2  -1  12   -0.50    2.40
   2  -1 -12   -3.40    1.80
  -2  -1  12    1.80    1.30
   2   1 -12    1.00    1.80
   2   1 -12   -1.50    2.40
  -1  -1  12    3.60    1.60
   1  -1 -12    5.20    3.00
   1  -1 -12    4.00    1.80
   1   1 -12    7.10    2.00
   0  -1 -12   43.80    3.10
   0  -1  12   44.40    3.00
   0  -1 -12   34.50    5.70
   0   1  12   45.10    4.40
   0   1 -12   40.30    3.70
   1  -1  12  472.05   12.90
   1  -1  12  476.95   13.20
  -1  -1 -12  476.85   12.80
   1   1  12  468.45   12.90
   1   1  12  476.15   13.10
  -1   1 -12  485.35   13.30
   2  -1  12   17.70    3.90
  -2  -1 -12    9.60    1.70
   2  -1  12   12.60    2.30
   2   1  12   10.80    2.40
   2   1  12   14.60    3.50
  -2   1 -12   19.70    3.50
   3  -1  12  248.58    7.70
  -3  -1 -12  251.27    7.80
   3  -1  12  259.67    8.50
  -3   1 -12  262.77    8.50
   3   1  12  264.67    8.00
   3   1  12  262.67    7.90
   4  -1  12  110.09    7.00
  -4  -1 -12  107.49    4.40
   4  -1  12  105.29    4.30
   4   1  12  110.59    4.50
   4   1  12  111.99    4.60
  -5  -1 -12    6.30    1.60
   5  -1  12    5.10    1.60
   5   1  12   10.10    2.00
   5   1  12    6.00    1.50
  -6  -1 -12  110.19    4.50
   6  -1  12  100.79    4.70
   6   1  12  102.09    4.40
   6   1  12  105.39    4.50
  -7  -1 -12   51.39    3.30
   7  -1  12   49.20    3.10
   7   1  12   52.09    3.30
   7   1  12   51.09    3.10
  -8  -1 -12   29.40    2.80
   8  -1  12   31.60    2.80
   8   1  12   35.10    2.70
   8   1  12   33.70    2.80
   9  -1  12   26.90    2.50
  -9  -1 -12   30.50    3.00
   9   1  12   31.80    2.90
   9   1  12   28.30    2.60
 -10  -1 -12   13.70    2.60
  10   1  12   15.30    3.50
  10   1  12   12.80    2.40
 -11  -1 -12    8.30    1.70
  11  -1  12   11.60    2.00
  11   1  12   10.20    2.20
  11   1  12   11.70    2.10
  12  -1  12   -0.20    1.10
 -12  -1 -12    1.00    1.50
  12   1  12    0.30    1.10
 -12   1 -12    1.90    1.50
  12   1  12    2.00    1.20
 -13  -1 -12   23.80    2.50
  13  -1  12   21.00    1.80
  13   1  12   24.50    2.10
 -13   1 -12   24.00    2.40
  13   1  12   23.00    1.90
  14  -1  12   15.90    1.60
  14   1  12   23.50    2.00
  14   1  12   21.10    2.00
  19   2 -12   27.40    3.10
  19   2 -12   23.50    2.10
  19   2 -12   27.60    1.90
  18  -2 -12    1.80    1.90
  18   2 -12   -0.30    1.20
  18   2 -12    0.90    1.30
  18   2 -12    0.40    1.00
  17  -2 -12   32.80    3.60
  17  -2 -12   37.60    2.90
  17   2 -12   33.70    2.50
  17   2 -12   35.60    2.50
  17   2 -12   34.50    2.50
  16  -2 -12  124.09    5.00
  16  -2 -12  125.69    5.00
  16   2 -12  118.79    4.50
  16   2 -12  117.69    4.60
  16   2 -12  124.99    4.70
  15  -2 -12    0.60    1.80
  15  -2 -12    0.70    1.90
  15   2 -12    0.40    1.20
  14  -2 -12   30.00    2.90
  14  -2 -12   22.40    3.00
  14  -2 -12   24.60    4.30
  14   2 -12   26.90    2.50
  14   2 -12   28.90    2.60
  14   2 -12   26.70    2.60
  13  -2 -12    5.70    2.10
  13  -2 -12    6.20    1.90
  13  -2 -12    5.50    1.70
  13   2 -12    5.30    1.50
  13   2 -12    5.60    1.40
  13   2 -12    5.00    1.50
  12  -2 -12  397.26   11.10
  12  -2 -12  385.86   11.50
  12  -2 -12  391.76   11.50
  12   2 -12  384.26   11.20
  12   2 -12  381.46   11.20
  12   2 -12  380.06   11.30
  12   2 -12  380.96   10.90
  11  -2 -12  469.05   13.40
  11  -2 -12  468.65   13.20
  11  -2 -12  465.35   12.90
  11   2 -12  463.35   13.10
  11   2 -12  460.55   12.90
  11   2 -12  468.75   13.20
  11   2 -12  467.25   13.00
  10  -2 -12    7.80    2.10
  10  -2 -12    5.80    1.80
  10  -2 -12    6.40    1.80
  10   2 -12    5.20    1.70
  10   2 -12    3.00    2.00
  10   2 -12    5.50    1.50
  10   2 -12    4.10    1.70
   9  -2 -12  423.16   11.70
   9  -2 -12  401.66   11.90
   9  -2 -12  426.86   12.20
   9   2 -12  405.86   11.90
   9   2 -12  414.76   11.90
   9   2 -12  411.36   12.30
   9   2 -12  425.26   11.70
   8  -2 -12   54.49    4.20
   8  -2 -12   62.39    3.90
   8   2 -12   57.89    3.60
   8   2 -12   62.59    4.10
   8   2 -12   63.79    3.50
   8   2 -12   55.89    3.70
   7  -2 -12    4.80    2.60
   7   2 -12    6.20    2.30
   7   2 -12    4.60    2.30
   6  -2 -12    4.10    2.10
   6  -2 -12    2.00    1.80
   6   2 -12    4.90    1.80
   6   2 -12    1.30    2.50
   6   2 -12    2.70    1.60
   5  -2 -12  170.88    6.10
   5  -2 -12  181.98    6.50
   5  -2 -12  174.18    6.60
   5   2 -12  175.28    6.30
   5   2 -12  173.18    6.40
   4  -2 -12   -1.20    1.90
   4  -2 -12   -1.70    2.00
   4  -2 -12   -0.60    2.10
   4   2 -12    0.10    1.70
   4   2 -12    1.60    2.10
   3  -2 -12  234.48    7.30
   3  -2 -12  229.28    8.10
  -3  -2  12  231.58    7.30
   3  -2 -12  236.28    8.20
   3   2 -12  243.58    7.60
   3   2 -12  232.68    8.00
   2  -2 -12   16.60    2.70
  -2  -2  12   17.30    2.50
   2  -2 -12   24.00    4.30
   2  -2 -12   19.10    2.70
   2   2 -12   16.70    2.60
   1  -2 -12   14.80    2.80
   1  -2 -12   12.20    2.90
  -1  -2  12   15.50    2.40
   1  -2 -12   16.00    2.60
   1   2 -12   13.30    2.60
  -1   2  12   15.80    2.60
   0  -2 -12   32.50    2.80
   0  -2  12   35.80    2.90
   0   2 -12   30.00    2.90
   0   2  12   27.90    3.00
   1  -2  12   90.99    4.10
  -1  -2 -12   83.49    3.90
   1   2  12   88.39    4.00
  -1   2 -12   85.89    4.60
   2  -2  12    0.00    1.90
  -2  -2 -12    1.20    1.60
   2  -2  12    1.40    1.50
   2   2  12    1.40    1.50
  -2   2 -12    0.80    1.70
  -3  -2 -12   93.79    4.20
   3  -2  12   92.59    4.20
   3  -2  12   88.09    4.30
   3   2  12   95.69    4.10
  -3   2 -12   92.09    4.50
  -4  -2 -12  285.67    8.80
   4  -2  12  271.27    8.40
   4  -2  12  288.27    8.50
  -4   2 -12  286.87    8.80
   4   2  12  282.07    8.60
   5  -2  12    8.40    2.20
  -5  -2 -12   12.20    2.50
   5  -2  12   12.10    2.30
   5   2  12   11.40    2.30
  -5   2 -12    8.60    2.20
  -6  -2 -12    0.40    1.60
   6  -2  12   -0.90    1.40
   6  -2  12    0.00    1.70
  -6   2 -12    0.40    2.50
   6   2  12   -0.10    1.30
  -7  -2 -12   21.60    2.80
   7  -2  12   22.30    2.40
   7  -2  12   23.30    2.90
   7   2  12   22.60    2.50
  -8  -2 -12    9.50    2.00
   8  -2  12   11.50    2.20
   8   2  12   11.30    2.50
   8   2  12   12.10    3.10
   9  -2  12    5.40    1.40
  -9  -2 -12    8.20    1.80
   9   2  12    4.70    2.30
   9   2  12    7.60    1.50
 -10  -2 -12   17.20    2.50
  10  -2  12   15.90    2.20
  10   2  12   23.00    3.80
  10   2  12   22.10    2.20
 -11  -2 -12    1.10    1.50
  11  -2  12   -1.50    1.20
  11   2  12    0.40    1.10
  12  -2  12   -1.10    2.00
 -12  -2 -12    0.40    1.40
  12   2  12   -0.40    0.90
  13  -2  12    1.20    1.40
  13   2  12    1.10    0.90
  17  -3 -12   76.79    3.70
  17  -3 -12   71.99    3.60
  17   3 -12   77.59    3.00
  16  -3 -12   49.10    3.10
  16  -3 -12   48.20    2.80
  16   3 -12   51.89    2.60
  16   3 -12   43.60    3.30
  15  -3 -12   30.10    2.60
  15  -3 -12   26.90    2.50
  15   3 -12   25.40    3.20
  15   3 -12   25.80    2.20
  14  -3 -12    6.20    1.50
  14  -3 -12    3.40    1.40
  14   3 -12    5.30    1.20
  14   3 -12    8.00    2.00
  13  -3 -12   -0.60    1.30
  13  -3 -12    2.30    1.50
  13   3 -12    1.80    1.20
  13   3 -12    0.50    2.20
  12  -3 -12    0.70    1.60
  12  -3 -12   -0.60    1.40
  12   3 -12    0.40    1.10
  11  -3 -12  156.48    5.90
  10  -3 -12   63.09    3.90
  10   3 -12   63.99    3.40
  10   3 -12   59.69    4.00
   9  -3 -12   64.49    4.70
   9   3 -12   66.49    3.90
   9   3 -12   76.89    3.90
   8  -3 -12   14.20    2.90
   8  -3 -12   14.90    2.90
   8  -3 -12   18.50    3.00
   8   3 -12   15.10    2.90
   8   3 -12   17.90    2.70
   7  -3 -12   28.60    3.00
   7  -3 -12   30.60    3.30
   7  -3 -12   35.60    3.80
   7   3 -12   28.40    3.00
   7   3 -12   27.90    3.00
   6  -3 -12   21.30    3.20
   6  -3 -12   24.50    3.90
   6  -3 -12   25.70    3.20
   6   3 -12   23.10    2.90
   6   3 -12   18.90    3.00
  -5  -3  12   24.80    2.90
   5  -3 -12   24.80    3.40
   5  -3 -12   23.90    3.00
   5   3 -12   24.90    3.00
   5   3 -12   28.40    3.20
  -4  -3  12   29.60    2.90
   4  -3 -12   30.60    3.80
   4  -3 -12   33.00    3.10
  -4   3  12   35.70    3.80
   4   3 -12   35.20    3.50
   4   3 -12   29.10    2.90
   3  -3 -12  138.59    6.10
  -3  -3  12  133.29    5.10
   3  -3 -12  138.49    5.40
   3   3 -12  134.39    5.30
  -3   3  12  131.49    5.40
   3   3 -12  132.79    5.60
   2  -3 -12    8.00    1.90
  -2  -3  12   11.90    2.80
   2  -3 -12    5.50    2.80
  -2   3  12    8.10    2.20
   2   3 -12    7.20    1.60
   2   3 -12   10.40    2.50
   1  -3 -12    4.10    1.70
  -1  -3  12    4.20    1.90
   1  -3 -12    1.40    2.00
   1   3 -12    3.10    1.50
  -1   3  12    2.50    1.90
   0  -3 -12  114.29    5.60
   0  -3  12  117.69    4.80
   0  -3 -12  119.59    5.00
   0   3 -12  119.69    4.90
   0   3  12  119.69    4.90
   1  -3  12   50.69    3.40
  -1  -3 -12   40.30    3.20
  -1   3 -12   47.70    3.20
   1   3  12   48.40    3.40
   2  -3  12    2.80    1.60
  -2  -3 -12    1.80    1.60
   2   3  12   -0.20    1.60
  -2   3 -12   -0.30    1.50
  -3  -3 -12   11.50    2.50
   3  -3  12    5.20    1.90
   3   3  12    5.40    1.60
  -3   3 -12    5.80    1.50
   4  -3  12   68.09    4.30
  -4  -3 -12   56.39    4.10
   4  -3  12   57.49    3.40
  -4   3 -12   58.99    3.30
   4   3  12   53.99    3.40
  -5  -3 -12  193.58    7.10
   5  -3  12  197.48    6.50
   5  -3  12  203.78    6.90
   5   3  12  198.88    6.40
  -5   3 -12  198.28    7.10
   6  -3  12   -0.40    1.90
   6  -3  12   -0.40    2.00
  -6  -3 -12    0.10    1.50
  -6   3 -12    0.00    1.70
   6   3  12    0.10    1.40
  -7  -3 -12    2.10    1.50
   7  -3  12    2.20    2.20
   7  -3  12   -0.60    1.70
   7   3  12   -0.10    1.20
  -7   3 -12    6.20    2.20
   8  -3  12    4.80    1.80
   8   3  12   11.80    2.00
  -9  -3 -12   43.60    3.00
   9   3  12   40.20    2.60
 -10  -3 -12   11.90    2.40
  10   3  12    9.60    1.70
  11   3  12   -0.80    0.90
  14  -4 -12    1.40    1.00
  14  -4 -12    4.40    1.30
  14   4 -12    1.50    0.90
  13  -4 -12   70.29    3.30
  13  -4 -12   77.59    3.10
  13   4 -12   75.09    3.00
  12  -4 -12   22.40    2.30
  12  -4 -12   22.30    2.30
  12   4 -12   27.10    2.00
  11  -4 -12  109.09    4.20
  11  -4 -12  119.79    6.00
  11   4 -12  106.69    4.00
  10  -4 -12   59.99    3.20
  10  -4 -12   61.89    3.30
  10   4 -12   57.89    2.90
   9  -4 -12   17.40    2.60
   9  -4 -12   13.30    2.30
   9   4 -12   23.60    3.40
   9   4 -12   21.20    2.10
   8  -4 -12   69.59    4.10
   8  -4 -12   69.09    3.70
   8  -4 -12   71.09    3.90
   8   4 -12   69.29    3.70
   8   4 -12   71.29    3.70
   7  -4 -12    3.90    2.20
   7  -4 -12    1.00    1.80
   7  -4 -12    2.90    1.50
   7   4 -12    1.20    1.70
   7   4 -12    0.40    1.30
   6  -4 -12   17.20    3.30
   6  -4 -12   17.50    2.90
   6  -4 -12   16.80    2.40
   6   4 -12   16.50    2.60
   6   4 -12   19.70    2.60
   5  -4 -12   13.50    3.00
   5  -4 -12   13.60    2.70
   5  -4 -12   14.60    3.20
   5   4 -12   15.50    2.70
   5   4 -12   17.00    2.70
   4  -4 -12   -0.90    1.30
   4  -4 -12   -1.30    2.00
   4  -4 -12    1.50    1.60
   4   4 -12    3.20    1.70
   4   4 -12    1.70    1.50
   3  -4 -12    5.40    1.80
   3  -4 -12    9.10    2.50
   3  -4 -12   13.20    2.60
   3   4 -12   12.00    3.00
   3   4 -12    6.50    1.50
   2  -4 -12   25.50    2.80
   2   4 -12   20.50    2.60
   2   4 -12   21.00    2.50
   1  -4 -12   19.50    2.80
   1   4 -12   21.10    2.50
   0  -4 -12   -2.50    1.40
   0   4 -12    0.20    1.10
  -1  -4 -12    5.00    1.60
  -1   4 -12    5.00    1.30
  -2  -4 -12    7.40    1.80
  -2   4 -12    8.50    2.10
  -3  -4 -12    1.10    1.80
  -3   4 -12    2.90    1.30
  -4  -4 -12    4.20    1.60
  -4   4 -12    3.30    1.20
  -5  -4 -12    4.60    1.50
  -5   4 -12   10.30    2.00
  -6  -4 -12   45.60    3.00
  -7   4 -12   -3.50    2.00
   8  -5 -12   -1.30    1.30
   8   5 -12   -0.80    1.00
   7  -5 -12   10.50    2.40
   7   5 -12   15.80    1.90
   6   5 -12    8.70    2.00
   5   5 -12   17.40    2.30
   5   5 -12   18.10    2.50
   4   5 -12    1.80    1.20
   3   5 -12    4.60    1.20
   2   5 -12   10.70    1.70
  -2   5  12    8.90    1.50
   1   5 -12   13.40    1.70
   0   5 -12    9.40    1.50
  -1   5 -12   12.00    1.50
  21   0 -13    7.80    1.70
  20   0 -13    0.20    1.10
  19   0 -13    7.50    1.70
  19   0 -13    7.70    1.60
  19   0 -13    5.80    1.50
  18   0 -13   -0.10    1.10
  18   0 -13    0.30    1.50
  18   0 -13   -3.10    1.40
  17   0 -13   14.40    2.50
  17   0 -13   16.50    2.20
  17   0 -13   19.20    2.70
  16   0 -13   -0.10    1.20
  16   0 -13   -3.20    1.50
  16   0 -13   -1.90    1.30
  15   0 -13   29.80    4.20
  15   0 -13   32.50    2.70
  15   0 -13   35.90    2.70
  15   0 -13   37.10    3.10
  14   0 -13   -0.30    1.60
  14   0 -13   -0.10    2.10
  14   0 -13   -0.80    1.30
  14   0 -13    0.00    1.40
  13   0 -13   43.80    3.20
  13   0 -13   42.40    3.00
  13   0 -13   45.90    3.50
  13   0 -13   48.20    4.00
  12   0 -13    0.10    1.20
  12   0 -13    0.40    1.90
  12   0 -13    1.30    1.30
  12   0 -13   -0.70    1.90
  11   0 -13  164.98    6.20
  11   0 -13  165.58    5.70
  11   0 -13  163.58    6.10
  11   0 -13  155.58    5.80
  10   0 -13   -1.40    2.70
  10   0 -13   -0.60    1.80
  10   0 -13   -2.10    1.90
   9   0 -13  114.19    5.00
   9   0 -13  116.29    4.80
   9   0 -13  117.79    4.60
   9   0 -13  117.39    4.80
   8   0 -13    0.80    1.60
   8   0 -13   -1.50    1.40
   8   0 -13   -3.40    1.60
   7   0 -13   56.49    3.50
   7   0 -13   50.69    3.30
   7   0 -13   47.50    3.20
   6   0 -13    0.40    1.50
   6   0 -13   -1.00    1.80
   6   0 -13    1.50    1.50
   5   0 -13  746.43   19.10
   5   0 -13  748.43   19.40
   5   0 -13  708.83   19.20
   4   0 -13   -5.30    2.10
   4   0 -13    1.20    1.70
   4   0 -13    1.10    1.70
  -3   0  13  253.97    7.80
   3   0 -13  263.67    8.10
   3   0 -13  255.57    7.90
   2   0 -13   -4.50    1.80
  -2   0  13   -3.10    1.70
  -1   0  13   25.80    2.80
   1   0 -13   24.10    3.40
   0   0 -13    0.80    2.20
   0   0 -13    3.80    2.20
   0   0  13    0.20    1.70
   1   0  13   60.99    3.40
  -1   0 -13   65.59    3.50
  -1   0 -13   59.19    4.70
   1   0  13   58.29    3.50
  -2   0 -13    2.60    1.60
   2   0  13   -0.60    1.70
   2   0  13    2.10    1.50
   3   0  13   24.90    4.20
  -3   0 -13   25.70    2.70
  -4   0 -13   -0.30    1.50
   4   0  13   -2.00    1.40
   4   0  13    2.00    1.70
   5   0  13   43.30    3.30
   5   0  13   46.80    3.10
  -5   0 -13   48.50    3.10
   6   0  13    0.80    1.30
  -6   0 -13   -1.30    1.90
   6   0  13   -1.20    1.40
   7   0  13    1.10    1.70
  -7   0 -13    2.40    1.60
   7   0  13    2.80    1.60
   8   0  13   -0.20    1.30
  -8   0 -13   -2.40    1.40
   8   0  13   -2.30    1.60
  -9   0 -13    1.40    1.30
   9   0  13    2.60    1.30
 -10   0 -13   -0.20    1.40
  10   0  13    0.40    1.20
  10   0  13    2.30    1.60
 -11   0 -13   15.60    3.70
  11   0  13   15.70    2.10
  11   0  13   19.90    2.80
  12   0  13    1.00    1.00
  12   0  13   -0.80    1.70
 -12   0 -13    2.80    1.60
  13   0  13    2.60    1.00
 -13   0 -13    4.50    1.80
  20   1 -13    1.90    1.10
  19  -1 -13   -0.40    1.70
  19  -1 -13    0.60    1.90
  19   1 -13    1.40    1.10
  19   1 -13    1.10    1.00
  19   1 -13    2.40    1.90
  18  -1 -13   21.50    2.70
  18  -1 -13   19.90    2.50
  18   1 -13   24.10    2.10
  18   1 -13   22.30    2.40
  18   1 -13   20.60    2.20
  17  -1 -13    1.90    1.40
  17  -1 -13   -0.10    1.40
  17   1 -13    1.70    1.40
  17   1 -13    1.60    1.10
  17   1 -13    2.90    1.30
  16  -1 -13   38.00    3.00
  16  -1 -13   38.90    3.90
  16  -1 -13   35.60    3.60
  16   1 -13   30.00    3.10
  15  -1 -13   13.10    2.40
  15  -1 -13   12.90    2.30
  15  -1 -13   12.40    3.20
  15   1 -13   11.90    2.00
  15   1 -13    9.60    2.30
  15   1 -13   11.30    2.20
  14  -1 -13    8.60    1.70
  14  -1 -13   18.20    3.20
  14  -1 -13   13.40    2.40
  14   1 -13   11.60    2.30
  14   1 -13   10.00    2.40
  14   1 -13   11.40    2.30
  13  -1 -13  314.47   10.00
  13  -1 -13  345.57    9.80
  13  -1 -13  348.37   10.30
  13   1 -13  338.07   10.20
  13   1 -13  328.87   10.10
  13   1 -13  339.67   10.00
  13   1 -13  340.27    9.90
  12  -1 -13  505.45   14.20
  12  -1 -13  517.55   14.40
  12  -1 -13  517.15   14.00
  12   1 -13  499.15   14.10
  12   1 -13  521.45   14.20
  12   1 -13  518.25   14.10
  12   1 -13  512.45   14.00
  11  -1 -13    2.90    1.60
  11  -1 -13    0.90    1.70
  11  -1 -13    3.80    1.40
  11   1 -13    2.10    1.50
  11   1 -13    0.40    1.60
  11   1 -13    2.40    1.80
  11   1 -13    0.80    1.30
  10  -1 -13    4.50    1.50
  10  -1 -13    4.60    1.90
  10  -1 -13    4.10    1.60
  10   1 -13    6.20    1.90
  10   1 -13    6.20    1.70
  10   1 -13    3.90    1.60
  10   1 -13    5.80    1.80
   9  -1 -13   67.89    5.10
   9   1 -13   64.29    3.60
   9   1 -13   69.79    4.40
   8  -1 -13  104.79    4.70
   8  -1 -13  114.49    4.60
   8  -1 -13  111.29    4.90
   8   1 -13  110.89    4.70
   8   1 -13  109.29    4.50
   8   1 -13  106.29    4.60
   8   1 -13  115.69    4.70
   7  -1 -13   42.60    3.00
   7  -1 -13   41.40    3.40
   7  -1 -13   48.20    3.40
   7   1 -13   43.30    3.40
   7   1 -13   41.10    3.30
   7   1 -13   37.10    3.30
   6  -1 -13   44.50    3.20
   6  -1 -13   48.00    3.70
   6  -1 -13   40.80    3.40
   6   1 -13   41.20    3.60
   6   1 -13   42.90    3.40
   6   1 -13   46.20    3.30
   5  -1 -13   55.99    3.70
   5  -1 -13   53.09    3.20
   5  -1 -13   48.70    4.30
   5   1 -13   53.49    3.50
   5   1 -13   57.39    4.10
   5   1 -13   55.49    3.70
   4  -1 -13   11.00    2.30
   4  -1 -13   19.50    3.90
   4   1 -13   12.60    2.50
   4   1 -13    8.10    2.00
   4   1 -13   10.80    2.70
  -3  -1  13    0.50    1.40
   3  -1 -13    0.60    3.00
   3  -1 -13    0.60    2.30
   3   1 -13    0.80    1.80
   3   1 -13   -4.70    2.10
   2  -1 -13   60.99    4.70
  -2  -1  13   63.09    3.30
   2  -1 -13   66.29    3.90
  -2   1  13   55.99    4.70
   2   1 -13   65.69    3.70
   1  -1 -13   41.50    3.40
  -1  -1  13   37.90    2.80
   1  -1 -13   30.00    4.50
   1   1 -13   33.50    3.30
  -1   1  13   43.10    4.10
   0  -1 -13    4.70    3.10
   0  -1  13    2.70    1.40
   0  -1 -13    3.10    1.90
   0   1  13    7.80    2.40
   0   1  13    5.80    1.50
   0   1 -13    4.20    1.90
  -1  -1 -13  246.68    7.60
   1  -1  13  249.68    7.90
   1  -1  13  248.88    7.60
  -1   1 -13  242.88    8.00
   1   1  13  242.68    7.50
   1   1  13  244.58    7.80
   2  -1  13   10.20    2.30
   2  -1  13   16.10    2.40
  -2  -1 -13   12.90    2.50
  -2   1 -13   18.60    3.60
   2   1  13   20.70    2.50
   2   1  13   16.70    3.20
   3  -1  13  135.39    5.00
  -3  -1 -13  127.09    4.90
   3  -1  13  123.59    6.00
   3   1  13  126.59    4.90
  -3   1 -13  140.09    5.90
   3   1  13  120.69    5.70
   4  -1  13  487.55   13.60
   4  -1  13  483.15   13.40
  -4  -1 -13  492.45   13.50
   4   1  13  491.55   13.30
   4   1  13  495.35   13.40
  -5  -1 -13   13.50    3.30
   5  -1  13   15.70    2.20
   5   1  13   15.90    3.00
   5   1  13   13.90    2.40
  -6  -1 -13   57.89    3.70
   6  -1  13   62.99    3.40
   6   1  13   58.69    3.50
   6   1  13   58.29    3.60
  -7  -1 -13   24.30    2.90
   7  -1  13   26.60    2.40
   7   1  13   21.80    2.70
   7   1  13   23.40    2.70
   8  -1  13   17.50    2.50
  -8  -1 -13   18.30    2.70
   8   1  13   15.90    2.50
   8   1  13   19.30    2.40
  -9  -1 -13   16.60    2.60
   9   1  13   21.80    2.60
   9   1  13   22.10    3.00
  10  -1  13   48.00    2.70
 -10  -1 -13   48.30    3.10
  10   1  13   42.30    2.90
  10   1  13   43.40    2.80
  11  -1  13    2.70    1.20
 -11  -1 -13    3.70    1.50
 -11   1 -13    0.40    1.50
  11   1  13   -1.00    1.30
  11   1  13    1.10    1.20
 -12  -1 -13    4.00    1.60
  12  -1  13    3.00    1.20
  12   1  13    3.50    1.00
  12   1  13    2.60    1.20
 -12   1 -13    4.10    1.50
  13  -1  13   25.40    1.80
  13   1  13   23.60    2.10
  13   1  13   18.20    2.00
  19   2 -13   -0.60    0.90
  19   2 -13    0.30    1.60
  18  -2 -13   47.10    3.00
  18   2 -13   45.80    2.50
  18   2 -13   42.70    2.40
  18   2 -13   43.70    2.40
  17  -2 -13   59.09    3.20
  17  -2 -13   60.39    3.70
  17   2 -13   52.49    2.90
  17   2 -13   57.79    2.80
  17   2 -13   57.19    2.90
  16  -2 -13   94.59    4.40
  16  -2 -13   92.09    4.10
  16   2 -13   89.99    3.80
  16   2 -13   87.09    3.70
  16   2 -13   89.79    3.80
  15  -2 -13    2.70    1.60
  15  -2 -13    2.60    1.70
  15   2 -13    1.20    1.30
  15   2 -13    2.50    1.30
  15   2 -13    3.40    1.30
  14  -2 -13   14.00    2.70
  14  -2 -13   17.10    3.40
  14  -2 -13   17.90    2.60
  14   2 -13   18.60    2.40
  14   2 -13   17.00    2.50
  14   2 -13   17.80    2.30
  13  -2 -13   38.50    3.50
  13  -2 -13   39.70    3.20
  13  -2 -13   40.20    3.40
  13   2 -13   39.30    2.90
  13   2 -13   40.70    3.00
  13   2 -13   42.90    4.10
  12  -2 -13  166.98    6.40
  12  -2 -13  176.28    6.10
  12  -2 -13  168.58    6.40
  12   2 -13  169.78    6.00
  12   2 -13  175.58    6.40
  12   2 -13  178.28    5.90
  12   2 -13  173.58    6.10
  11  -2 -13  342.77   10.50
  11  -2 -13  346.77   10.10
  11  -2 -13  353.56   10.70
  11   2 -13  346.07   10.10
  11   2 -13  353.16   10.30
  11   2 -13  362.36   10.40
  11   2 -13  364.76   10.50
  10  -2 -13   11.50    2.80
  10  -2 -13   11.20    2.00
  10  -2 -13   13.10    2.90
  10   2 -13    8.80    1.90
  10   2 -13   12.80    2.50
  10   2 -13   10.30    2.40
  10   2 -13    9.50    1.90
   9  -2 -13  314.07   10.30
   9  -2 -13  319.27    9.80
   9  -2 -13  320.37    9.50
   9   2 -13  331.47    9.60
   9   2 -13  324.47    9.80
   9   2 -13  313.87    9.50
   8  -2 -13   65.19    3.90
   8  -2 -13   71.69    4.10
   8   2 -13   70.29    3.80
   8   2 -13   69.49    4.30
   8   2 -13   69.49    3.70
   7  -2 -13    5.40    2.00
   7  -2 -13    1.50    1.80
   7   2 -13    4.50    3.60
   7   2 -13    5.30    1.70
   7   2 -13    3.50    1.60
   6  -2 -13    0.60    2.00
   6  -2 -13   -0.20    1.70
   6   2 -13   -2.70    1.50
   6   2 -13    3.20    1.80
   6   2 -13    0.90    2.40
   5  -2 -13   34.70    3.70
   5  -2 -13   36.30    3.80
   5   2 -13   38.00    4.20
   5   2 -13   38.40    3.10
   4  -2 -13   90.79    5.60
   4  -2 -13   84.19    4.40
   4   2 -13   98.09    4.80
   4   2 -13   86.79    4.20
   3  -2 -13    7.00    2.30
   3  -2 -13    7.00    2.30
  -3  -2  13    7.20    1.60
   3  -2 -13    5.90    1.90
   3   2 -13    9.20    2.40
   3   2 -13    5.60    2.50
   2  -2 -13  264.67    8.20
   2  -2 -13  264.77    8.80
  -2  -2  13  276.57    8.20
   2  -2 -13  269.07    9.10
   2   2 -13  277.57    8.60
  -2   2  13  271.67    8.20
   1  -2 -13    9.90    3.10
   1  -2 -13   11.30    2.60
  -1  -2  13   10.30    2.50
   1   2 -13   13.00    2.00
  -1   2  13   14.20    2.40
   0  -2 -13   19.10    2.70
   0  -2  13   19.40    2.60
   0   2 -13   16.00    2.80
   0   2  13   28.70    2.80
  -1  -2 -13   52.99    3.30
   1  -2  13   48.10    3.20
   1   2  13   48.60    3.10
  -1   2 -13   48.70    3.40
   2  -2  13   81.09    3.70
  -2  -2 -13   81.79    3.90
   2   2  13   78.39    3.90
  -2   2 -13   82.39    4.20
   3  -2  13  107.69    4.90
   3  -2  13  103.89    4.30
  -3  -2 -13  101.69    5.10
  -3   2 -13  103.49    4.80
   3   2  13  108.29    4.40
   4  -2  13  270.67    8.40
  -4  -2 -13  273.67    8.50
   4  -2  13  266.47    8.20
   4   2  13  266.97    8.30
  -4   2 -13  272.07    8.60
  -5  -2 -13   16.40    2.70
   5  -2  13   19.50    2.50
   5   2  13   15.70    2.40
  -5   2 -13   15.80    3.40
   6  -2  13    2.50    1.40
  -6  -2 -13    1.50    1.70
   6   2  13    1.20    1.40
  -7  -2 -13    1.40    1.50
   7  -2  13    0.50    1.30
   7   2  13    0.40    1.20
  -8  -2 -13   10.30    2.40
   8  -2  13   13.10    2.30
   8   2  13   11.80    2.20
  -9  -2 -13    2.30    1.40
   9  -2  13    0.50    1.20
   9   2  13    0.70    1.10
  10  -2  13   38.40    2.40
 -10  -2 -13   35.60    2.70
  10   2  13   36.70    2.30
 -11  -2 -13    1.10    1.50
  11  -2  13    0.40    1.10
  11   2  13   -0.40    1.10
  12  -2  13    8.10    1.80
  17  -3 -13    1.70    1.50
  17  -3 -13    0.00    1.70
  16  -3 -13    2.20    1.70
  16   3 -13    0.80    1.00
  15  -3 -13    3.10    1.20
  15  -3 -13    4.40    1.30
  15   3 -13    2.90    1.10
  14  -3 -13    1.40    1.30
  14  -3 -13   -0.20    1.20
  14   3 -13   -0.20    1.00
  13  -3 -13   -0.70    1.20
  13  -3 -13    1.10    1.30
  13   3 -13    0.20    1.10
  12  -3 -13  162.28    5.90
  12  -3 -13  148.29    5.70
  12   3 -13  156.68    5.60
  11  -3 -13   12.50    2.50
  11  -3 -13   13.90    2.30
  11   3 -13   18.00    3.50
  11   3 -13   13.70    2.20
  10  -3 -13    2.20    1.50
  10  -3 -13    1.90    1.40
  10   3 -13    2.50    1.80
  10   3 -13    1.40    1.20
   9  -3 -13   -1.00    1.60
   9  -3 -13    0.10    1.40
   9   3 -13    1.00    1.20
   9   3 -13    1.80    1.70
   8  -3 -13    3.20    1.40
   8  -3 -13    2.80    1.60
   8   3 -13   -0.10    1.50
   8   3 -13    2.80    1.40
   7  -3 -13    7.00    2.60
   7  -3 -13    5.00    1.50
   7  -3 -13    3.40    1.70
   7   3 -13    2.00    1.40
   7   3 -13    2.70    1.60
   6  -3 -13    0.60    1.80
  -6  -3  13    1.60    1.50
   6  -3 -13    3.80    2.30
   6  -3 -13    2.20    2.10
   6   3 -13    0.10    1.50
   6   3 -13   -1.50    1.40
   5  -3 -13    6.40    1.70
   5  -3 -13    6.10    2.20
   5  -3 -13    4.80    1.80
  -5  -3  13    4.90    1.50
   5   3 -13    6.30    1.90
   5   3 -13    2.00    1.60
  -5   3  13    5.10    2.10
   4  -3 -13  255.07    8.00
  -4  -3  13  244.98    7.70
   4  -3 -13  256.77    8.40
   4  -3 -13  246.58    8.00
   4   3 -13  250.47    7.90
   4   3 -13  248.98    8.00
  -4   3  13  231.58    7.80
  -3  -3  13  392.86   11.20
   3  -3 -13  408.36   11.90
   3  -3 -13  390.46   11.40
   3  -3 -13  396.86   11.40
   3   3 -13  404.96   11.60
   3   3 -13  386.96   11.40
  -3   3  13  403.06   11.20
   2  -3 -13  385.06   11.10
  -2  -3  13  382.86   10.80
   2  -3 -13  382.56   11.60
   2  -3 -13  395.96   11.10
  -2   3  13  370.36   10.90
   2   3 -13  380.36   11.20
   1  -3 -13   81.49    4.80
  -1  -3  13   76.69    3.80
   1  -3 -13   75.29    4.00
   1   3 -13   76.19    3.90
  -1   3  13   78.39    3.90
   0  -3 -13   13.30    2.60
   0  -3  13   10.90    2.70
   0  -3 -13   12.80    2.90
   0   3 -13   11.50    2.40
   0   3  13    8.70    1.80
  -1  -3 -13    7.10    1.80
   1  -3  13    6.00    1.70
   1   3  13    8.50    1.70
  -1   3 -13    9.60    2.30
   2  -3  13    3.40    1.60
  -2  -3 -13    4.00    1.60
  -2   3 -13    2.90    1.50
   2   3  13    1.50    1.50
  -3  -3 -13    2.80    1.50
   3  -3  13    3.10    1.60
   3   3  13    1.70    1.50
  -3   3 -13    0.20    1.40
  -4  -3 -13    2.70    1.60
   4  -3  13    2.20    1.70
  -4   3 -13    0.90    2.50
  -5  -3 -13   10.80    2.50
   5  -3  13   11.50    2.60
  -5   3 -13    7.00    1.80
   5   3  13   14.20    2.50
   6  -3  13   28.30    3.00
  -6  -3 -13   28.70    2.70
  -6   3 -13   22.60    3.20
   6   3  13   27.70    2.50
  -7  -3 -13    2.80    1.50
   7  -3  13    2.60    1.70
   7   3  13    0.50    1.20
  -8  -3 -13   12.60    2.40
   8  -3  13   13.30    3.10
  -9  -3 -13    1.40    1.60
   9   3  13    1.10    1.10
  10   3  13   -0.10    0.90
  14  -4 -13   20.90    1.90
  14  -4 -13   25.80    2.10
  13  -4 -13    4.70    1.50
  13  -4 -13    3.50    1.10
  13   4 -13    4.10    1.20
  12  -4 -13   30.80    2.60
  12  -4 -13   30.40    2.20
  12   4 -13   32.10    2.00
  11  -4 -13   58.59    3.30
  11  -4 -13   59.19    2.90
  11   4 -13   60.09    2.80
  10  -4 -13    4.30    1.30
  10  -4 -13    4.30    1.30
  10   4 -13    2.70    1.90
   9  -4 -13    0.70    1.10
   9  -4 -13    1.00    1.40
   9   4 -13    0.10    1.80
   9   4 -13    0.00    1.00
   8  -4 -13   27.60    2.50
   8  -4 -13   30.30    2.90
   8   4 -13   27.00    2.90
   8   4 -13   26.40    2.30
   7  -4 -13    6.40    2.60
   7  -4 -13    8.50    2.10
   7  -4 -13    6.20    1.70
   7   4 -13   12.70    2.50
   7   4 -13    6.10    1.30
   6  -4 -13    4.80    1.50
   6  -4 -13    4.70    1.70
   6  -4 -13    4.90    2.40
   6   4 -13    4.40    1.30
   6   4 -13    5.60    1.50
   5  -4 -13   13.70    3.10
   5  -4 -13   12.80    2.40
   5   4 -13   11.90    2.20
   5   4 -13   11.20    2.40
   4  -4 -13    8.30    2.10
   4  -4 -13   14.10    2.90
   4  -4 -13   11.50    2.50
   4   4 -13   13.70    2.70
   4   4 -13   13.90    2.20
   3  -4 -13    3.70    1.80
   3  -4 -13    0.70    2.50
   3  -4 -13    3.20    1.60
   3   4 -13    1.80    1.20
   3   4 -13   -0.80    1.90
   2  -4 -13   13.60    2.80
   2   4 -13   14.50    2.40
   1  -4 -13    1.30    1.70
   1   4 -13   -0.10    1.20
   0  -4 -13    1.40    1.60
   0   4 -13    2.70    1.30
  -1  -4 -13   -1.40    1.80
  -1   4 -13    1.10    1.20
  -2  -4 -13   41.80    3.00
  -2   4 -13   40.50    4.00
  -3  -4 -13   12.20    2.40
  -3   4 -13    8.10    2.00
  -4  -4 -13   -1.80    1.50
  -4   4 -13    3.50    1.20
  -5  -4 -13  105.09    4.20
  -5   4 -13  109.59    4.00
  -6   4 -13   14.90    2.80
  -4   5  13    9.30    2.30
   4   5 -13    0.60    1.20
   3   5 -13   11.40    1.70
   2   5 -13    8.00    1.70
  20   0 -14   15.40    1.70
  19   0 -14    0.90    1.40
  19   0 -14    0.20    1.00
  18   0 -14    2.50    1.20
  18   0 -14    1.60    1.30
  17   0 -14    1.00    1.20
  17   0 -14    0.40    1.60
  17   0 -14    0.20    1.20
  16   0 -14  141.49    5.20
  16   0 -14  135.49    6.60
  16   0 -14  141.69    6.30
  15   0 -14    1.20    1.30
  15   0 -14    2.20    1.60
  15   0 -14   -1.00    1.20
  15   0 -14    0.80    2.10
  14   0 -14    2.90    1.30
  14   0 -14    4.80    2.20
  14   0 -14    4.20    1.70
  14   0 -14    4.20    1.30
  13   0 -14   -0.60    1.30
  13   0 -14   -1.50    1.20
  13   0 -14   -2.90    1.90
  13   0 -14    0.10    1.70
  12   0 -14  419.66   11.80
  12   0 -14  404.86   12.10
  12   0 -14  414.56   11.80
  12   0 -14  414.46   11.90
  11   0 -14    0.00    1.90
  11   0 -14    0.10    1.40
  11   0 -14   -1.20    1.30
  11   0 -14    1.50    1.80
  10   0 -14   19.10    2.50
  10   0 -14   19.90    2.90
  10   0 -14   19.40    2.60
   9   0 -14   -1.10    1.60
   9   0 -14   -1.20    1.30
   9   0 -14    0.10    1.50
   8   0 -14    0.50    1.30
   8   0 -14    1.70    1.70
   8   0 -14    2.90    1.70
   7   0 -14   -0.70    1.30
   7   0 -14    1.10    1.50
   7   0 -14   -0.30    1.40
   6   0 -14   70.69    3.60
   6   0 -14   79.49    4.00
   5   0 -14   -0.30    1.50
   5   0 -14   -1.40    2.00
  -4   0  14  178.18    6.00
   4   0 -14  179.28    6.00
   4   0 -14  170.78    6.80
   3   0 -14   -2.20    1.60
  -3   0  14    0.30    1.60
  -2   0  14   18.10    2.70
   2   0 -14   22.60    3.20
   1   0 -14   -3.60    2.00
  -1   0  14   -1.60    1.60
   0   0 -14  546.25   15.10
   0   0  14  554.14   14.70
  -1   0 -14   -0.10    2.40
  -1   0 -14   -0.40    2.20
   2   0  14   71.09    3.70
  -2   0 -14   68.19    3.90
   2   0  14   75.39    3.70
  -3   0 -14    0.90    1.80
   3   0  14    0.10    1.60
   3   0  14   -0.40    1.50
   4   0  14    1.40    1.40
   4   0  14   -0.10    1.50
  -4   0 -14    2.30    1.50
   5   0  14   -1.70    1.30
   5   0  14   -4.40    1.50
  -5   0 -14   -1.00    1.60
   6   0  14  133.19    5.10
  -6   0 -14  125.59    5.10
   6   0  14  136.99    4.90
   7   0  14   -1.10    1.30
   7   0  14   -2.40    1.50
  -7   0 -14   -0.10    1.60
   8   0  14   -1.20    1.20
  -8   0 -14   -0.40    1.60
   8   0  14   -1.90    1.90
   9   0  14    0.20    1.10
  -9   0 -14   -0.60    1.60
   9   0  14    1.00    1.50
 -10   0 -14   24.80    3.10
  10   0  14   30.20    2.50
  10   0  14   29.20    2.90
  11   0  14   -0.80    1.00
 -11   0 -14   -0.70    1.70
  11   0  14   -1.10    1.90
  12   0  14    2.70    1.00
 -12   0 -14    0.30    1.90
  13   0  14   -1.00    0.90
  20   1 -14    3.40    0.90
  19  -1 -14    4.40    1.50
  19  -1 -14    5.00    1.70
  19   1 -14    5.00    1.50
  19   1 -14    2.00    1.00
  18  -1 -14    5.80    1.50
  18  -1 -14    4.60    1.40
  18   1 -14    5.60    1.30
  18   1 -14   10.20    2.00
  18   1 -14    4.60    1.20
  17  -1 -14    4.50    2.30
  17  -1 -14    0.60    1.30
  17  -1 -14    0.60    1.30
  17   1 -14    0.80    1.10
  17   1 -14   -0.80    1.20
  17   1 -14   -0.70    1.20
  16  -1 -14   20.30    2.60
  16  -1 -14   13.90    3.30
  16  -1 -14   18.10    2.50
  16   1 -14   24.00    2.50
  16   1 -14   18.60    2.30
  16   1 -14   20.60    2.50
  15  -1 -14   39.20    2.80
  15  -1 -14   39.20    2.90
  15   1 -14   37.20    2.50
  15   1 -14   32.80    2.70
  15   1 -14   34.60    2.80
  14  -1 -14   23.80    3.10
  14  -1 -14   23.70    2.50
  14  -1 -14   21.90    2.60
  14   1 -14   30.50    3.80
  14   1 -14   22.00    2.40
  14   1 -14   17.60    2.60
  14   1 -14   21.90    2.40
  13  -1 -14   47.30    3.50
  13  -1 -14   41.70    3.10
  13  -1 -14   41.40    3.20
  13   1 -14   42.40    2.90
  13   1 -14   43.60    3.10
  13   1 -14   45.70    3.70
  13   1 -14   44.20    3.10
  12  -1 -14  164.18    6.30
  12  -1 -14  162.98    6.80
  12  -1 -14  170.98    6.10
  12   1 -14  164.28    5.90
  12   1 -14  156.98    6.00
  12   1 -14  170.38    5.90
  12   1 -14  170.18    6.10
  11  -1 -14   25.60    3.10
  11  -1 -14   27.00    2.70
  11  -1 -14   26.30    2.80
  11   1 -14   25.60    2.80
  11   1 -14   23.90    2.60
  11   1 -14   19.10    3.00
  10  -1 -14    6.40    1.90
  10  -1 -14    5.40    1.70
  10  -1 -14    3.90    1.60
  10   1 -14    5.10    1.50
  10   1 -14    1.50    1.40
  10   1 -14    1.40    1.70
  10   1 -14    1.30    1.50
   9  -1 -14    3.80    1.70
   9  -1 -14   -0.20    1.80
   9  -1 -14    1.00    1.50
   9   1 -14   -0.20    1.40
   9   1 -14    0.70    1.50
   9   1 -14    0.50    1.60
   8  -1 -14    1.40    1.50
   8  -1 -14    3.40    1.70
   8  -1 -14    7.10    1.60
   8   1 -14    3.30    1.60
   8   1 -14    2.70    1.50
   8   1 -14    2.00    1.60
   7  -1 -14    7.40    1.80
   7  -1 -14   14.80    2.60
   7  -1 -14   13.00    3.20
   7   1 -14    7.80    1.70
   7   1 -14    9.50    1.80
   7   1 -14    8.80    1.80
   6  -1 -14    4.40    2.00
   6  -1 -14    4.50    1.50
   6  -1 -14   12.40    2.80
   6   1 -14    4.80    1.80
   6   1 -14    3.10    1.90
   6   1 -14    7.10    1.90
   5  -1 -14   16.90    3.50
   5  -1 -14    6.60    2.00
   5   1 -14    5.80    2.20
   5   1 -14   12.40    2.40
   5   1 -14    4.90    2.00
   4  -1 -14    3.50    2.00
  -4  -1  14    2.50    1.30
   4  -1 -14    3.70    2.60
   4   1 -14    5.60    2.50
   4   1 -14    3.60    1.70
   4   1 -14    3.90    1.90
  -3  -1  14   32.60    2.70
   3  -1 -14   30.90    5.20
   3  -1 -14   34.20    3.60
   3   1 -14   32.70    3.00
  -3   1  14   29.70    4.20
   2  -1 -14  190.78    7.00
  -2  -1  14  205.88    6.50
  -2   1  14  197.78    6.90
   2   1 -14  186.78    6.70
   1  -1 -14   41.70    3.70
   1  -1 -14   46.30    4.40
  -1   1  14   40.60    4.10
   1   1 -14   43.50    3.40
   0  -1  14   33.00    3.50
   0  -1 -14   37.00    3.40
   0  -1  14   37.50    2.90
   0  -1 -14   46.20    4.80
   0   1  14   38.20    3.80
   0   1 -14   28.00    4.00
   0   1  14   34.50    2.70
  -1  -1 -14  313.37    9.40
   1  -1  14  322.17    9.40
   1  -1  14  305.77   10.70
  -1   1 -14  318.37    9.70
   1   1  14  332.67    9.50
  -2  -1 -14  146.99    5.50
   2  -1  14  150.68    5.70
   2  -1  14  143.19    5.20
   2   1  14  137.59    5.40
   2   1  14  138.29    5.20
  -2   1 -14  138.59    5.80
   3  -1  14  243.28    7.70
   3  -1  14  240.18    7.50
  -3  -1 -14  238.98    7.70
  -3   1 -14  242.68    8.00
   3   1  14  231.68    7.50
   3   1  14  237.88    7.60
  -4  -1 -14  790.32   20.30
   4  -1  14  779.42   20.20
   4  -1  14  774.72   20.20
   4   1  14  736.93   20.00
   4   1  14  790.82   20.30
  -5  -1 -14   17.00    2.70
   5  -1  14   13.70    2.30
   5   1  14   17.40    2.60
   5   1  14   16.30    2.80
  -6  -1 -14   69.69    3.80
   6  -1  14   66.89    3.30
   6   1  14   59.19    3.40
   6   1  14   69.09    3.50
  -7  -1 -14   43.40    3.20
   7  -1  14   44.10    2.80
   7   1  14   43.30    2.90
   7   1  14   36.80    2.80
   8  -1  14    1.00    1.40
  -8  -1 -14    2.20    1.80
   8   1  14    1.20    1.50
   8   1  14    2.60    1.50
  -9  -1 -14   18.80    2.60
   9  -1  14   16.00    2.40
  -9   1 -14   11.40    2.60
   9   1  14   12.50    2.20
   9   1  14   10.00    2.30
  10  -1  14   16.90    1.90
 -10  -1 -14   15.40    2.50
  10   1  14   18.40    2.10
 -10   1 -14   15.30    2.50
  10   1  14   18.10    2.20
 -11  -1 -14   -0.90    1.60
  11  -1  14    0.00    1.00
  11   1  14    0.90    1.20
 -11   1 -14   -2.40    1.60
  11   1  14   -0.50    1.10
  12  -1  14    4.80    1.00
  12   1  14    4.40    1.30
  12   1  14    5.50    1.10
  19   2 -14   11.60    1.60
  19   2 -14   13.30    3.10
  18  -2 -14   11.10    2.20
  18   2 -14    5.40    1.10
  18   2 -14    7.30    1.90
  17  -2 -14   16.30    2.30
  17  -2 -14   10.60    2.60
  17   2 -14   18.90    2.10
  17   2 -14   14.80    2.00
  16  -2 -14   37.50    3.10
  16  -2 -14   45.20    3.00
  16   2 -14   43.60    2.60
  16   2 -14   40.30    2.50
  15  -2 -14   -1.20    1.40
  15  -2 -14   -0.60    1.40
  15   2 -14    1.10    1.10
  15   2 -14   -1.10    1.20
  15   2 -14    0.40    1.60
  14  -2 -14    3.20    2.00
  14  -2 -14   -2.10    1.50
  14  -2 -14    0.30    1.50
  14   2 -14   -2.00    1.20
  14   2 -14   -0.80    1.30
  14   2 -14    1.60    2.20
  13  -2 -14    3.90    1.70
  13  -2 -14    3.70    1.40
  13   2 -14    3.50    1.40
  13   2 -14    4.00    1.50
  13   2 -14    4.60    2.50
  13   2 -14    3.60    1.40
  12  -2 -14   18.30    3.10
  12  -2 -14   24.10    3.00
  12  -2 -14   24.10    2.80
  12   2 -14   21.10    3.20
  12   2 -14   23.30    2.70
  12   2 -14   22.10    2.70
  11  -2 -14  256.87    8.00
  11  -2 -14  249.38    8.40
  11  -2 -14  263.97    8.30
  11   2 -14  252.47    8.00
  11   2 -14  271.77    8.30
  11   2 -14  261.67    8.00
  10  -2 -14  126.29    5.40
  10  -2 -14  122.59    5.20
  10   2 -14  129.79    5.00
  10   2 -14  128.69    5.20
  10   2 -14  127.39    5.10
   9  -2 -14  132.89    5.60
   9  -2 -14  135.39    5.50
   9   2 -14  134.69    5.40
   9   2 -14  134.79    5.30
   9   2 -14  135.79    5.20
   8  -2 -14  170.98    6.40
   8  -2 -14  169.48    6.50
   8   2 -14  171.08    6.20
   8   2 -14  167.28    6.10
   8   2 -14  179.08    6.20
   7  -2 -14   12.00    3.00
   7  -2 -14    9.80    1.90
   7   2 -14    8.90    1.80
   7   2 -14    8.40    2.40
   7   2 -14    8.00    1.70
   6  -2 -14    6.60    2.00
   6  -2 -14    7.30    2.40
   6   2 -14    6.00    1.60
   6   2 -14   11.00    2.70
   6   2 -14    7.80    1.90
   5  -2 -14   16.70    3.30
   5  -2 -14   18.20    3.50
   5   2 -14   21.40    3.40
   5   2 -14   20.80    2.70
   4  -2 -14   12.20    2.40
  -4  -2  14   13.70    2.30
   4  -2 -14   15.40    3.50
   4  -2 -14   13.10    3.80
   4   2 -14    9.70    2.50
   4   2 -14   12.20    2.50
  -3  -2  14   79.19    3.80
   3  -2 -14   85.89    4.80
   3  -2 -14   75.69    4.80
   3  -2 -14   80.29    4.40
   3   2 -14   80.89    4.00
   2  -2 -14   16.20    3.80
   2  -2 -14   21.00    3.10
   2  -2 -14   16.20    2.90
  -2  -2  14   20.80    2.50
  -2   2  14   15.80    2.50
   2   2 -14   17.20    2.60
   1  -2 -14    1.90    1.80
   1  -2 -14    8.20    3.00
  -1  -2  14    4.80    1.50
  -1   2  14    3.00    1.40
   1   2 -14    2.60    1.60
   0  -2 -14    3.00    1.80
   0  -2  14   -0.30    1.50
   0   2 -14   -0.70    1.50
   0   2  14   -0.40    1.30
   1  -2  14    2.30    1.50
  -1  -2 -14    3.30    1.90
   1   2  14   -0.40    1.30
  -1   2 -14   -0.40    1.60
  -2  -2 -14    6.00    1.80
   2  -2  14    6.50    1.50
   2   2  14   10.00    2.30
  -2   2 -14    8.30    1.90
  -3  -2 -14   26.40    2.90
   3  -2  14   28.30    2.50
  -3   2 -14   24.60    2.90
   3   2  14   28.00    3.10
   4  -2  14   23.20    2.30
  -4  -2 -14   27.70    2.90
  -4   2 -14   24.20    3.40
   4   2  14   19.00    2.40
  -5  -2 -14    2.30    1.70
   5  -2  14   -0.50    1.10
  -5   2 -14    1.50    2.20
   5   2  14    1.10    1.60
  -6  -2 -14   19.10    2.60
   6   2  14   15.50    2.30
   7  -2  14  120.39    4.60
  -7  -2 -14  118.49    4.80
   7   2  14  125.59    4.60
   8  -2  14    2.90    1.30
  -8  -2 -14    4.60    1.60
   8   2  14    3.70    1.20
   9  -2  14    4.00    1.20
  -9  -2 -14    1.10    1.50
   9   2  14    4.00    1.20
  10  -2  14   77.79    3.10
 -10  -2 -14   79.39    3.70
  10   2  14   79.79    3.10
  11  -2  14    4.30    1.10
  11   2  14    3.50    0.90
  17   3 -14   52.69    2.40
  16  -3 -14    4.70    1.40
  16  -3 -14    7.80    1.80
  16   3 -14    7.70    1.90
  15  -3 -14   26.60    2.20
  15  -3 -14   25.50    2.20
  15   3 -14   30.60    2.40
  14  -3 -14   -0.90    1.10
  14  -3 -14   -1.10    1.20
  14   3 -14    2.70    1.10
  13  -3 -14   14.70    2.20
  13  -3 -14   15.00    2.20
  13   3 -14   13.20    2.00
  12  -3 -14    1.00    1.30
  12  -3 -14    0.10    1.40
  12   3 -14   -0.10    1.10
  11  -3 -14   25.20    2.60
  11   3 -14   27.30    2.50
  11   3 -14   20.60    3.30
  10  -3 -14   -0.70    2.00
  10  -3 -14    1.10    1.80
  10   3 -14   -1.00    1.70
   9  -3 -14   -0.30    1.30
   9  -3 -14    0.40    1.50
   9   3 -14   -0.70    1.60
   9   3 -14   -0.20    1.30
   8  -3 -14   31.00    2.90
   8  -3 -14   25.30    3.30
   8   3 -14   30.90    2.70
   8   3 -14   36.90    2.70
   7  -3 -14   13.50    2.50
   7  -3 -14   14.80    2.90
  -7  -3  14   15.10    2.20
   7   3 -14   15.10    2.50
   7   3 -14   15.90    2.60
  -6  -3  14  200.78    6.70
   6  -3 -14  208.48    7.00
   6  -3 -14  218.18    7.30
   6   3 -14  208.28    6.90
  -6   3  14  200.88    6.90
   6   3 -14  210.98    7.00
   5  -3 -14  188.78    6.80
   5  -3 -14  190.28    6.50
   5  -3 -14  184.18    6.80
  -5  -3  14  191.28    6.20
   5   3 -14  191.18    6.50
   5   3 -14  182.78    6.40
  -5   3  14  184.98    6.50
   4  -3 -14    4.40    1.60
   4  -3 -14    1.20    2.10
  -4  -3  14    0.20    1.50
   4  -3 -14    0.80    2.20
  -4   3  14    0.10    1.70
   4   3 -14   -1.10    1.90
   4   3 -14    1.50    1.30
  -3  -3  14   37.30    2.80
   3  -3 -14   33.10    3.50
   3  -3 -14   32.20    4.10
   3  -3 -14   35.60    3.40
   3   3 -14   32.40    2.80
  -3   3  14   29.60    3.20
   3   3 -14   38.40    4.50
   2  -3 -14    4.00    2.00
   2  -3 -14    9.10    2.30
  -2  -3  14    2.70    1.50
   2  -3 -14    7.90    2.70
   2   3 -14    5.00    1.60
  -2   3  14   12.10    2.70
  -1  -3  14   47.40    3.10
   1  -3 -14   51.69    3.60
   1  -3 -14   43.30    4.20
  -1   3  14   48.60    3.20
   1   3 -14   50.39    3.20
   0  -3  14    1.20    1.50
   0  -3 -14    1.90    1.80
   0   3  14   -0.10    1.50
   0   3 -14   -0.60    1.30
  -1  -3 -14    3.30    1.70
   1  -3  14    0.90    1.40
  -1   3 -14    2.10    1.40
   1   3  14   -1.50    1.30
  -2  -3 -14    0.00    1.60
   2  -3  14    0.60    1.60
  -2   3 -14    0.90    1.40
  -3  -3 -14    2.80    1.80
   3  -3  14    4.80    1.60
  -3   3 -14    4.70    1.70
   3   3  14    5.00    1.60
  -4  -3 -14    6.10    1.70
   4  -3  14    7.50    1.70
   4   3  14   10.30    2.40
  -4   3 -14   13.40    2.70
  -5  -3 -14    0.10    1.50
   5  -3  14    0.50    1.60
  -5   3 -14   -2.00    1.80
   5   3  14    1.10    1.30
   6  -3  14   14.30    2.50
  -6  -3 -14   10.10    2.40
   6   3  14   12.10    2.10
  -6   3 -14   19.00    4.60
  -7  -3 -14   10.70    2.50
   7  -3  14   11.50    1.90
   7   3  14   16.50    1.90
  -8  -3 -14   11.20    2.50
   8   3  14    9.30    1.70
   9   3  14    0.00    0.90
  13  -4 -14   10.00    1.70
  13  -4 -14   11.00    1.60
  13   4 -14    8.90    1.50
  12  -4 -14   63.09    2.80
  12  -4 -14   64.49    3.50
  12   4 -14   56.79    2.60
  11  -4 -14   11.60    2.10
  11  -4 -14    9.30    1.80
  11   4 -14   10.10    1.60
  10  -4 -14   55.39    3.50
  10  -4 -14   56.69    2.90
  10   4 -14   59.39    2.70
   9  -4 -14   48.20    2.70
   9  -4 -14   49.00    3.40
   9   4 -14   52.69    2.70
   9   4 -14   54.89    3.70
   8  -4 -14    1.70    1.40
   8  -4 -14    1.40    1.30
   8   4 -14    2.10    1.20
   8   4 -14    1.60    1.50
   7  -4 -14    9.70    2.50
   7  -4 -14   12.80    2.20
   7   4 -14    9.90    2.30
   7   4 -14   10.00    2.10
   6  -4 -14    6.60    1.40
   6  -4 -14    7.70    1.80
   6   4 -14   10.70    2.30
   6   4 -14    6.40    1.50
   5  -4 -14   14.00    2.40
   5  -4 -14   12.60    2.10
   5  -4 -14   17.80    3.90
   5   4 -14   18.10    2.70
   5   4 -14   14.40    2.40
   4  -4 -14    0.60    2.20
   4  -4 -14    3.10    2.40
   4  -4 -14    1.50    1.30
   4   4 -14    0.40    2.20
   4   4 -14    0.40    2.00
   3  -4 -14    4.30    1.90
   3   4 -14    2.90    1.20
   2  -4 -14   32.80    3.20
   2   4 -14   36.80    2.50
   1  -4 -14    0.30    1.70
   1   4 -14    0.30    1.00
   0  -4 -14   -0.80    1.80
   0   4 -14    0.90    1.00
  -1  -4 -14   53.89    3.40
  -1   4 -14   50.59    2.90
  -2  -4 -14    6.50    1.80
  -2   4 -14    7.70    1.90
  -3  -4 -14    0.20    1.60
  -3   4 -14   -0.30    1.10
  -4   4 -14   17.40    2.20
  -5   4 -14    0.90    1.60
  20   0 -15    1.80    1.00
  19   0 -15    6.80    1.50
  19   0 -15    5.90    1.60
  18   0 -15    1.70    1.50
  18   0 -15   -0.70    1.30
  17   0 -15   34.40    2.40
  17   0 -15   37.40    2.60
  16   0 -15   -1.30    1.20
  16   0 -15    1.10    1.20
  16   0 -15   -1.90    2.30
  15   0 -15    1.50    1.20
  15   0 -15    3.40    1.20
  15   0 -15    1.00    2.10
  14   0 -15   -2.10    1.90
  14   0 -15   -0.20    1.10
  14   0 -15    1.70    1.30
  13   0 -15  193.98    6.50
  13   0 -15  204.28    6.60
  13   0 -15  198.48    6.90
  12   0 -15    0.30    1.70
  12   0 -15   -1.10    1.30
  12   0 -15    0.80    1.30
  11   0 -15  219.98    7.10
  11   0 -15  214.18    7.50
  11   0 -15  224.98    7.30
  10   0 -15    0.10    1.40
  10   0 -15   -0.10    1.50
  10   0 -15    0.60    1.70
   9   0 -15   29.90    2.90
   9   0 -15   28.80    2.90
   9   0 -15   28.80    2.80
   8   0 -15   -0.60    1.40
   8   0 -15   -2.80    1.50
   8   0 -15    0.50    1.40
   7   0 -15    8.10    1.60
   7   0 -15   16.20    2.90
   7   0 -15   11.90    2.60
   6   0 -15    0.50    1.40
   6   0 -15   -0.10    1.50
   6   0 -15    0.60    1.80
   5   0 -15   17.30    3.50
   5   0 -15   17.20    3.40
  -5   0  15   15.20    2.60
   5   0 -15   13.60    2.70
  -4   0  15    1.60    1.60
   4   0 -15   -2.00    2.50
  -3   0  15  396.06   10.60
   3   0 -15  341.77   11.80
   2   0 -15   -0.10    2.70
  -2   0  15   -0.80    2.00
  -1   0  15   55.49    3.30
   0   0  15   -0.20    1.40
   0   0 -15   -1.70    2.10
   0   0  15   -0.70    1.40
   1   0  15   32.70    3.00
   1   0  15   28.20    2.90
  -1   0 -15   33.70    4.10
   2   0  15    2.20    1.40
  -2   0 -15   -1.70    2.20
   2   0  15   -1.00    1.40
  -3   0 -15   29.10    4.70
   3   0  15   34.40    2.90
   3   0  15   27.20    3.00
   4   0  15    1.00    1.40
   4   0  15    1.10    1.40
  -4   0 -15   -2.50    2.00
  -5   0 -15    1.00    2.00
   5   0  15    0.80    1.40
   5   0  15    1.40    1.50
   6   0  15    2.20    1.30
   6   0  15   -0.30    1.60
  -6   0 -15   -2.70    1.80
  -7   0 -15    5.00    1.90
   7   0  15    1.20    1.60
   8   0  15    1.70    1.20
  -8   0 -15   -1.70    1.80
   8   0  15    1.40    1.60
   9   0  15   31.20    2.80
   9   0  15   25.40    2.20
  -9   0 -15   22.40    3.10
  10   0  15   -0.40    1.00
 -10   0 -15   -2.60    1.80
  10   0  15   -1.30    1.80
  11   0  15   64.69    2.60
  12   0  15   -0.90    1.00
  19  -1 -15    2.80    1.40
  19  -1 -15    6.90    1.70
  19   1 -15    2.90    1.20
  19   1 -15    4.70    1.00
  18  -1 -15   10.50    2.10
  18  -1 -15   10.60    2.00
  18   1 -15   11.20    1.90
  18   1 -15    7.50    1.60
  17  -1 -15    4.50    2.10
  17  -1 -15    6.50    1.40
  17  -1 -15    5.60    1.40
  17   1 -15    4.30    1.10
  17   1 -15    4.70    1.30
  16  -1 -15   18.10    2.40
  16  -1 -15   24.40    3.20
  16  -1 -15   20.70    2.50
  16   1 -15   22.40    2.30
  16   1 -15   18.30    2.20
  15  -1 -15  166.48    6.20
  15  -1 -15  163.88    5.80
  15  -1 -15  160.08    5.50
  15   1 -15  166.58    6.50
  15   1 -15  158.18    5.90
  15   1 -15  155.98    5.60
  15   1 -15  167.88    5.70
  14  -1 -15   44.50    3.30
  14  -1 -15   39.40    3.00
  14  -1 -15   43.50    2.90
  14   1 -15   43.90    2.70
  14   1 -15   41.00    2.90
  14   1 -15   41.00    2.80
  13  -1 -15  116.39    4.70
  13  -1 -15  112.49    4.50
  13  -1 -15  118.39    5.00
  13   1 -15  115.19    4.80
  13   1 -15  115.89    5.00
  13   1 -15  117.59    4.50
  13   1 -15  113.59    4.60
  12  -1 -15   93.99    4.30
  12  -1 -15  100.29    4.20
  12  -1 -15   96.89    4.60
  12   1 -15  100.49    4.40
  12   1 -15   97.19    4.30
  12   1 -15   99.59    4.20
  11  -1 -15    8.00    1.80
  11  -1 -15    7.40    1.60
  11  -1 -15    9.20    1.90
  11   1 -15    7.40    1.60
  11   1 -15    5.90    1.70
  11   1 -15    9.50    1.70
  10  -1 -15   68.69    3.60
  10  -1 -15   69.19    3.90
  10  -1 -15   73.99    4.00
  10   1 -15   71.79    3.80
  10   1 -15   71.59    3.80
  10   1 -15   65.79    3.70
   9  -1 -15   56.99    3.40
   9  -1 -15   53.39    3.60
   9  -1 -15   57.79    3.70
   9   1 -15   49.50    3.30
   9   1 -15   55.79    3.50
   9   1 -15   57.89    3.40
   8  -1 -15    8.00    2.10
   8  -1 -15   12.10    2.40
   8  -1 -15   12.30    2.80
   8   1 -15    9.80    1.80
   8   1 -15   11.70    1.90
   8   1 -15    9.10    1.90
   7  -1 -15   28.40    3.40
   7  -1 -15   31.20    4.70
   7  -1 -15   26.50    2.80
   7   1 -15   28.80    3.20
   7   1 -15   27.90    2.70
   7   1 -15   29.10    3.20
   6  -1 -15   20.00    2.80
   6  -1 -15   18.10    3.30
   6   1 -15   15.80    2.50
   6   1 -15   16.10    2.80
   6   1 -15   16.70    3.20
   5  -1 -15    2.90    2.40
  -5  -1  15    5.30    1.50
   5  -1 -15    8.30    1.90
   5   1 -15    5.10    1.80
   5   1 -15    2.00    1.70
   4  -1 -15   57.29    5.20
  -4  -1  15   68.89    3.40
   4  -1 -15   67.39    4.00
   4   1 -15   63.19    4.70
   4   1 -15   59.89    3.70
  -4   1  15   59.69    4.70
  -3  -1  15   52.89    3.10
   3  -1 -15   59.99    3.90
  -3   1  15   52.29    4.30
   3   1 -15   48.30    3.30
   2  -1 -15   35.60    3.70
  -2  -1  15   22.10    2.50
   2   1 -15   22.80    2.90
  -1  -1  15  102.29    4.30
   1  -1 -15  100.89    5.40
  -1   1  15   99.59    4.90
  -1   1  15  106.39    4.30
   1   1 -15  106.39    4.60
   0  -1  15    6.80    1.80
   0  -1  15    5.70    1.50
   0  -1 -15    6.50    2.30
   0   1  15    4.20    1.30
   0   1  15    6.40    2.20
   0   1 -15    4.90    1.80
   1  -1  15    0.00    2.00
   1  -1  15    0.80    1.40
  -1  -1 -15    0.70    2.10
   1   1  15    1.80    1.90
  -1   1 -15    3.40    1.90
   1   1  15   -1.00    1.40
   2  -1  15    0.10    1.30
   2  -1  15   -1.50    2.10
   2   1  15   -1.40    1.70
   2   1  15   -2.00    1.80
  -2   1 -15    0.00    2.10
   3  -1  15   34.20    3.80
   3  -1  15   25.80    2.40
  -3  -1 -15   34.70    3.40
   3   1  15   26.80    2.70
  -3   1 -15   28.00    3.90
   3   1  15   31.70    3.00
   4  -1  15   18.80    2.20
   4  -1  15   12.30    2.70
  -4  -1 -15   20.20    3.00
  -4   1 -15   14.90    3.60
   4   1  15   12.80    2.40
   4   1  15   19.60    3.00
   5  -1  15   -0.70    1.10
  -5  -1 -15    0.70    1.80
   5   1  15   -0.50    1.60
   5   1  15   -2.90    1.10
  -5   1 -15   -1.50    2.10
  -6  -1 -15    5.80    2.00
   6  -1  15    4.00    1.30
   6   1  15    1.20    1.70
   6   1  15    6.60    1.40
  -6   1 -15    5.60    2.10
   7  -1  15    6.80    1.60
  -7  -1 -15    6.90    1.90
   7   1  15    5.20    1.50
  -7   1 -15    3.30    1.90
   7   1  15    6.20    1.70
  -8  -1 -15   19.40    2.80
   8  -1  15   15.40    2.00
  -8   1 -15   17.50    2.90
   8   1  15   18.50    2.50
   8   1  15   18.00    2.20
  -9  -1 -15    3.50    1.80
   9  -1  15   -0.40    1.10
   9   1  15    0.50    1.00
  -9   1 -15    1.30    2.00
   9   1  15   -1.00    1.30
 -10  -1 -15   -1.00    1.70
  10  -1  15    1.90    1.00
  10   1  15    1.80    1.10
  10   1  15    1.10    1.20
 -10   1 -15   -2.10    2.10
  11  -1  15    2.30    1.10
  11   1  15    2.00    1.00
  11   1  15    3.80    1.30
  18  -2 -15    9.40    2.10
  18   2 -15    7.90    1.70
  18   2 -15    8.30    1.70
  17  -2 -15    1.70    1.10
  17  -2 -15   -0.30    1.50
  17   2 -15    0.60    1.00
  17   2 -15    2.60    1.40
  16  -2 -15    7.30    1.60
  16  -2 -15    5.80    1.40
  16   2 -15    7.00    1.70
  16   2 -15    8.50    2.00
  15  -2 -15    1.50    1.40
  15  -2 -15    3.60    1.40
  15   2 -15    4.40    1.20
  15   2 -15    4.00    1.40
  14  -2 -15    0.80    1.50
  14  -2 -15    0.10    1.30
  14   2 -15    2.00    1.40
  14   2 -15    0.70    1.00
  13  -2 -15    3.50    2.70
  13   2 -15    3.70    1.60
  13   2 -15   -0.20    2.00
  12  -2 -15    4.30    1.70
  12  -2 -15    2.90    1.30
  12   2 -15    0.80    2.10
  12   2 -15    0.60    1.30
  12   2 -15    2.00    1.50
  11  -2 -15    2.20    2.00
  11  -2 -15    1.30    1.50
  11   2 -15    5.20    1.70
  11   2 -15    3.50    1.60
  11   2 -15    6.10    1.50
  10  -2 -15  147.49    5.80
  10  -2 -15  152.08    5.70
  10   2 -15  150.98    5.40
  10   2 -15  147.39    5.50
  10   2 -15  150.28    5.70
   9  -2 -15   42.90    4.20
   9  -2 -15   42.10    3.80
   9   2 -15   43.40    3.20
   9   2 -15   41.40    3.20
   9   2 -15   42.70    3.50
   8  -2 -15   11.30    2.80
   8  -2 -15    7.70    1.90
   8   2 -15   10.10    1.80
   8   2 -15   11.80    2.70
   8   2 -15   12.90    3.10
   7  -2 -15   26.40    3.20
   7  -2 -15   25.80    3.30
   7   2 -15   26.70    2.70
   7   2 -15   29.20    3.10
   7   2 -15   24.50    3.80
   6  -2 -15   -2.20    1.80
   6  -2 -15    2.70    1.80
   6   2 -15   -0.30    1.80
   6   2 -15   -3.40    2.30
   6   2 -15    3.50    3.00
   5  -2 -15   22.30    3.40
   5  -2 -15   22.50    3.50
  -5  -2  15   21.50    2.40
   5   2 -15   30.60    3.50
   5   2 -15   20.90    2.80
  -4  -2  15   12.80    2.30
   4  -2 -15   14.60    3.30
   4  -2 -15   11.20    2.20
   4   2 -15   13.20    2.70
   4   2 -15   14.70    2.60
  -3  -2  15    0.80    1.30
   3  -2 -15    2.80    2.20
   3  -2 -15   -2.10    2.20
   3   2 -15    3.30    2.00
  -3   2  15   -1.20    1.40
   2  -2 -15   75.39    4.70
  -2  -2  15   81.59    3.80
   2  -2 -15   80.29    5.00
   2   2 -15   77.59    4.00
  -2   2  15   77.79    3.70
  -1  -2  15    4.10    1.70
   1  -2 -15    3.20    2.10
  -1   2  15    4.30    1.30
   1   2 -15    3.20    1.60
   0  -2 -15   18.50    3.40
   0  -2  15   17.10    2.40
   0   2  15   17.60    2.40
   0   2 -15   15.00    2.60
  -1  -2 -15   96.19    4.70
   1  -2  15   99.29    4.10
   1   2  15   98.79    4.30
  -1   2 -15   97.79    4.40
   2  -2  15    1.50    1.20
  -2  -2 -15   -0.50    1.70
   2   2  15   -0.20    1.10
  -2   2 -15   -1.00    1.70
   3  -2  15    0.50    1.30
  -3  -2 -15   -0.10    1.70
   3   2  15    1.80    1.30
  -3   2 -15    0.80    1.80
  -4  -2 -15   14.70    2.70
   4  -2  15   10.70    2.20
  -4   2 -15   10.80    2.90
   4   2  15    9.90    2.00
  -5  -2 -15   12.00    2.60
   5  -2  15   14.00    2.30
   5   2  15   15.00    2.30
   6  -2  15   32.50    2.60
  -6  -2 -15   29.60    2.90
   6   2  15   28.10    2.60
  -7  -2 -15   21.00    2.70
   7  -2  15   21.40    2.20
   7   2  15   22.20    2.10
  -8  -2 -15    3.90    1.80
   8  -2  15    4.40    1.20
   8   2  15    3.00    1.10
   9  -2  15    7.40    1.70
  -9  -2 -15    3.70    1.70
   9   2  15    4.40    1.00
  10  -2  15   30.60    2.00
  10   2  15   35.80    1.90
  16  -3 -15   14.60    2.10
  16  -3 -15    8.00    1.60
  16   3 -15   10.40    1.50
  15  -3 -15   10.80    1.80
  15  -3 -15   12.90    1.80
  15   3 -15   15.40    1.90
  14  -3 -15    5.10    1.20
  14  -3 -15    4.90    1.30
  14   3 -15    8.20    1.70
  13  -3 -15    2.80    1.20
  13  -3 -15    2.60    1.20
  13   3 -15    3.60    1.10
  12  -3 -15    3.00    1.30
  12  -3 -15    3.40    1.30
  12   3 -15    1.80    1.10
  12   3 -15    6.20    2.20
  11  -3 -15   -0.30    1.70
  11  -3 -15    0.20    1.30
  11   3 -15   -0.60    1.20
  11   3 -15    0.40    1.70
  10  -3 -15    3.90    1.60
  10  -3 -15    2.60    2.30
  10   3 -15    5.70    1.80
  10   3 -15    3.70    1.30
  -9  -3  15    2.60    1.30
   9  -3 -15    4.60    1.40
   9  -3 -15    1.50    1.50
   9   3 -15    2.60    1.60
   9   3 -15    0.30    1.30
  -8  -3  15   29.00    2.90
   8   3 -15   25.50    4.10
   7  -3 -15   16.60    2.70
   7  -3 -15   10.00    2.30
  -7  -3  15   16.40    2.40
   7   3 -15   12.40    2.40
  -7   3  15   12.30    2.40
   7   3 -15   12.80    3.00
   6  -3 -15    5.30    1.90
   6  -3 -15    6.00    1.50
  -6  -3  15    4.30    1.50
   6   3 -15    2.80    1.70
   6   3 -15    5.10    1.60
  -5  -3  15   12.80    2.30
   5  -3 -15   13.90    2.60
   5  -3 -15    8.50    2.00
   5   3 -15    8.80    2.00
   5   3 -15   13.30    3.10
  -5   3  15    7.00    2.30
   4  -3 -15   14.70    2.80
  -4  -3  15   15.60    2.30
   4  -3 -15   19.90    3.80
   4  -3 -15   13.60    3.40
   4   3 -15   11.60    2.40
  -4   3  15   13.30    2.70
   3  -3 -15   42.00    3.40
   3  -3 -15   39.40    3.90
  -3  -3  15   39.20    2.80
  -3   3  15   37.00    3.10
   3   3 -15   40.70    2.90
   2  -3 -15  130.69    5.40
   2  -3 -15  113.59    6.50
  -2  -3  15  130.29    4.80
  -2   3  15  121.59    4.80
   2   3 -15  128.29    4.90
   1  -3 -15   10.70    2.30
   1   3 -15    9.80    2.50
   0  -3  15   18.60    2.70
   0  -3 -15   21.30    3.10
   0   3  15   19.10    2.60
   1  -3  15   69.89    3.50
  -1  -3 -15   64.89    3.90
  -1   3 -15   65.69    3.50
   1   3  15   68.49    3.50
  -2  -3 -15    3.70    1.80
   2  -3  15   -0.10    1.40
   2   3  15    2.00    1.50
  -2   3 -15    2.20    1.40
  -3  -3 -15   -0.40    1.60
   3  -3  15    0.50    1.40
  -3   3 -15   -2.40    1.30
   3   3  15    0.40    1.40
   4  -3  15   -1.20    1.30
  -4  -3 -15    0.70    1.60
  -4   3 -15    1.50    1.70
   4   3  15    2.20    1.30
  -5  -3 -15    0.60    1.70
   5  -3  15    4.80    1.50
  -5   3 -15    3.70    2.00
   5   3  15    3.20    1.30
   6  -3  15    5.70    1.60
  -6  -3 -15    5.60    1.70
   6   3  15    5.60    1.40
   7  -3  15   51.99    3.20
   7   3  15   46.30    3.20
   8   3  15   22.10    1.70
  12  -4 -15   68.29    2.70
  12   4 -15   66.39    2.60
  11  -4 -15   -0.10    1.30
  10  -4 -15    2.70    1.20
  10  -4 -15    2.60    1.20
  10   4 -15    1.90    1.10
   9  -4 -15   29.30    2.40
   9  -4 -15   30.00    2.20
   9   4 -15   30.30    2.80
   9   4 -15   30.30    2.20
   8  -4 -15   13.00    2.20
   8  -4 -15   17.70    2.10
   8   4 -15   20.10    2.40
   8   4 -15   15.50    2.10
   7  -4 -15   43.30    3.00
   7  -4 -15   43.00    4.00
   7   4 -15   54.99    2.90
   7   4 -15   44.50    2.80
   6  -4 -15   13.70    2.20
   6  -4 -15   11.60    2.90
   6   4 -15   11.10    2.50
   6   4 -15   11.40    1.90
   5  -4 -15   -0.50    2.00
   5  -4 -15    2.00    1.30
   5   4 -15   -0.60    1.10
   4   4 -15    1.20    1.20
   3  -4 -15   16.80    4.00
   3   4 -15    9.90    2.00
   2  -4 -15   58.89    3.90
   2   4 -15   51.19    3.20
   1  -4 -15    0.90    2.20
   1   4 -15    2.30    1.40
   0  -4 -15    0.30    2.10
   0   4 -15    2.70    1.30
  -1  -4 -15    1.70    2.90
  -1   4 -15    0.10    1.10
  -2   4 -15   24.20    2.30
  -3   4 -15   -0.20    1.20
  19   0 -16    0.50    1.20
  19   0 -16    0.10    0.80
  18   0 -16  104.39    3.70
  18   0 -16  104.49    3.90
  17   0 -16   -1.70    1.00
  17   0 -16   -0.90    1.00
  16   0 -16   31.00    3.30
  16   0 -16   24.80    2.30
  16   0 -16   25.90    3.40
  15   0 -16    0.40    1.20
  15   0 -16   -1.20    1.80
  15   0 -16    0.10    1.20
  14   0 -16   43.60    2.80
  14   0 -16   42.20    3.40
  13   0 -16   -0.20    1.20
  13   0 -16   -1.00    1.50
  13   0 -16   -0.10    1.20
  12   0 -16   11.50    2.70
  12   0 -16    6.00    1.30
  12   0 -16    6.80    1.50
  11   0 -16    1.00    1.20
  11   0 -16    1.10    1.60
  11   0 -16    1.40    1.30
  10   0 -16   23.70    2.70
  10   0 -16   27.30    2.70
  10   0 -16   24.50    3.00
   9   0 -16   -0.30    1.40
   9   0 -16   -0.10    1.40
   9   0 -16   -0.50    1.10
   8   0 -16    5.60    1.70
   8   0 -16    6.90    1.60
   8   0 -16    6.10    1.70
  -7   0  16   -1.90    1.50
   7   0 -16   -0.60    1.40
   7   0 -16   -1.60    1.40
   7   0 -16    2.10    1.60
   6   0 -16   22.30    3.50
   6   0 -16   19.70    2.90
  -6   0  16   21.30    2.80
   6   0 -16   15.90    2.70
  -5   0  16   -0.20    1.60
   5   0 -16    1.60    2.40
   5   0 -16    2.30    1.50
   4   0 -16    5.70    1.70
  -4   0  16    0.40    1.60
  -3   0  16   -2.60    1.50
   3   0 -16   -0.80    1.70
   2   0 -16   -0.10    1.70
  -2   0  16    1.20    1.70
   1   0 -16   -1.10    1.90
  -1   0  16    0.70    1.40
  -1   0  16    1.00    1.30
   0   0 -16 1218.28   31.20
   0   0  16 1250.07   30.90
   1   0  16    2.20    1.40
  -1   0 -16   -2.10    2.40
   1   0  16    2.00    1.40
   2   0  16   -1.20    1.40
   2   0  16    0.50    1.40
   3   0  16   -1.00    1.20
  -3   0 -16    3.60    2.60
   3   0  16    0.50    1.40
   4   0  16  179.88    6.10
  -4   0 -16  188.58    6.70
   4   0  16  179.48    6.10
  -5   0 -16   -1.90    2.30
   5   0  16   -0.90    1.30
   5   0  16   -0.40    1.10
  -6   0 -16   15.10    3.40
   6   0  16   15.80    2.30
   6   0  16   12.90    2.80
   7   0  16   -0.30    1.20
   7   0  16    0.30    1.60
   8   0  16   17.80    2.50
   8   0  16   15.70    2.00
  -8   0 -16   18.40    3.30
   9   0  16    1.40    1.10
  -9   0 -16    4.40    2.20
   9   0  16   -1.90    1.70
  10   0  16    0.00    1.00
  11   0  16    1.90    0.90
  19  -1 -16    1.10    1.30
  19   1 -16    0.60    0.90
  19   1 -16   -0.30    1.30
  18  -1 -16   13.00    2.00
  18  -1 -16   16.90    2.00
  18   1 -16   10.70    1.60
  18   1 -16   15.30    1.80
  17  -1 -16   26.80    3.20
  17  -1 -16   32.10    2.40
  17  -1 -16   31.80    2.30
  17   1 -16   28.70    2.10
  17   1 -16   31.80    2.20
  16  -1 -16    7.00    1.40
  16  -1 -16    8.60    1.60
  16  -1 -16   10.30    1.90
  16   1 -16   11.50    1.90
  16   1 -16   11.80    1.80
  15  -1 -16    7.00    1.90
  15  -1 -16   11.00    2.30
  15  -1 -16   11.20    2.20
  15   1 -16   12.00    2.10
  15   1 -16   12.50    2.50
  15   1 -16   12.20    2.20
  14  -1 -16  228.18    7.10
  14  -1 -16  233.28    7.60
  14   1 -16  225.78    7.50
  14   1 -16  223.38    8.50
  13  -1 -16    5.80    1.80
  13  -1 -16    5.40    1.50
  13  -1 -16    3.40    1.40
  13   1 -16    3.00    1.20
  13   1 -16   11.70    2.70
  13   1 -16    1.70    1.30
  12  -1 -16  393.66   11.60
  12  -1 -16  400.26   11.30
  12  -1 -16  397.96   11.40
  12   1 -16  414.76   11.80
  12   1 -16  397.16   11.50
  12   1 -16  395.56   11.20
  11  -1 -16  146.99    7.20
  11  -1 -16  154.08    5.60
  11  -1 -16  156.88    5.50
  11   1 -16  149.59    5.60
  11   1 -16  154.38    5.50
  11   1 -16  152.28    5.50
  10  -1 -16   56.59    3.70
  10  -1 -16   59.89    3.40
  10  -1 -16   66.39    3.70
  10   1 -16   65.19    3.40
  10   1 -16   68.49    4.00
  10   1 -16   60.49    3.50
   9  -1 -16  197.78    6.50
   9  -1 -16  199.58    6.70
   9  -1 -16  185.78    7.30
   9   1 -16  200.58    6.60
   9   1 -16  198.78    6.60
   9   1 -16  183.18    7.20
   8  -1 -16    5.60    1.90
   8  -1 -16    4.60    1.80
   8  -1 -16    1.30    1.50
   8   1 -16    3.60    1.50
   8   1 -16    2.80    1.50
   8   1 -16    2.80    1.50
   7  -1 -16    2.00    1.80
   7  -1 -16    1.00    1.80
   7   1 -16    2.50    1.60
   7   1 -16    0.20    1.40
   7   1 -16    2.10    1.60
  -6  -1  16   24.00    2.50
   6  -1 -16   31.90    3.20
   6  -1 -16   35.20    3.90
   6   1 -16   32.70    3.40
   6   1 -16   31.80    3.20
   6   1 -16   24.90    3.10
   5  -1 -16   66.29    4.10
  -5  -1  16   65.69    3.40
   5  -1 -16   67.59    4.60
   5   1 -16   66.49    4.40
   5   1 -16   70.39    3.80
   4  -1 -16    6.10    2.70
  -4  -1  16    3.90    1.40
   4  -1 -16    7.00    2.00
   4   1 -16    1.90    1.40
  -4   1  16    4.00    2.40
  -3  -1  16   45.30    3.40
   3  -1 -16   45.60    3.90
  -3   1  16   46.40    4.00
   3   1 -16   46.00    3.30
   2  -1 -16   20.60    3.60
  -2  -1  16    7.70    1.70
   2   1 -16    6.70    1.70
  -2   1  16   11.30    2.10
  -2   1  16   11.40    2.50
   1  -1 -16    2.30    2.60
  -1  -1  16   -1.70    1.70
  -1  -1  16   -0.70    1.40
  -1   1  16    0.60    1.20
   1   1 -16    0.20    1.60
  -1   1  16    1.90    2.00
   0  -1  16   23.70    2.40
   0  -1  16   24.00    3.20
   0   1  16   21.80    3.20
   0   1 -16   20.30    3.10
   0   1  16   20.90    2.50
   1  -1  16   63.59    4.00
   1  -1  16   61.09    5.00
  -1  -1 -16   63.09    4.40
   1   1  16   51.49    3.30
  -1   1 -16   57.69    3.80
   1   1  16   56.99    3.70
  -2  -1 -16   28.90    3.70
   2  -1  16   25.60    2.40
   2  -1  16   34.20    3.40
   2   1  16   21.50    3.20
  -2   1 -16   23.10    3.40
   2   1  16   28.40    3.00
  -3  -1 -16   11.20    2.40
   3  -1  16    6.10    2.10
   3  -1  16    6.10    1.60
   3   1  16   12.40    2.80
   3   1  16    5.60    1.40
  -4  -1 -16    0.90    2.00
   4  -1  16    0.10    1.20
   4   1  16   -0.50    1.20
   4   1  16   -0.30    1.60
  -5  -1 -16   41.10    3.50
   5  -1  16   33.30    3.30
   5   1  16   37.90    3.00
  -6  -1 -16   88.09    4.40
   6  -1  16   86.39    4.00
   6   1  16   83.89    3.80
  -6   1 -16   83.29    5.30
   6   1  16   84.09    3.90
   7  -1  16    0.90    1.10
  -7  -1 -16    1.30    2.00
  -7   1 -16   -2.20    2.60
   7   1  16    0.00    1.40
   7   1  16    0.90    1.20
  -8  -1 -16   16.50    3.00
   8  -1  16   21.80    1.90
   8   1  16   19.40    2.10
  -8   1 -16   22.10    4.00
   8   1  16   11.90    2.40
  -9  -1 -16   24.20    3.00
   9  -1  16   27.30    1.90
   9   1  16   29.10    2.10
   9   1  16   24.30    2.50
  10  -1  16    0.30    0.90
  10   1  16   -1.20    1.10
  10   1  16   -0.80    1.50
  18  -2 -16   13.80    2.00
  18   2 -16   15.60    1.80
  18   2 -16   14.90    1.80
  17  -2 -16    2.60    1.50
  17   2 -16    5.90    1.20
  17   2 -16    7.70    1.50
  16  -2 -16    3.00    1.40
  16  -2 -16    1.60    1.10
  16   2 -16    1.90    1.20
  16   2 -16    0.90    1.00
  15  -2 -16   68.59    3.30
  15  -2 -16   68.79    3.40
  15   2 -16   66.19    3.10
  15   2 -16   72.89    3.60
  14  -2 -16    0.90    1.30
  14  -2 -16   -0.10    1.30
  14   2 -16   -3.80    2.30
  14   2 -16    0.60    1.00
  14   2 -16    0.20    1.30
  13  -2 -16   11.60    2.40
  13  -2 -16   13.30    2.60
  13   2 -16   14.70    3.40
  13   2 -16   14.40    2.10
  13   2 -16   11.70    2.40
  12  -2 -16  121.29    6.00
  12  -2 -16  136.39    6.70
  12   2 -16  136.29    5.40
  12   2 -16  141.59    5.10
  12   2 -16  139.19    5.30
  11  -2 -16   22.10    2.80
  11  -2 -16   23.20    2.70
  11   2 -16   25.00    2.50
  10  -2 -16   10.80    2.50
  10  -2 -16    6.50    1.70
  10   2 -16   13.10    2.40
  10   2 -16    7.00    1.60
  10   2 -16    9.30    1.70
   9  -2 -16    0.60    1.50
   9  -2 -16    3.30    1.60
   9   2 -16    2.30    1.90
   9   2 -16    1.00    1.40
   9   2 -16    0.50    1.40
   8  -2 -16   11.30    2.70
   8  -2 -16    6.60    1.90
   8   2 -16    7.80    1.80
   8   2 -16    9.40    2.10
   8   2 -16    9.30    2.20
   7  -2 -16    0.10    1.80
   7  -2 -16    4.00    1.70
  -7  -2  16    2.30    1.30
   7   2 -16    1.20    1.70
   7   2 -16    0.30    1.40
   6  -2 -16    3.70    1.90
   6  -2 -16    5.50    2.00
  -6  -2  16    5.10    1.60
   6   2 -16    5.40    1.60
   6   2 -16    0.40    2.00
  -5  -2  16  119.19    4.70
   5  -2 -16  115.59    5.20
   5  -2 -16  120.79    5.30
   5   2 -16  126.89    5.50
   5   2 -16  117.59    4.90
   4  -2 -16   -0.30    2.00
  -4  -2  16    2.40    1.20
   4  -2 -16    1.70    2.00
  -4   2  16   -0.10    1.30
   4   2 -16    0.50    1.40
  -3  -2  16  100.09    4.30
   3  -2 -16  104.29    5.70
   3  -2 -16   97.49    5.10
  -3   2  16  100.39    4.20
   3   2 -16  107.69    5.20
   2  -2 -16    7.60    2.60
  -2  -2  16    4.60    1.50
   2   2 -16    0.40    1.50
  -2   2  16    6.10    1.50
  -1  -2  16   34.10    2.70
   1  -2 -16   35.00    4.10
   1   2 -16   36.50    3.00
  -1   2  16   34.70    2.70
   0  -2 -16   18.40    3.50
   0  -2  16   23.00    2.40
   0   2  16   21.20    2.50
   0   2 -16   14.70    2.60
   1  -2  16   13.80    2.20
  -1  -2 -16   22.70    3.40
   1   2  16   14.60    2.10
  -1   2 -16   14.90    2.60
  -2  -2 -16    9.90    2.30
   2  -2  16    9.20    2.00
   2   2  16    5.30    1.30
  -2   2 -16   12.10    2.50
  -3  -2 -16    5.60    2.10
   3  -2  16    7.40    2.40
  -3   2 -16   13.00    3.20
   4  -2  16   94.09    4.00
  -4  -2 -16  104.69    4.60
   4   2  16  102.09    4.00
  -4   2 -16  101.29    5.00
   5  -2  16    1.90    1.30
   5   2  16    1.20    1.20
  -6  -2 -16    4.40    1.90
   6  -2  16    3.20    1.20
   6   2  16    5.90    1.30
   7  -2  16   15.30    1.80
  -7  -2 -16   16.30    3.00
   8  -2  16    0.50    1.00
  -8  -2 -16    0.30    2.60
   8   2  16    2.80    1.00
   9  -2  16   -0.40    1.00
   9   2  16    1.60    1.00
  15  -3 -16   16.00    1.90
 -15  -3  16   12.30    1.50
  15  -3 -16   15.10    1.70
  15   3 -16   14.60    1.60
 -14  -3  16    1.00    0.90
  14  -3 -16   -0.40    1.00
  14  -3 -16    0.50    0.90
  14   3 -16    0.60    0.80
 -13  -3  16    0.40    1.00
  13  -3 -16    1.30    1.10
  13  -3 -16   -0.10    0.90
  13   3 -16   -0.50    1.00
 -12  -3  16    0.00    1.00
  12  -3 -16    0.80    1.10
  12  -3 -16    0.60    1.30
  12   3 -16   -0.10    1.00
  12   3 -16   -0.50    2.90
  11  -3 -16    5.70    1.40
 -11  -3  16    4.10    1.10
  11  -3 -16    7.90    2.00
  11   3 -16   11.80    2.00
  11   3 -16    5.70    1.70
  10  -3 -16    3.80    1.60
 -10  -3  16    3.10    1.20
  10  -3 -16    2.60    1.40
  10   3 -16    4.00    1.20
  10   3 -16    2.00    1.50
   9  -3 -16   12.10    2.60
  -9  -3  16   13.10    2.10
   9  -3 -16   13.40    2.60
   9   3 -16   11.80    2.30
   9   3 -16   15.20    2.40
   8  -3 -16   13.00    2.60
  -8  -3  16   13.10    2.10
   8  -3 -16   12.30    2.20
   8   3 -16   17.40    2.40
  -8   3  16   16.20    3.80
   8   3 -16   15.80    2.50
   7  -3 -16    5.10    1.80
   7  -3 -16    4.60    1.50
  -7  -3  16    7.10    1.50
   7   3 -16    6.10    1.70
   7   3 -16   10.20    2.60
  -7   3  16    8.30    2.10
   6  -3 -16    9.00    2.00
  -6  -3  16    9.50    2.10
   6  -3 -16    6.30    1.70
   6   3 -16    6.80    1.90
   6   3 -16    5.60    1.50
  -6   3  16    7.30    1.90
   5  -3 -16   53.49    3.50
  -5  -3  16   48.00    3.00
   5  -3 -16   55.89    4.00
  -5   3  16   51.59    3.50
   5   3 -16   50.19    3.30
   5   3 -16   61.29    4.30
  -4  -3  16   24.40    2.60
   4  -3 -16   20.80    3.70
   4  -3 -16   26.20    3.20
  -4   3  16   29.90    3.00
   4   3 -16   31.10    2.70
   3  -3 -16   28.30    4.50
   3  -3 -16   26.10    4.10
  -3  -3  16   27.80    2.60
   3   3 -16   25.30    2.70
  -3   3  16   23.40    2.70
   2  -3 -16    8.30    2.70
  -2  -3  16   10.40    2.30
   2   3 -16   10.50    1.90
  -2   3  16    9.00    1.80
  -1  -3  16    2.50    1.40
   1  -3 -16   -0.30    2.60
   1   3 -16    2.70    1.50
  -1   3  16    1.90    1.50
   0  -3 -16    1.70    2.90
   0  -3  16    1.10    1.20
   0   3  16    1.80    1.40
   0   3 -16    1.30    1.50
   1  -3  16   -1.20    1.20
  -1  -3 -16   -0.60    2.10
   1   3  16   -0.20    1.30
  -1   3 -16   -2.20    1.30
  -2  -3 -16    6.20    2.20
   2  -3  16    6.50    1.40
  -2   3 -16    9.60    2.40
   2   3  16    6.10    1.50
  -3  -3 -16   24.00    3.20
   3  -3  16   25.40    2.30
  -3   3 -16   28.90    2.60
   3   3  16   24.60    2.20
   4  -3  16    3.90    1.50
  -4  -3 -16    5.80    2.00
   4   3  16    6.40    1.30
  -4   3 -16   16.70    4.30
  -5  -3 -16    0.80    2.00
   5  -3  16   -0.90    1.30
   5   3  16    0.60    1.00
   6  -3  16   20.20    3.00
   6   3  16   22.20    1.90
  11  -4 -16    8.30    1.80
  11  -4 -16    9.70    1.60
  11   4 -16   10.50    1.70
  10  -4 -16    3.50    1.20
  10  -4 -16    3.20    1.10
  10   4 -16    7.70    1.80
   9  -4 -16    0.40    1.30
   9  -4 -16    1.00    1.10
   9   4 -16   -0.80    1.60
   9   4 -16    0.20    1.10
   8  -4 -16   -0.50    1.40
   8  -4 -16    0.60    1.40
   8   4 -16    1.90    1.20
   8   4 -16    1.50    1.30
   7  -4 -16   66.89    3.50
   7  -4 -16   74.49    3.20
   7   4 -16   72.59    3.50
   7   4 -16   66.59    3.20
   6  -4 -16   23.60    3.40
   6   4 -16   27.10    2.20
   5   4 -16    4.90    1.20
   4   4 -16  126.39    4.30
   3   4 -16   52.99    2.70
   2   4 -16   -0.50    1.00
   1   4 -16   13.20    1.80
   0   4 -16   19.70    2.10
  -1   4 -16    2.60    1.00
  -2   4 -16   15.80    2.00
  19   0 -17    2.00    1.20
  19   0 -17    1.30    0.90
  18   0 -17    2.30    1.10
  18   0 -17   -0.20    0.90
  17   0 -17   81.89    3.20
  17   0 -17   86.89    3.90
  16   0 -17    0.20    1.20
  16   0 -17    0.00    1.80
  16   0 -17    0.20    1.10
  15   0 -17    9.60    2.00
  15   0 -17    8.90    2.00
  15   0 -17    7.60    1.90
  14   0 -17    1.80    1.20
  14   0 -17    0.50    1.20
  14   0 -17   -2.00    1.70
  13   0 -17    4.90    1.30
  13   0 -17    3.70    1.40
  12   0 -17    0.30    1.20
  12   0 -17    2.00    1.60
  12   0 -17   -0.30    1.20
  11   0 -17   81.89    3.90
  11   0 -17   78.79    3.90
  11   0 -17   79.89    3.70
  10   0 -17    0.20    1.30
  10   0 -17   -1.10    1.30
  10   0 -17   -0.40    1.60
   9   0 -17   -0.10    1.40
   9   0 -17   -0.40    1.50
   9   0 -17   -0.30    1.40
  -8   0  17    1.10    1.40
   8   0 -17    0.50    1.70
   8   0 -17    0.70    1.60
   8   0 -17    0.70    1.30
  -7   0  17    1.10    1.50
   7   0 -17    0.90    1.80
   7   0 -17   -1.60    1.30
   7   0 -17   -0.60    1.60
   6   0 -17   -0.60    1.40
  -6   0  17    0.60    1.50
   6   0 -17   -1.90    1.90
   5   0 -17    1.20    2.40
   5   0 -17    1.00    1.40
  -5   0  17    1.20    1.50
   4   0 -17    0.00    1.50
  -4   0  17    0.50    1.50
   3   0 -17   -2.70    1.70
  -3   0  17    0.10    1.50
   2   0 -17   -2.90    1.70
  -2   0  17    0.20    1.40
  -1   0  17  616.04   16.00
  -1   0  17  587.64   15.90
   1   0 -17  598.74   16.20
   0   0  17   -0.90    1.30
   0   0  17    0.30    1.30
   0   0 -17    0.70    2.10
   1   0  17  903.41   23.00
   1   0  17  893.01   23.00
   2   0  17    0.00    1.20
   2   0  17   -0.10    1.40
   3   0  17  228.58    7.10
   3   0  17  230.08    7.20
   4   0  17    1.40    1.40
  -5   0 -17   56.89    6.30
   5   0  17   51.19    3.30
   5   0  17   47.80    3.00
  -6   0 -17    4.30    2.80
   6   0  17    0.40    1.50
   6   0  17    0.40    1.20
   7   0  17    2.90    1.50
  -7   0 -17    7.00    2.80
   7   0  17    4.40    1.20
   8   0  17   -1.10    1.60
   8   0  17    0.80    1.00
   9   0  17   -1.10    1.00
  18  -1 -17   18.50    2.00
  18   1 -17   19.70    2.00
  18   1 -17   13.80    2.60
  17  -1 -17    3.40    1.70
  17  -1 -17    0.30    1.10
  17  -1 -17    2.30    1.20
  17   1 -17    0.40    0.90
  17   1 -17    0.40    1.00
  16  -1 -17   64.09    3.50
  16  -1 -17   61.89    3.00
  16  -1 -17   59.69    2.90
  16   1 -17   59.99    2.80
  16   1 -17   56.49    2.80
  15  -1 -17   -0.30    1.60
  15  -1 -17   -0.90    1.70
  15  -1 -17    0.30    1.10
  15   1 -17    0.70    1.00
  15   1 -17    3.30    2.10
  15   1 -17    0.50    1.40
  14  -1 -17   57.49    3.50
  14  -1 -17   69.29    3.40
  14  -1 -17   66.19    3.30
  14   1 -17   61.49    3.80
  14   1 -17   62.79    3.10
  14   1 -17   65.29    3.30
  13  -1 -17    1.20    1.50
  13  -1 -17   -0.70    1.30
  13  -1 -17    1.10    1.50
  13   1 -17    2.60    1.30
  13   1 -17   -0.10    1.60
  13   1 -17    0.60    1.30
  12  -1 -17  180.98    6.00
  12  -1 -17  183.88    6.30
  12  -1 -17  185.38    6.50
  12   1 -17  193.18    6.10
  12   1 -17  190.78    6.40
  12   1 -17  180.88    6.30
  11  -1 -17   11.10    2.50
  11  -1 -17   11.20    2.70
  11  -1 -17    9.90    2.10
  11   1 -17    9.60    2.30
  11   1 -17    5.40    1.40
  11   1 -17    6.70    1.60
  10  -1 -17   72.19    3.60
  10  -1 -17   68.39    3.90
  10  -1 -17   75.49    3.90
  10   1 -17   71.49    3.70
  10   1 -17   75.89    3.60
  10   1 -17   70.19    3.90
   9  -1 -17  341.17   10.10
   9  -1 -17  330.37    9.90
   9   1 -17  335.47    9.70
   9   1 -17  337.37    9.80
   9   1 -17  316.97    9.90
   8  -1 -17    4.20    1.90
   8  -1 -17    5.60    1.70
   8   1 -17   12.50    2.40
   8   1 -17    5.20    1.60
   8   1 -17    7.20    1.60
   7  -1 -17   10.60    2.00
   7  -1 -17   11.70    2.10
  -7  -1  17   12.70    2.10
   7   1 -17    8.90    1.70
   7   1 -17   11.40    1.90
   7   1 -17   10.70    2.30
  -6  -1  17    5.60    1.30
   6  -1 -17    9.50    2.20
   6  -1 -17   13.70    2.80
   6   1 -17    6.70    1.70
   6   1 -17    1.50    2.00
   5  -1 -17   31.20    4.30
  -5  -1  17   29.00    2.60
   5  -1 -17   39.60    3.40
   5   1 -17   29.20    2.80
   5   1 -17   42.20    6.00
   4  -1 -17   45.70    3.70
  -4  -1  17   37.60    2.80
  -4   1  17   50.29    4.30
   4   1 -17   40.30    3.00
  -3  -1  17   78.99    4.00
   3  -1 -17   75.29    4.50
  -3   1  17   75.49    4.50
   3   1 -17   76.79    3.90
  -2  -1  17   10.70    2.20
  -2  -1  17    6.20    1.80
   2  -1 -17    9.30    2.40
   2   1 -17   10.80    2.40
  -2   1  17   10.70    2.20
  -2   1  17    8.80    2.10
  -1  -1  17    2.50    1.80
   1  -1 -17    3.90    2.60
  -1  -1  17    1.90    1.10
  -1   1  17    0.10    1.30
  -1   1  17    3.00    2.10
   1   1 -17    4.20    1.60
   0  -1  17    0.40    1.80
   0  -1  17    5.40    1.40
   0   1 -17    5.10    1.70
   0   1  17    3.40    1.40
   0   1  17    1.90    1.90
   1  -1  17  128.39    5.10
   1  -1  17  126.39    4.70
   1   1  17  129.99    4.80
  -1   1 -17  116.09    5.00
   1   1  17  119.59    4.90
  -2  -1 -17    5.20    3.40
   2  -1  17    7.00    1.40
   2   1  17   11.70    2.00
   2   1  17   10.90    2.50
  -2   1 -17    6.80    2.90
   3  -1  17   16.00    2.10
  -3  -1 -17   18.90    3.80
   3   1  17   12.80    2.10
   3   1  17   16.50    3.10
   4  -1  17   18.30    2.20
  -4  -1 -17   29.80    3.70
   4   1  17   18.10    2.80
   4   1  17   21.40    2.30
  -5  -1 -17    2.40    2.30
   5  -1  17    1.40    1.00
   5   1  17    0.90    1.20
   5   1  17   -0.60    1.60
   6  -1  17    9.30    1.80
  -6  -1 -17   14.00    3.40
   6   1  17    4.60    1.40
   6   1  17    5.80    1.80
  -7  -1 -17    5.20    2.20
   7  -1  17    3.90    1.00
   7   1  17    2.20    1.50
   7   1  17    5.10    1.40
   8  -1  17    7.20    1.40
   8   1  17   10.20    1.70
   8   1  17    7.60    1.60
   9  -1  17   21.50    1.70
   9   1  17   25.80    1.90
  17  -2 -17    1.60    1.40
  17  -2 -17    0.90    1.00
  17   2 -17    1.10    1.20
  17   2 -17    1.50    0.90
  16  -2 -17    1.50    2.00
  16  -2 -17    3.10    1.10
  16   2 -17    1.80    1.00
  16   2 -17    3.80    1.30
  15  -2 -17   11.30    2.20
  15  -2 -17   11.10    1.90
  15   2 -17   13.00    1.90
  15   2 -17   11.30    2.00
  14  -2 -17    2.20    1.40
  14  -2 -17    1.50    1.20
  14   2 -17    1.20    1.00
  14   2 -17   -0.30    2.10
  14   2 -17    1.20    1.30
  13  -2 -17    6.10    1.50
  13  -2 -17   11.80    2.30
  13   2 -17    9.30    1.90
  13   2 -17   10.00    1.90
  13   2 -17   11.50    2.30
  12  -2 -17    1.40    1.50
  12  -2 -17    1.00    1.20
  12   2 -17   -0.10    1.10
  12   2 -17    0.60    1.50
  12   2 -17    0.60    1.50
  11  -2 -17   29.00    2.90
  11  -2 -17   34.50    3.00
  11   2 -17   30.40    3.20
  11   2 -17   32.70    2.70
  11   2 -17   30.60    3.10
  10   2 -17    1.30    1.50
  10   2 -17    0.80    1.50
  10   2 -17    1.20    1.70
  -9  -2  17    0.70    1.10
   9  -2 -17    2.70    1.50
   9  -2 -17   -0.20    1.50
   9   2 -17    4.80    2.40
   9   2 -17    2.50    1.40
   9   2 -17    1.70    1.40
   8  -2 -17   76.49    4.00
   8  -2 -17   68.89    3.90
   8   2 -17   75.49    3.70
   8   2 -17   74.29    3.80
   7  -2 -17    4.40    1.70
  -7  -2  17    5.40    1.50
   7  -2 -17    5.00    1.70
   7   2 -17    5.30    1.80
   7   2 -17    5.70    1.60
   6  -2 -17   25.50    3.20
   6  -2 -17   31.60    3.00
  -6  -2  17   23.20    2.40
   6   2 -17   26.30    2.60
   6   2 -17   19.10    3.40
   5  -2 -17   71.19    4.10
  -5  -2  17   71.79    3.50
   5  -2 -17   71.09    4.20
   5   2 -17   70.19    3.80
  -5   2  17   67.49    3.40
   4  -2 -17   30.70    3.60
   4  -2 -17   21.70    3.90
  -4  -2  17   27.80    2.40
   4   2 -17   24.00    2.60
  -4   2  17   26.70    2.40
   3  -2 -17    0.20    2.10
  -3  -2  17    1.60    1.30
  -3   2  17    0.80    1.30
   3   2 -17    1.60    1.30
   2  -2 -17   60.59    5.50
  -2  -2  17   64.89    3.20
   2   2 -17   65.69    3.50
  -2   2  17   56.29    3.50
  -1  -2  17   38.60    2.70
  -1   2  17   34.20    2.60
   1   2 -17   41.90    2.90
   0  -2  17    3.50    1.40
   0   2  17    1.90    1.20
   1  -2  17    0.40    1.20
  -1  -2 -17   -2.10    2.40
  -1   2 -17    0.60    1.70
   1   2  17    0.60    1.30
   2  -2  17   -1.40    1.20
  -2  -2 -17    2.70    2.40
  -2   2 -17    0.40    1.60
   3  -2  17    3.30    1.20
  -3  -2 -17    7.70    2.40
   3   2  17    3.30    1.20
  -3   2 -17    4.50    2.00
  -4  -2 -17   -0.10    2.10
   4  -2  17   -0.50    1.10
   4   2  17    0.30    1.70
  -5  -2 -17    3.30    2.20
   5  -2  17   -0.30    1.20
   5   2  17   -0.40    1.20
  -6  -2 -17   30.90    3.70
   6  -2  17   21.50    1.90
   6   2  17   17.30    1.80
   7  -2  17    2.30    1.40
   7   2  17    1.70    0.90
   8  -2  17   25.30    1.80
   8   2  17   25.30    1.70
  14  -3 -17   10.00    1.70
  14  -3 -17    8.40    1.60
 -14  -3  17   11.10    1.50
  14   3 -17   13.10    1.60
  13  -3 -17   17.20    1.70
  13  -3 -17   15.80    2.00
 -13  -3  17   19.20    1.70
  13   3 -17   16.80    1.70
  12  -3 -17    2.50    1.10
 -12  -3  17    2.10    1.00
  12  -3 -17    2.90    1.00
  12   3 -17    1.80    1.00
  12   3 -17    3.40    2.10
  11  -3 -17    0.30    1.10
 -11  -3  17    0.40    1.00
  11  -3 -17    1.50    1.10
  11   3 -17    3.20    1.50
  11   3 -17    0.90    1.10
  10  -3 -17   46.00    3.50
 -10  -3  17   47.40    2.60
  10  -3 -17   48.10    3.00
  10   3 -17   50.49    2.70
  10   3 -17   51.19    2.90
   9  -3 -17    3.10    1.30
  -9  -3  17    3.20    1.20
   9  -3 -17    3.90    1.50
   9   3 -17    2.80    1.20
   9   3 -17    2.90    1.20
  -8  -3  17   18.20    2.20
   8  -3 -17   17.20    2.50
   8  -3 -17   14.40    2.30
  -8   3  17   18.40    3.80
   8   3 -17   17.00    2.30
   8   3 -17   17.80    2.40
  -7  -3  17   10.70    2.00
   7  -3 -17   15.00    2.70
   7  -3 -17   12.30    2.50
   7   3 -17   17.60    2.50
   7   3 -17   15.50    2.80
  -7   3  17   17.60    3.00
   6  -3 -17    2.40    1.80
   6  -3 -17    3.20    1.60
  -6  -3  17    5.10    1.40
   6   3 -17    6.10    1.50
  -6   3  17    7.40    1.70
   6   3 -17    5.80    2.10
  -5  -3  17    0.70    1.30
   5  -3 -17   -0.50    1.90
   5  -3 -17    0.80    1.70
  -5   3  17    0.60    1.60
   5   3 -17   -0.20    1.20
  -4  -3  17   37.90    2.60
   4  -3 -17   39.30    4.20
   4  -3 -17   39.50    3.90
  -4   3  17   33.90    2.80
   4   3 -17   35.60    2.60
  -3  -3  17   15.60    2.20
   3   3 -17   14.60    2.50
  -3   3  17   18.60    2.50
  -2  -3  17   30.60    2.50
  -2   3  17   30.70    2.60
   2   3 -17   27.40    2.40
  -1  -3  17    9.50    2.00
  -1   3  17   14.90    2.10
   1   3 -17   10.10    2.00
   0  -3  17    1.20    1.30
   0   3 -17    1.00    1.20
   0   3  17   -0.20    1.30
   1  -3  17    0.30    1.20
  -1  -3 -17    2.40    2.70
   1   3  17    1.20    1.30
  -1   3 -17    0.10    1.20
  -2  -3 -17    0.40    2.70
   2  -3  17    1.70    1.20
   2   3  17    0.70    1.20
  -2   3 -17    2.90    1.40
   3  -3  17    6.40    1.70
   3   3  17    3.90    1.20
  -3   3 -17    3.10    1.60
   4  -3  17   32.40    2.30
   4   3  17   27.50    2.10
   5   3  17    2.40    1.00
   9  -4 -17   11.70    2.30
   8  -4 -17    6.50    1.90
   8   4 -17    2.90    1.30
   6   4 -17    0.60    1.10
   4   4 -17   52.09    2.50
   3   4 -17    2.30    1.00
   2   4 -17    4.10    1.00
   1   4 -17    1.20    0.90
  18   0 -18  362.06    9.50
  18   0 -18  360.06    9.40
  17   0 -18   -0.90    0.90
  17   0 -18    1.10    1.20
  16   0 -18  374.46   10.50
 -16   0  18  414.86   11.10
  16   0 -18  375.86   10.40
  16   0 -18  380.46   10.70
  15   0 -18   -1.20    1.00
  15   0 -18    1.50    1.10
  15   0 -18   -0.20    1.50
  14   0 -18    0.30    1.20
  14   0 -18    2.30    1.10
  14   0 -18    0.00    1.60
  13   0 -18    0.50    1.20
  13   0 -18   -0.30    1.30
  13   0 -18    0.60    1.60
  11   0 -18   -1.30    1.20
 -11   0  18    1.00    1.60
  11   0 -18   -0.60    1.20
  11   0 -18    2.10    1.50
 -10   0  18   17.70    2.60
  10   0 -18   22.00    2.30
  10   0 -18   23.70    2.70
  10   0 -18   18.00    2.50
   9   0 -18    0.30    1.40
  -9   0  18    0.20    1.60
   9   0 -18    0.80    1.40
   9   0 -18   -2.80    1.30
   8   0 -18    4.20    1.70
  -8   0  18    0.90    1.60
   8   0 -18    3.50    1.80
   7   0 -18   -1.70    1.80
   7   0 -18    1.40    1.50
  -7   0  18    0.60    1.50
   6   0 -18   34.00    2.90
   6   0 -18   34.30    4.20
  -6   0  18   39.40    2.90
   5   0 -18   -0.10    1.50
  -5   0  18   -0.10    1.60
  -4   0  18   81.79    3.90
   4   0 -18   85.19    4.10
  -3   0  18    0.10    1.30
   3   0 -18    1.10    1.60
  -2   0  18    2.10    1.30
   2   0 -18    5.10    1.80
  -2   0  18    5.20    1.40
  -1   0  18   -1.00    1.20
   1   0 -18    2.00    1.90
  -1   0  18   -0.60    1.30
   0   0 -18  123.69    5.60
   0   0  18  133.49    4.90
   0   0  18  137.39    4.90
   1   0  18   -1.30    1.30
   1   0  18   -1.20    1.30
   2   0  18    2.90    1.50
   3   0  18   -0.10    1.20
   3   0  18    1.10    1.40
   4   0  18  247.08    7.40
   4   0  18  253.17    7.50
   5   0  18    1.50    1.20
   5   0  18    0.30    1.50
   6   0  18   28.30    2.40
   6   0  18   33.50    2.70
   7   0  18   -0.50    1.00
   7   0  18    3.40    1.70
   8   0  18    3.60    1.10
 -18  -1  18    2.70    1.10
  18  -1 -18    4.90    1.20
  18   1 -18    2.90    0.90
  18   1 -18    2.60    1.00
  17  -1 -18   18.40    2.80
  17  -1 -18   20.30    2.00
  17   1 -18   21.30    1.80
  17   1 -18   19.50    1.70
  16  -1 -18    1.60    1.10
  16  -1 -18   -0.50    1.40
  16   1 -18    1.00    1.00
  16   1 -18    0.70    0.90
  15  -1 -18   -0.10    1.10
  15  -1 -18   -0.20    1.40
  15   1 -18   -1.30    1.90
  15   1 -18    1.40    1.00
  15   1 -18    0.00    1.30
  14  -1 -18    9.80    2.30
  14  -1 -18   11.00    2.10
  14  -1 -18    8.20    1.60
  14   1 -18    9.00    1.90
  14   1 -18    8.40    1.80
  14   1 -18   10.90    2.00
  13  -1 -18    3.60    1.40
  13  -1 -18    2.10    1.60
  13  -1 -18    2.20    1.40
  13   1 -18    3.20    1.70
  13   1 -18    0.20    1.60
  13   1 -18    3.20    1.30
  12  -1 -18  203.48    6.60
  12  -1 -18  201.68    6.80
  12   1 -18  203.38    6.50
  12   1 -18  200.78    6.50
  12   1 -18  197.48    6.60
  10  -1 -18    1.30    1.40
  10  -1 -18   -1.60    1.40
  10   1 -18    1.60    1.30
  10   1 -18    1.90    1.40
  10   1 -18    1.40    1.30
   9  -1 -18   70.09    3.80
  -9  -1  18   68.99    3.90
   9  -1 -18   69.29    4.40
   9   1 -18   66.49    3.50
   9   1 -18   67.59    3.60
   9   1 -18   67.79    3.60
  -8  -1  18    2.70    1.40
   8  -1 -18    3.20    1.60
   8  -1 -18    3.00    1.50
   8   1 -18    2.50    1.40
   8   1 -18    3.50    1.70
  -7  -1  18   13.60    2.30
   7  -1 -18   13.70    3.20
   7  -1 -18   12.50    2.80
   7   1 -18   11.30    2.30
   7   1 -18   13.00    3.10
  -6  -1  18   19.60    2.30
   6  -1 -18   17.40    3.60
   6  -1 -18   22.50    2.90
   6   1 -18   23.40    3.60
   6   1 -18   17.80    2.40
  -5  -1  18   -2.30    1.20
   5  -1 -18   -0.70    3.40
   5  -1 -18    0.10    1.70
   5   1 -18   -0.30    1.20
   4  -1 -18   97.09    4.70
  -4  -1  18   92.09    4.00
   4   1 -18   90.39    4.20
  -3  -1  18  110.69    4.30
   3  -1 -18  110.59    5.10
  -3  -1  18  113.49    4.50
   3   1 -18  105.59    4.60
  -3   1  18  103.19    4.30
  -3   1  18  110.89    5.50
   2  -1 -18   20.40    3.90
  -2  -1  18   28.00    2.40
  -2  -1  18   26.20    2.90
  -2   1  18   28.00    3.30
   2   1 -18   27.30    2.70
  -2   1  18   29.20    3.40
  -1  -1  18  121.29    4.60
  -1  -1  18  120.09    4.90
  -1   1  18  123.99    4.70
   1   1 -18  129.39    5.00
  -1   1  18  122.59    4.90
   0  -1  18   69.29    4.10
   0  -1  18   63.79    3.20
   0   1  18   63.59    3.20
   0   1 -18   57.39    4.60
   0   1  18   67.59    4.80
   1  -1  18    5.90    2.20
   1   1  18    8.60    2.10
  -1   1 -18    8.80    2.40
   2  -1  18   48.70    2.80
   2   1  18   53.79    3.00
   2   1  18   57.29    3.80
   3  -1  18    0.70    1.10
   3   1  18    1.50    1.20
   3   1  18    0.00    1.70
   4  -1  18    8.20    1.70
   4   1  18   10.10    1.90
   4   1  18    9.30    2.20
   5  -1  18   -0.90    1.10
   5   1  18   -1.50    1.10
   5   1  18   -0.60    1.80
   6  -1  18    1.90    1.00
   6   1  18   -1.70    1.60
   6   1  18    0.60    1.10
   7  -1  18   37.20    2.00
   7   1  18   36.20    2.50
   8  -1  18   10.50    1.40
   8   1  18    9.10    1.80
 -16  -2  18    2.70    0.90
  16  -2 -18    3.70    1.10
  16  -2 -18    2.90    1.00
  16   2 -18    2.40    0.90
  16   2 -18    5.50    1.50
  15  -2 -18    3.10    1.20
  15  -2 -18    4.30    1.20
  15   2 -18   12.60    2.20
  15   2 -18    6.30    1.50
  14  -2 -18   29.20    2.40
  14  -2 -18   32.20    2.20
  14   2 -18   30.20    3.40
  14   2 -18   32.50    2.60
  14   2 -18   29.40    2.20
  13  -2 -18    1.70    1.30
  13  -2 -18    0.60    1.20
  13   2 -18   -2.50    1.50
  13   2 -18    0.00    1.50
  13   2 -18    1.60    1.00
 -12  -2  18    8.50    1.60
  12  -2 -18   10.70    2.30
  12  -2 -18   10.60    2.20
  12   2 -18   16.70    2.80
  12   2 -18    8.10    2.00
  12   2 -18    7.90    1.70
  11  -2 -18    6.90    1.70
  11  -2 -18    6.60    1.70
 -11  -2  18    5.70    1.30
  11   2 -18    8.40    2.00
  11   2 -18    7.00    1.60
  10  -2 -18   10.20    2.50
 -10  -2  18    5.70    1.30
  10  -2 -18   12.70    2.60
  10   2 -18    9.70    2.20
  10   2 -18   10.00    2.30
   9  -2 -18    2.40    1.70
  -9  -2  18    0.50    1.10
   9  -2 -18    2.20    1.60
   9   2 -18    2.40    1.30
   9   2 -18    1.30    1.40
   8  -2 -18    2.80    1.60
  -8  -2  18    5.90    1.30
   8  -2 -18    3.00    1.60
   8   2 -18    7.30    2.60
   8   2 -18    4.20    1.60
  -7  -2  18   33.50    3.70
   7  -2 -18   26.00    3.10
   7  -2 -18   31.70    3.30
   7   2 -18   29.20    3.30
  -7   2  18   26.90    2.40
   6  -2 -18   46.20    3.70
   6  -2 -18   47.20    3.60
   5  -2 -18   79.09    4.70
  -5  -2  18   65.19    4.40
   5  -2 -18   69.19    4.10
   5   2 -18   52.99    4.20
   4  -2 -18    5.10    2.30
   3  -2 -18   84.69    5.20
  -3   2  18   78.79    4.10
  -2  -2  18   72.69    3.40
   2   2 -18   68.59    3.60
  -2   2  18   69.39    3.40
  -1  -2  18   33.50    2.50
  -1   2  18   35.40    2.60
   1   2 -18   37.10    2.90
   0  -2  18   25.30    2.20
   0   2 -18   25.10    2.80
   0   2  18   23.80    2.20
   1  -2  18    4.60    1.60
  -1   2 -18    5.70    1.70
   1   2  18    8.40    1.90
   2  -2  18    0.60    1.10
  -2   2 -18    1.20    1.80
   2   2  18    1.30    1.10
   3  -2  18   12.20    1.80
   3   2  18    9.20    1.90
   4  -2  18    6.60    1.60
   4   2  18   10.40    1.70
   5  -2  18   32.80    2.10
   5   2  18   32.60    2.10
   6  -2  18   -0.10    0.90
   6   2  18    0.30    0.90
  13  -3 -18    3.70    1.00
 -13  -3  18    1.90    0.90
  13  -3 -18    2.10    1.00
  12  -3 -18   46.50    2.40
  12  -3 -18   46.90    2.40
 -12  -3  18   40.20    2.20
  12   3 -18   33.40    3.30
  12   3 -18   48.40    2.40
  11  -3 -18   42.30    2.50
 -11  -3  18   40.10    2.10
  11  -3 -18   39.00    2.30
  11   3 -18   41.40    2.80
  11   3 -18   39.80    2.30
 -10  -3  18    9.50    1.60
  10  -3 -18    3.90    1.20
  10  -3 -18    4.70    1.30
  10   3 -18    8.40    2.20
  10   3 -18    4.90    1.30
   9  -3 -18    0.10    1.20
   9  -3 -18   -0.30    1.30
  -9  -3  18    1.00    1.10
   9   3 -18    0.80    1.30
   9   3 -18    1.60    1.30
  -8  -3  18   13.40    1.90
   8  -3 -18   14.10    2.20
   8  -3 -18    9.60    2.20
   8   3 -18   14.10    2.00
   8   3 -18   10.30    2.50
   7  -3 -18    3.70    1.40
   7  -3 -18    5.00    1.60
  -7  -3  18    4.30    1.20
   7   3 -18    4.30    1.60
  -7   3  18    2.30    1.80
  -6  -3  18   16.10    2.00
   6  -3 -18   13.90    2.90
   6  -3 -18   15.90    2.90
  -6   3  18    8.20    1.70
   6   3 -18   12.90    2.00
  -5  -3  18   -0.20    1.00
   5  -3 -18    2.60    2.10
   5  -3 -18   -0.30    1.90
   5   3 -18   -1.20    1.00
  -5   3  18    0.40    1.40
  -4  -3  18    4.50    1.20
   4   3 -18    4.80    1.40
  -4   3  18   10.80    2.40
  -3  -3  18    3.30    1.20
   3   3 -18    3.30    1.30
  -3   3  18    1.70    1.40
  -2  -3  18   10.80    1.80
  -2   3  18   17.80    2.10
   2   3 -18   14.40    2.00
  -1  -3  18   11.30    1.90
   1   3 -18   11.50    2.00
  -1   3  18   10.50    2.10
   0  -3  18    0.70    1.10
   0   3  18    1.10    1.30
   0   3 -18   -0.20    1.00
   1  -3  18   14.30    2.50
  -1   3 -18   20.90    3.30
   1   3  18   13.70    2.10
   2  -3  18   52.49    2.60
  -2   3 -18   50.19    2.90
   2   3  18   53.69    2.50
   3  -3  18    5.30    1.40
   3   3  18    2.40    1.10
  17   0 -19   68.99    2.70
  17   0 -19   68.09    2.80
  16   0 -19   -0.60    1.00
  16   0 -19   -0.10    1.60
  16   0 -19    1.20    1.00
 -15   0  19  216.48    8.10
  15   0 -19  210.48    6.60
  15   0 -19  220.58    7.00
  15   0 -19  215.58    6.50
  14   0 -19    0.50    1.10
  14   0 -19   -0.30    1.40
 -14   0  19    1.10    1.50
  14   0 -19   -0.60    1.00
 -13   0  19    7.30    1.70
  13   0 -19   11.50    2.50
  13   0 -19    8.70    1.90
  13   0 -19   13.00    2.50
  12   0 -19   -0.70    1.20
  12   0 -19    1.50    1.40
  12   0 -19   -1.10    1.30
 -12   0  19    1.40    1.50
  11   0 -19  302.57    8.90
  11   0 -19  298.17    9.10
  11   0 -19  309.77    9.00
 -11   0  19  310.97    8.80
  10   0 -19    0.70    1.50
 -10   0  19   -0.40    1.60
   9   0 -19   99.89    4.30
   8   0 -19   -1.00    2.60
  -8   0  19   -1.10    1.50
   8   0 -19    1.40    1.30
   7   0 -19   10.30    2.60
   7   0 -19    6.30    1.60
  -7   0  19    5.50    1.60
  -6   0  19    1.10    1.50
   6   0 -19   -0.60    1.50
   5   0 -19    0.50    1.60
  -5   0  19    2.70    1.40
   4   0 -19   -0.50    1.60
  -4   0  19   -0.20    1.30
  -3   0  19   60.19    3.20
  -3   0  19   53.89    3.10
   3   0 -19   53.79    3.60
  -2   0  19   -0.70    1.30
  -2   0  19    1.50    1.40
   1   0 -19   14.60    3.50
   0   0  19    0.80    1.40
   0   0  19   -0.90    1.20
   1   0  19   31.40    2.60
   1   0  19   28.10    2.50
   2   0  19   -0.80    1.30
   2   0  19   -0.20    1.20
   3   0  19  275.07    7.80
   3   0  19  260.97    7.70
   4   0  19   -1.40    1.40
   4   0  19    1.80    1.10
   5   0  19   21.00    1.90
   5   0  19   18.20    2.50
   6   0  19    0.50    1.20
   6   0  19    4.20    1.80
   7   0  19    4.60    1.10
 -17  -1  19   47.80    2.30
  17  -1 -19   46.40    2.40
  17   1 -19   53.29    2.30
  17   1 -19   44.90    2.20
 -16  -1  19   14.00    1.70
  16  -1 -19   13.00    2.20
  16  -1 -19   13.30    1.80
  16   1 -19   13.60    1.70
  16   1 -19   16.30    1.80
 -15  -1  19    4.90    1.30
  15  -1 -19    8.60    2.10
  15  -1 -19    3.30    1.20
  15   1 -19    5.80    1.20
  15   1 -19    4.60    1.80
  15   1 -19    6.70    1.70
  14  -1 -19    5.80    1.40
 -14  -1  19    5.80    1.40
  14  -1 -19    5.20    1.50
  14   1 -19   10.10    2.40
  14   1 -19    5.20    1.30
  14   1 -19    5.80    1.30
 -13  -1  19    0.00    1.10
  13  -1 -19    0.60    2.10
  13  -1 -19   -0.80    1.30
  13   1 -19    1.20    1.40
  13   1 -19    1.00    1.10
  13   1 -19    0.90    1.10
  12  -1 -19    3.60    1.40
  12  -1 -19    1.80    1.40
 -12  -1  19    4.50    1.20
  12   1 -19    2.00    1.30
  12   1 -19    4.60    1.50
  12   1 -19    4.90    1.30
  11  -1 -19   14.60    2.50
 -11  -1  19   14.60    2.10
  11  -1 -19   15.00    2.60
  11   1 -19   19.70    2.40
  11   1 -19   19.90    2.40
  11   1 -19   19.30    2.60
  10  -1 -19   38.70    3.10
  10  -1 -19   40.00    3.10
 -10  -1  19   36.30    2.60
  10   1 -19   38.90    2.90
  10   1 -19   33.30    3.00
   9  -1 -19   83.49    4.40
  -9  -1  19   88.29    3.80
   9  -1 -19   93.49    4.40
   9   1 -19   86.79    4.10
   9   1 -19   91.49    4.20
   8  -1 -19   18.20    3.30
   8   1 -19   16.30    3.20
   7  -1 -19    0.80    1.50
  -7  -1  19    2.00    1.20
   7  -1 -19    4.80    2.20
   7   1 -19    1.70    1.40
   7   1 -19    4.50    2.30
   6  -1 -19   10.70    2.50
   6  -1 -19   10.80    2.90
  -6  -1  19   12.50    2.00
   6   1 -19   11.30    2.20
  -5  -1  19    2.40    1.30
   5  -1 -19    4.80    2.00
  -5   1  19    7.60    1.80
   5   1 -19    2.80    1.30
  -4  -1  19   17.20    2.10
  -4  -1  19   22.60    2.80
   4   1 -19   18.90    2.40
  -4   1  19   15.30    2.00
   3  -1 -19  158.28    6.10
  -3  -1  19  154.88    5.50
  -3  -1  19  150.48    5.20
  -3   1  19  148.39    5.20
  -2  -1  19   24.10    3.00
   2  -1 -19   19.80    4.30
   2   1 -19   13.50    2.80
  -1  -1  19  163.28    5.80
  -1  -1  19  162.28    5.40
  -1   1  19  153.68    5.40
  -1   1  19  164.78    8.00
   1   1 -19  160.78    5.90
   0  -1  19    6.90    1.40
   0  -1  19    6.70    2.00
   0   1  19    5.90    2.30
   0   1 -19   15.10    3.00
   0   1  19    4.50    1.30
   1  -1  19   37.70    2.50
   1   1  19   47.50    3.80
  -1   1 -19   43.40    5.00
   1   1  19   40.30    2.90
   2  -1  19   41.40    2.50
   2   1  19   38.90    2.50
   2   1  19   42.50    3.50
   3  -1  19   -0.50    0.90
   3   1  19   -2.00    2.10
   3   1  19    1.20    1.10
   4  -1  19   22.00    2.10
   4   1  19   27.90    2.20
   5  -1  19    7.90    1.60
   5   1  19   10.00    1.80
   6  -1  19    0.60    0.90
   6   1  19    0.90    1.00
  15  -2 -19    6.10    1.50
  15  -2 -19    2.90    1.10
 -15  -2  19    3.10    0.90
  15   2 -19    2.70    0.90
  14  -2 -19    8.00    1.80
 -14  -2  19    9.40    1.40
  14  -2 -19   10.70    1.70
  14   2 -19    9.30    2.10
  14   2 -19    9.00    1.60
 -14   2  19    9.00    2.10
  13  -2 -19    0.10    1.30
  13  -2 -19    0.50    1.10
 -13  -2  19   -0.60    0.90
  13   2 -19    0.40    1.10
 -12  -2  19   22.40    1.90
  12  -2 -19   27.50    2.30
  12  -2 -19   24.60    2.20
  12   2 -19   25.50    2.20
  12   2 -19   24.90    2.50
 -11  -2  19   36.80    2.30
  11  -2 -19   36.40    2.60
  11  -2 -19   39.80    2.80
  11   2 -19   34.30    2.60
  11   2 -19   34.30    2.50
  10  -2 -19   30.10    3.20
  10  -2 -19   35.10    2.60
 -10  -2  19   33.10    2.30
  10   2 -19   32.20    2.70
  10   2 -19   30.60    2.60
  -9  -2  19   60.99    2.90
   9  -2 -19   64.39    3.40
   9  -2 -19   65.79    3.70
  -9   2  19   59.49    2.90
   9   2 -19   65.89    3.40
   9   2 -19   66.59    3.50
   8  -2 -19   43.40    3.20
  -8  -2  19   37.50    2.50
   8  -2 -19   41.20    3.20
   8   2 -19   42.90    3.60
  -8   2  19   42.80    2.60
   8   2 -19   43.20    2.80
   7  -2 -19   17.60    3.00
   7  -2 -19   15.70    2.80
  -7  -2  19   14.60    2.00
   7   2 -19   12.90    2.20
  -7   2  19   15.10    2.10
   6  -2 -19    9.10    2.00
  -6  -2  19    6.80    1.40
   6  -2 -19    5.00    2.10
   6   2 -19    4.00    1.30
  -6   2  19    9.40    2.00
  -5  -2  19    3.30    1.30
   5  -2 -19    3.20    1.90
  -5   2  19    3.20    1.20
   5   2 -19    4.70    1.40
   4  -2 -19   15.30    3.60
  -4  -2  19    7.00    1.60
   4   2 -19   11.70    2.60
  -4   2  19   13.50    2.10
  -3  -2  19    0.80    1.10
  -3   2  19    1.30    1.10
   3   2 -19    0.90    1.30
  -2  -2  19    5.90    1.30
  -2   2  19    5.00    1.20
   2   2 -19   10.60    2.20
  -1  -2  19   -0.80    1.00
  -1   2  19    0.70    1.00
   1   2 -19    1.20    1.30
   0  -2  19   18.70    2.00
   0   2 -19   18.90    2.50
   0   2  19   20.20    2.00
   1  -2  19    0.50    1.10
   1   2  19    1.00    1.00
  -1   2 -19    2.30    1.60
   2  -2  19    1.80    1.10
   2   2  19    0.00    1.10
   3  -2  19    1.30    0.90
   3   2  19    0.30    1.00
   4  -2  19    8.40    1.80
   4   2  19    8.00    1.90
   5  -2  19    2.30    0.90
   5   2  19    0.80    0.80
  12  -3 -19   11.70    1.60
  12  -3 -19   10.00    1.60
 -12  -3  19   14.10    1.60
  12   3 -19   15.10    2.00
  11  -3 -19   23.50    2.00
  11  -3 -19   18.60    1.80
 -11  -3  19   26.50    1.80
  11   3 -19   23.10    2.40
  11   3 -19   23.40    2.40
 -10  -3  19    5.60    1.10
  10  -3 -19    7.30    1.80
  10  -3 -19    9.70    1.70
  10   3 -19    5.90    1.30
  10   3 -19    5.20    1.60
   9  -3 -19    2.60    1.60
  -9  -3  19    2.70    1.00
   9  -3 -19    0.60    1.20
   9   3 -19    3.10    1.20
  -8  -3  19    1.30    1.00
   8  -3 -19    1.30    1.70
   8  -3 -19    2.00    1.40
   8   3 -19    1.50    1.00
  -7  -3  19    0.30    1.00
   7  -3 -19    2.20    1.50
   7  -3 -19    1.50    1.80
  -7   3  19   14.70    3.40
   7   3 -19    0.60    1.00
  -6  -3  19    2.10    1.00
   6  -3 -19   -0.60    1.90
   6   3 -19    2.30    1.00
  -6   3  19    5.40    1.70
  -5  -3  19   11.10    1.70
  -5   3  19    8.00    1.60
   5   3 -19   12.10    1.90
  -4  -3  19    5.00    1.10
  -4   3  19    2.30    1.40
   4   3 -19    4.00    1.10
  -3  -3  19   10.00    1.70
  -3   3  19   12.00    2.10
   3   3 -19    6.20    1.20
  -2  -3  19    0.40    1.20
  -2   3  19    0.70    1.30
   2   3 -19    0.80    1.10
  -1  -3  19   15.30    1.80
   1   3 -19   11.50    2.20
  -1   3  19   11.70    2.10
   0  -3  19   23.10    2.00
   0   3 -19   24.90    2.20
   0   3  19   26.30    2.10
   1  -3  19   73.99    3.00
  -1   3 -19   82.79    4.40
   1   3  19   77.79    2.90
  16   0 -20    5.20    1.70
  16   0 -20    2.10    1.00
  15   0 -20   -0.40    1.00
  15   0 -20   -2.40    1.40
  14   0 -20  186.38    6.30
 -14   0  20  189.18    5.90
  14   0 -20  191.38    6.00
  13   0 -20   -0.10    1.30
 -13   0  20    1.50    1.50
  13   0 -20    0.00    1.40
  12   0 -20  236.38    7.30
 -12   0  20  240.08    7.00
  12   0 -20  236.08    7.20
 -11   0  20    2.90    1.60
  11   0 -20    0.70    1.20
  11   0 -20   -1.70    1.40
  10   0 -20    3.80    1.40
 -10   0  20    3.30    1.60
  10   0 -20    3.40    1.70
  -9   0  20    0.40    1.50
   9   0 -20   -0.40    1.30
   9   0 -20   -0.90    1.90
   8   0 -20   32.30    3.80
   8   0 -20   25.00    2.60
  -8   0  20   25.20    2.70
   7   0 -20   -1.90    1.40
  -7   0  20    1.30    1.60
   6   0 -20   -3.00    1.40
  -6   0  20   -1.20    1.40
  -5   0  20   -0.10    1.50
  -5   0  20   -0.40    1.20
   5   0 -20   -1.00    1.50
   4   0 -20   81.99    4.10
  -4   0  20   92.09    3.80
  -4   0  20   93.09    3.90
  -3   0  20   -0.60    1.40
  -3   0  20    1.00    1.30
   3   0 -20   -1.40    1.70
  -2   0  20   62.39    3.20
   2   0 -20   50.29    3.90
  -2   0  20   61.19    3.20
  -1   0  20    1.40    1.30
  -1   0  20    0.30    1.30
   1   0 -20    1.70    2.50
   0   0  20   10.90    2.10
   0   0  20   12.40    2.10
   1   0  20   -0.50    1.20
   1   0  20   -0.60    1.20
   2   0  20  294.87    8.20
   2   0  20  294.37    8.20
   3   0  20    1.30    1.20
   3   0  20   -0.50    1.40
   4   0  20    3.80    1.50
   4   0  20    4.70    2.00
   5   0  20    0.80    1.20
  16  -1 -20    1.60    1.10
  16  -1 -20    0.10    1.20
 -16  -1  20   -1.00    1.10
  16   1 -20   -0.70    1.00
  15  -1 -20   20.00    2.10
  15  -1 -20   20.30    2.70
 -15  -1  20   20.80    1.80
  15   1 -20   25.00    2.80
  15   1 -20   20.80    2.80
 -14  -1  20    9.50    1.70
  14  -1 -20   12.00    2.10
  14  -1 -20    9.60    1.90
  14   1 -20   10.10    2.10
  14   1 -20   10.10    1.90
 -13  -1  20    5.00    1.20
  13  -1 -20    4.40    1.30
  13  -1 -20    7.30    1.90
  13   1 -20    3.50    1.40
  13   1 -20    5.90    1.30
  12  -1 -20    3.10    1.30
  12  -1 -20    3.70    1.30
 -12  -1  20    3.70    1.20
  12   1 -20    4.40    1.30
  12   1 -20    2.70    1.40
  11  -1 -20    3.70    1.30
  11  -1 -20   -1.00    1.30
 -11  -1  20    1.60    1.20
  11   1 -20    0.70    1.30
  11   1 -20    2.60    1.30
 -10  -1  20    5.80    1.30
  10  -1 -20    6.60    1.60
  10  -1 -20    6.20    1.80
  10   1 -20   11.70    2.50
  10   1 -20    7.50    1.60
  -9  -1  20    3.20    1.20
   9  -1 -20    4.90    1.90
   9  -1 -20    6.40    1.70
   9   1 -20    6.20    1.80
   9   1 -20    5.90    1.50
  -8  -1  20   32.70    2.60
   8  -1 -20   35.90    4.20
   8  -1 -20   36.80    3.60
   8   1 -20   35.10    2.80
   8   1 -20   40.60    3.80
   7  -1 -20    0.00    1.60
  -7  -1  20    0.10    1.20
   7  -1 -20    6.90    2.70
   7   1 -20    0.40    1.30
  -6  -1  20    5.00    1.30
   6  -1 -20    5.80    1.80
  -6   1  20    8.00    1.90
   6   1 -20    5.80    1.50
   5  -1 -20   30.50    3.20
  -5  -1  20   32.30    2.50
  -5  -1  20   34.40    2.90
  -5   1  20   30.50    2.40
   5   1 -20   31.60    2.70
  -4  -1  20    3.20    1.70
   4  -1 -20    3.60    2.00
  -4  -1  20    0.00    1.10
  -4   1  20    1.50    1.20
   4   1 -20    1.40    1.40
  -3  -1  20   46.50    3.10
   3  -1 -20   37.50    4.20
  -3  -1  20   39.60    2.70
   3   1 -20   45.20    3.10
  -3   1  20   32.80    2.50
  -2  -1  20   84.79    4.00
  -2  -1  20   76.19    3.40
  -2   1  20   73.19    3.30
   2   1 -20   78.99    3.90
  -1  -1  20    7.10    2.00
  -1  -1  20    6.30    1.50
  -1   1  20    6.70    1.30
   1   1 -20    7.00    1.90
   0  -1  20    2.20    1.20
   0   1  20    3.10    1.10
   0   1 -20    5.10    2.40
   1  -1  20   52.09    2.60
   1   1  20   50.89    2.60
   2  -1  20    3.70    1.30
   2   1  20    4.60    1.10
   3  -1  20    1.90    1.00
   3   1  20    1.20    1.10
   4  -1  20    0.60    1.10
   4   1  20    1.40    1.10
   5  -1  20    4.00    1.00
   5   1  20    1.00    1.00
  14  -2 -20    1.10    1.00
 -14  -2  20   -0.30    0.80
  14  -2 -20    0.00    1.00
  14   2 -20    0.00    1.00
  13  -2 -20   18.00    1.90
  13  -2 -20   18.50    2.60
  13   2 -20   13.30    2.40
 -13   2  20   18.50    2.00
  13   2 -20   18.00    1.90
  12  -2 -20    0.60    1.00
 -12  -2  20   -0.10    0.80
  12  -2 -20    0.60    1.10
  12   2 -20   -0.80    1.70
  12   2 -20    0.70    1.20
 -12   2  20    1.00    1.10
  11  -2 -20    0.60    1.10
  11  -2 -20    0.50    1.20
 -11  -2  20    0.50    1.30
  11   2 -20    0.90    1.30
 -11   2  20   -0.10    1.10
  11   2 -20   -0.60    1.60
  10  -2 -20    1.00    1.30
  10  -2 -20    2.90    1.40
 -10  -2  20    2.70    1.00
  10   2 -20    1.00    1.10
  10   2 -20    1.40    1.60
 -10   2  20    0.80    1.10
  -9  -2  20   35.50    2.40
   9  -2 -20   42.20    2.80
   9  -2 -20   42.90    2.90
   9   2 -20   41.70    3.10
  -9   2  20   35.10    2.30
  -8  -2  20   24.60    2.10
   8  -2 -20   19.60    2.90
   8  -2 -20   24.80    2.70
   8   2 -20   23.80    2.30
  -8   2  20   24.50    2.20
  -7  -2  20   15.80    1.90
   7  -2 -20   17.90    2.70
   7   2 -20   14.30    2.20
  -7   2  20   15.00    2.00
   6  -2 -20   23.30    3.10
  -6  -2  20   20.50    1.90
   6   2 -20   20.90    2.20
  -6   2  20   21.90    2.10
  -5  -2  20   19.20    1.90
   5  -2 -20   22.60    3.40
  -5   2  20   17.60    2.00
   5   2 -20   20.60    2.10
  -4  -2  20   -0.50    1.00
  -4   2  20    0.00    1.20
   4   2 -20    1.30    1.20
  -3  -2  20   -0.10    1.00
   3   2 -20    0.90    1.10
  -3   2  20    0.00    1.10
  -2  -2  20    5.70    1.10
   2   2 -20    8.70    2.00
  -2   2  20    3.90    1.10
  -1  -2  20    7.10    1.60
  -1   2  20    6.40    1.60
   1   2 -20    7.30    1.60
   0  -2  20    2.70    1.00
   0   2  20    1.90    0.90
   0   2 -20    3.00    1.60
   1  -2  20   25.00    1.90
   1   2  20   26.50    1.90
   2  -2  20    5.10    1.50
   2   2  20    4.40    1.50
   3  -2  20    0.30    0.90
   3   2  20    0.00    0.90
  -9  -3  20   -0.90    0.90
   9  -3 -20    0.30    1.30
   9   3 -20    1.70    1.10
  -8  -3  20    6.80    1.50
   8  -3 -20    9.90    2.50
   8   3 -20   10.10    1.60
  -7  -3  20    4.30    1.00
   7   3 -20    7.50    1.60
  -6  -3  20   -1.50    1.00
   6   3 -20   -0.80    0.90
  -5  -3  20    1.10    0.90
  -5   3  20   -1.70    2.40
   5   3 -20    0.50    0.90
  -4  -3  20    3.20    1.00
  -4   3  20    2.60    1.70
   4   3 -20    1.40    0.90
  -3  -3  20    0.90    1.00
   3   3 -20   -0.50    1.00
  -3   3  20    1.00    1.60
  -2  -3  20    4.60    1.20
  -2   3  20    3.70    1.80
   2   3 -20    6.20    1.60
  15   0 -21   46.70    2.70
  15   0 -21   47.00    2.40
  14   0 -21   -1.40    1.20
  14   0 -21   -0.50    1.20
  13   0 -21   35.20    2.40
  13   0 -21   34.50    2.40
  12   0 -21    0.50    1.30
  12   0 -21   -0.40    1.20
 -12   0  21   -0.10    1.80
  11   0 -21   77.99    3.60
 -11   0  21   81.99    3.60
  11   0 -21   84.49    4.10
  10   0 -21   -1.10    1.20
  10   0 -21    0.40    1.70
 -10   0  21    3.30    1.60
   9   0 -21   -2.00    1.90
   9   0 -21   -0.90    1.20
  -9   0  21    2.10    1.60
   8   0 -21    0.70    1.30
  -8   0  21    0.70    1.40
   7   0 -21   -2.10    1.20
  -7   0  21   -0.20    1.50
   6   0 -21   -2.50    1.30
  -6   0  21    0.70    1.40
  -6   0  21    0.70    1.10
  -5   0  21   19.90    2.10
  -5   0  21   20.80    2.40
   5   0 -21   18.10    2.60
  -4   0  21   -0.70    1.10
   4   0 -21   -1.00    1.50
  -4   0  21    1.00    1.30
  -3   0  21   55.19    2.90
   3   0 -21   50.49    3.60
  -3   0  21   53.19    2.80
  -2   0  21    2.20    1.20
   2   0 -21    2.30    2.30
  -2   0  21   -0.40    1.20
  -1   0  21   18.70    2.10
  -1   0  21   14.10    2.00
   0   0  21   -0.30    1.10
   0   0  21   -1.10    1.10
   1   0  21   -1.30    1.20
   1   0  21    2.80    1.60
   2   0  21    0.90    1.50
   2   0  21    2.70    1.20
   3   0  21   24.40    2.10
  14  -1 -21    2.90    1.20
  14  -1 -21    4.60    1.20
 -14  -1  21    1.10    1.10
  14   1 -21    0.80    1.20
  14   1 -21    1.50    1.30
  13  -1 -21    1.80    1.40
  13  -1 -21    1.60    1.10
 -13  -1  21    2.00    1.10
  13   1 -21    0.00    1.00
  13   1 -21    3.30    1.60
  12  -1 -21    9.60    1.50
 -12  -1  21    7.20    1.60
  12  -1 -21    9.70    1.80
  12   1 -21   10.00    2.00
  12   1 -21    5.30    2.10
  11  -1 -21   14.90    2.40
  11  -1 -21   15.10    2.20
 -11  -1  21   14.50    1.90
  11   1 -21   13.60    2.00
  11   1 -21   11.20    2.40
  10  -1 -21    3.80    1.40
 -10  -1  21    4.10    1.20
  10  -1 -21    7.10    1.80
  10   1 -21    1.30    1.20
  10   1 -21    1.60    1.70
   9  -1 -21    5.40    1.40
  -9  -1  21    3.40    1.20
   9  -1 -21    4.50    2.10
   9   1 -21    2.60    1.30
  -8  -1  21  121.99    4.30
   8  -1 -21  125.09    4.60
  -8   1  21  121.39    4.20
   8   1 -21  126.99    4.60
  -7  -1  21   20.30    2.30
   7  -1 -21   14.00    2.50
  -7  -1  21   15.50    2.20
   7   1 -21   18.50    2.40
  -7   1  21   16.50    1.90
   6  -1 -21    1.40    1.50
  -6  -1  21    0.60    1.00
  -6  -1  21   -0.40    1.30
  -6   1  21    1.00    1.00
   6   1 -21    0.20    1.30
  -5  -1  21    7.30    1.20
  -5  -1  21    6.40    1.60
   5  -1 -21    8.60    1.90
   5   1 -21    6.70    1.40
  -5   1  21    7.50    1.80
  -4  -1  21  106.99    4.10
  -4  -1  21  111.69    4.30
   4  -1 -21  108.79    4.70
   4   1 -21  111.49    4.30
  -4   1  21  115.39    4.00
  -3  -1  21    0.80    1.30
  -3  -1  21    1.10    1.80
   3   1 -21    3.90    1.60
  -3   1  21    1.40    1.10
  -2  -1  21   40.50    2.40
   2   1 -21   42.00    3.10
  -2   1  21   41.70    2.40
  -1  -1  21    4.30    1.10
  -1   1  21    4.50    1.20
   1   1 -21    0.60    2.20
   0  -1  21   23.10    1.90
   0   1  21   19.20    1.70
   1  -1  21  116.49    4.00
   1   1  21  116.29    3.90
   2  -1  21    0.50    1.10
   2   1  21   -0.30    1.00
   3  -1  21    7.60    1.40
   3   1  21   10.00    1.70
  12  -2 -21    3.10    1.30
 -12  -2  21    1.40    0.80
  12  -2 -21    2.60    1.00
 -12   2  21    1.20    1.20
  12   2 -21    2.20    1.30
 -11  -2  21    1.90    0.90
  11  -2 -21    2.00    1.30
  11  -2 -21    0.10    1.10
 -11   2  21   -0.60    1.10
  11   2 -21    1.00    1.10
  10  -2 -21    7.20    1.60
 -10  -2  21    7.00    1.40
  10  -2 -21   11.80    2.60
  10   2 -21    8.80    1.80
 -10   2  21    6.50    1.20
  -9  -2  21   30.30    2.00
   9  -2 -21   23.20    3.30
   9  -2 -21   28.00    2.30
  -9   2  21   28.90    2.20
   9   2 -21   29.00    2.30
   8  -2 -21   23.90    2.40
  -8  -2  21   21.70    1.70
  -8   2  21   25.60    1.90
   8   2 -21   19.70    2.00
  -7  -2  21   23.10    1.80
  -7   2  21   23.70    1.90
   7   2 -21   24.00    2.20
  -6  -2  21   24.50    1.80
   6  -2 -21   32.60    3.20
   6   2 -21   29.10    2.10
  -6   2  21   26.50    2.00
  -5  -2  21   20.60    1.70
   5   2 -21   20.00    1.90
  -5   2  21   19.40    1.80
  -4  -2  21   10.60    1.60
  -4   2  21   10.60    1.60
   4   2 -21   13.30    1.80
  -3  -2  21   10.80    1.60
  -3   2  21   11.60    2.10
   3   2 -21   11.60    2.00
  -2  -2  21    2.40    0.90
   2   2 -21    1.10    1.30
  -2   2  21    1.10    0.90
  -1  -2  21    4.20    1.00
  -1   2  21   10.60    2.20
   1   2 -21    2.90    1.70
   0   2  21   65.39    2.60
   1  -2  21   32.10    1.80
   1   2  21   34.00    1.90
  13   0 -22   -0.10    1.40
  13   0 -22   -0.70    1.00
  12   0 -22  357.76    9.40
  12   0 -22  341.97    9.50
  11   0 -22    0.60    1.00
  11   0 -22    1.30    2.00
 -10   0  22  174.18    5.90
  10   0 -22  181.88    5.70
   9   0 -22   -0.80    1.10
  -9   0  22   -0.70    1.70
  -9   0  22   -1.20    0.90
  -8   0  22    1.20    2.00
  -8   0  22    1.00    1.00
   8   0 -22    2.60    1.30
  -7   0  22   -0.80    1.50
  -7   0  22   -0.50    0.90
   7   0 -22   -0.30    1.50
  -6   0  22   16.40    2.00
  -6   0  22   18.40    2.30
   6   0 -22   16.60    2.30
  -5   0  22    0.60    1.40
   5   0 -22    0.10    1.50
  -5   0  22    1.30    1.20
  -4   0  22    0.00    1.30
   4   0 -22    0.30    1.60
  -4   0  22    0.80    1.10
   3   0 -22    0.30    2.20
  -3   0  22   -2.00    1.00
  -3   0  22    0.80    1.60
  -2   0  22    0.70    1.10
  -2   0  22    0.20    1.30
  -1   0  22   -0.50    1.30
  -1   0  22    0.10    1.10
   0   0  22   40.00    2.50
   0   0  22   43.90    2.50
   1   0  22    2.40    1.40
 -13  -1  22   24.40    1.90
  13  -1 -22   21.00    2.30
  13  -1 -22   23.00    1.90
 -13   1  22   20.50    1.60
  13   1 -22   24.30    2.10
 -12  -1  22   17.20    1.80
  12  -1 -22   15.90    1.90
  12  -1 -22   14.50    2.50
 -12   1  22   15.60    1.50
  12   1 -22   19.40    2.10
  11  -1 -22   10.40    1.90
 -11  -1  22   11.00    1.70
  11  -1 -22   11.90    1.80
 -11   1  22   14.90    1.50
  11   1 -22    9.70    2.00
 -10  -1  22    1.60    1.30
  10  -1 -22    1.20    1.10
 -10  -1  22    0.40    1.10
  10   1 -22    1.90    1.10
 -10   1  22    2.20    0.90
  -9  -1  22    4.90    1.10
  -9  -1  22    5.10    1.30
   9  -1 -22    6.60    1.40
  -9   1  22    3.90    0.90
   9   1 -22    3.50    1.10
   8  -1 -22  106.79    4.00
  -8  -1  22  100.59    3.60
  -8  -1  22  101.39    3.70
  -8   1  22  118.49    5.10
   8   1 -22  104.99    3.90
  -7  -1  22    2.20    1.40
   7  -1 -22    0.90    1.30
  -7  -1  22    1.60    1.00
   7   1 -22    0.30    1.10
  -7   1  22    2.50    0.90
   6  -1 -22   37.20    3.00
  -6  -1  22   50.29    2.90
  -6  -1  22   40.80    2.30
   6   1 -22   31.10    2.60
  -6   1  22   40.80    2.20
   5  -1 -22    8.70    1.90
  -5  -1  22   12.80    2.80
  -5  -1  22    5.30    1.20
   5   1 -22    3.60    1.30
  -5   1  22    7.00    1.50
  -4  -1  22   27.30    2.00
  -4   1  22   26.80    1.90
   4   1 -22   20.20    2.30
  -3  -1  22    1.60    1.00
   3   1 -22    0.90    1.50
  -3   1  22    0.80    0.80
  -2  -1  22    8.00    1.50
   2   1 -22    8.30    2.10
  -2   1  22   13.90    2.20
  -1  -1  22    2.30    1.40
  -1   1  22    0.90    1.50
   0  -1  22   18.60    1.60
   0   1  22   16.60    1.70
   1  -1  22   18.70    1.60
   1   1  22   20.60    1.70
   9  -2 -22    3.00    1.40
  -9  -2  22    4.10    0.90
  -9   2  22    4.90    1.10
   9   2 -22    2.70    1.00
   8  -2 -22    0.90    1.60
  -8  -2  22    2.20    0.80
   8   2 -22    1.40    1.00
  -8   2  22    3.80    1.00
  -7  -2  22   21.40    1.60
  -7   2  22   20.60    1.70
   7   2 -22   23.30    1.90
  -6  -2  22   25.60    1.70
   6   2 -22   31.40    2.00
  -6   2  22   27.50    1.80
  -5  -2  22   13.90    1.40
  -5   2  22   13.00    1.60
   5   2 -22   11.10    1.90
  -4  -2  22   49.90    2.10
  -4   2  22   53.99    2.30
   4   2 -22   52.69    2.60
  -3  -2  22   17.00    1.50
  -3   2  22   17.70    1.50
   3   2 -22   16.00    2.20
  11   0 -23   -0.40    1.00
 -11   0  23    0.00    0.80
 -10   0  23   -0.10    0.80
  10   0 -23   -1.60    1.00
  -9   0  23   63.19    2.60
   9   0 -23   64.19    2.90
   8   0 -23    0.30    1.20
  -8   0  23   -1.10    0.90
  -7   0  23   10.90    1.60
   7   0 -23   11.60    2.00
   6   0 -23    1.80    1.40
  -6   0  23   -1.20    0.90
  -5   0  23    8.80    1.70
   5   0 -23    7.90    1.80
  -4   0  23   -1.20    1.00
  -3   0  23    1.70    1.10
  -2   0  23    1.90    1.20
 -10  -1  23   11.00    1.80
  10  -1 -23   16.10    1.90
 -10   1  23    9.40    1.40
  10   1 -23   13.80    1.70
   9  -1 -23    3.20    1.30
  -9  -1  23    2.70    1.10
   9   1 -23    1.40    1.00
  -9   1  23    0.40    0.80
  -8  -1  23   -1.10    1.00
   8  -1 -23   -1.00    1.30
   8   1 -23   -0.40    1.00
  -8   1  23    1.70    0.80
  -7  -1  23   -0.30    0.90
   7  -1 -23    1.90    1.60
   7   1 -23   -0.10    1.10
  -7   1  23   -0.90    0.80
  -6  -1  23    2.60    1.10
   6   1 -23    1.70    1.20
  -6   1  23    1.20    0.90
  -5  -1  23   11.20    1.50
  -5   1  23    9.90    1.40
   5   1 -23   11.80    2.10
  -4  -1  23    1.00    0.90
   4   1 -23    2.60    1.70
  -4   1  23   -1.00    0.80
  -3  -1  23    0.90    1.00
  -3   1  23   -0.60    0.80
_computing_structure_solution     'SHELXT 2014/4 (Sheldrick, 2014)'
;
_shelx_hkl_checksum     84028
_shelx_res_file
;
TITL SKM089_0m_a.res in P2(1)/n
CELL  1.54178  17.6846   4.8645  19.2235   90.000  107.357   90.000
ZERR    4.000   0.0004   0.0001   0.0004    0.000    0.001    0.000
LATT 1
SYMM 1/2-X, 1/2+Y, 1/2-Z
SFAC C  H  N  O
UNIT 72  72  8  16
REM Old TITL SKM089_0m in P2(1)/n
REM SHELXT solution in P2(1)/n
REM R1 0.118,  Rweak 0.002,  Alpha 0.019,  Orientation as input
REM Formula found by SHELXT:  C18 N2 O4
L.S. 5
BOND $H
FMAP 2
PLAN 5
EQIV $1 -x+1, -y+3, -z+1
HTAB C15 O4_$1
EQIV $2 x, y+1, z
HTAB C15 O3_$2
HTAB O1 N1
CONF
MPLA C1 > C6
MPLA C7 C8 N1 N2
MPLA C9 > C14
ACTA 142
SIZE 0.063 0.093 0.196
TEMP -123
WGHT    0.053500    0.541500
FVAR       0.60779
O1    4    0.261073    0.106380    0.625109    11.00000    0.02792    0.04393 =
         0.04323    0.01252    0.00657   -0.00351
AFIX   3
H1A   2    0.244984    0.225617    0.592399    11.00000   -1.20000
AFIX   0
O2    4    0.330725    1.140772    0.464291    11.00000    0.02938    0.03721 =
         0.02910    0.00261    0.00915   -0.00805
O3    4    0.425764    0.910954    0.389215    11.00000    0.04143    0.02786 =
         0.05060   -0.00395    0.01643   -0.00406
O4    4    0.498630    1.296277    0.404354    11.00000    0.03636    0.03297 =
         0.04613   -0.00723    0.02123   -0.00771
N1    3    0.173492    0.439114    0.524157    11.00000    0.02939    0.02579 =
         0.02759    0.00351    0.00917   -0.00106
N2    3    0.153510    0.629595    0.466509    11.00000    0.02963    0.02699 =
         0.02993    0.00529    0.01006    0.00011
C1    1    0.118190    0.114573    0.589292    11.00000    0.02900    0.02359 =
         0.02562   -0.00195    0.00906   -0.00230
C2    1    0.191679    0.012856    0.632404    11.00000    0.02911    0.02619 =
         0.02695   -0.00346    0.00728   -0.00395
C3    1    0.194207   -0.191444    0.683692    11.00000    0.03510    0.03098 =
         0.02804    0.00216    0.00584    0.00074
AFIX  43
H3    2    0.243850   -0.259323    0.713037    11.00000   -1.20000
AFIX   0
C4    1    0.125035   -0.295778    0.692119    11.00000    0.04588    0.02838 =
         0.02863    0.00352    0.01573    0.00055
AFIX  43
H4    2    0.127441   -0.436211    0.727056    11.00000   -1.20000
AFIX   0
C5    1    0.051855   -0.198160    0.650169    11.00000    0.03602    0.03549 =
         0.04052    0.00381    0.01968   -0.00240
AFIX  43
H5    2    0.004391   -0.271764    0.656074    11.00000   -1.20000
AFIX   0
C6    1    0.048810    0.007111    0.599762    11.00000    0.02883    0.03357 =
         0.03666    0.00356    0.01185   -0.00005
AFIX  43
H6    2   -0.001168    0.076725    0.571689    11.00000   -1.20000
AFIX   0
C7    1    0.112206    0.324717    0.534488    11.00000    0.02589    0.02598 =
         0.03010    0.00075    0.00837    0.00044
AFIX  43
H7    2    0.061130    0.379955    0.505125    11.00000   -1.20000
AFIX   0
C8    1    0.213433    0.763905    0.460797    11.00000    0.02694    0.02429 =
         0.02777    0.00016    0.01015    0.00056
AFIX  43
H8    2    0.263673    0.737010    0.495796    11.00000   -1.20000
AFIX   0
C9    1    0.205728    0.958874    0.400997    11.00000    0.02659    0.02225 =
         0.02802    0.00058    0.01212    0.00285
C10   1    0.138334    0.957116    0.339984    11.00000    0.02647    0.03002 =
         0.03396    0.00132    0.01080   -0.00030
AFIX  43
H10   2    0.096315    0.833354    0.338462    11.00000   -1.20000
AFIX   0
C11   1    0.131995    1.132374    0.282025    11.00000    0.02917    0.03565 =
         0.03080    0.00454    0.00687    0.00509
AFIX  43
H11   2    0.086036    1.128642    0.240902    11.00000   -1.20000
AFIX   0
C12   1    0.192939    1.313324    0.284199    11.00000    0.03719    0.02865 =
         0.03139    0.00803    0.01465    0.00818
AFIX  43
H12   2    0.188473    1.434414    0.244399    11.00000   -1.20000
AFIX   0
C13   1    0.260537    1.320316    0.343764    11.00000    0.03331    0.02515 =
         0.03350    0.00152    0.01701   -0.00066
AFIX  43
H13   2    0.302189    1.444997    0.344746    11.00000   -1.20000
AFIX   0
C14   1    0.266816    1.143331    0.402011    11.00000    0.02608    0.02444 =
         0.02720   -0.00074    0.01148    0.00254
C15   1    0.399571    1.284294    0.461699    11.00000    0.02953    0.03312 =
         0.03092   -0.00258    0.00897   -0.00791
AFIX  23
H15A  2    0.436350    1.301639    0.511668    11.00000   -1.20000
H15B  2    0.384629    1.471827    0.442496    11.00000   -1.20000
AFIX   0
C16   1    0.441239    1.138093    0.413930    11.00000    0.02747    0.02712 =
         0.03025    0.00177    0.00527   -0.00223
C17   1    0.546180    1.182709    0.361006    11.00000    0.04345    0.03583 =
         0.05621   -0.00497    0.02796    0.00052
AFIX  23
H17A  2    0.511420    1.110540    0.314222    11.00000   -1.20000
H17B  2    0.579639    1.030416    0.387621    11.00000   -1.20000
AFIX   0
C18   1    0.596619    1.408456    0.347512    11.00000    0.04397    0.04383 =
         0.05375    0.00455    0.02725    0.00285
AFIX 137
H18A  2    0.562855    1.555396    0.319878    11.00000   -1.50000
H18B  2    0.630556    1.337530    0.319559    11.00000   -1.50000
H18C  2    0.629719    1.481362    0.394197    11.00000   -1.50000
AFIX   0
HKLF 4
REM  SKM089_0m_a.res in P2(1)/n
REM R1 =  0.0379 for    2538 Fo > 4sig(Fo)  and  0.0481 for all    3063 data
REM    218 parameters refined using      0 restraints
END
WGHT      0.0535      0.5441
REM Highest difference peak  0.244,  deepest hole -0.211,  1-sigma level  0.043
Q1    1  -0.0074  0.0026  0.5370  11.00000  0.05    0.24
Q2    1   0.0853  0.7588  0.3316  11.00000  0.05    0.20
Q3    1   0.1785  0.9358  0.3676  11.00000  0.05    0.20
Q4    1   0.2225  1.3571  0.3200  11.00000  0.05    0.19
Q5    1   0.1489  0.1238  0.6148  11.00000  0.05    0.17
;
_shelx_res_checksum     79102
_shelxl_version_number     2014/6
