# Supplementary material for: Crystal structure of ethyl 2-(2-{(1E)-[(E)-2-(2-hy­droxy­benzyl­idene)hydrazin-1-yl­idene]meth­yl}phen­oxy)acetate
Source: Acta Crystallogr E Crystallogr Commun. 2015 Jan 3;71(Pt 2):o70–1. doi: 10.1107/S2056989014027273 (PMC4384580; doi:10.1107/S2056989014027273)
Supplement: Supplementary file 2 [file e-71-00o70-Isup2.hkl]

#
# h,k,l, Fc-squared, Fo-squared, sigma(Fo-squared), status flag
#
data_I
_shelx_title ' SKM089_0m_a.res in P2(1)/n'
_shelx_refln_list_code          4
_shelx_F_calc_maximum      161.75
_exptl_crystal_F_000       688.00
_reflns_d_resolution_high  0.8085

loop_
 _space_group_symop_operation_xyz
 'x, y, z'
 '-x+1/2, y+1/2, -z+1/2'
 '-x, -y, -z'
 'x-1/2, -y-1/2, z-1/2'

_cell_length_a    17.6846
_cell_length_b     4.8645
_cell_length_c    19.2235
_cell_angle_alpha  90.000
_cell_angle_beta  107.357
_cell_angle_gamma  90.000

_shelx_F_squared_multiplier     1.000

loop_
 _refln_index_h
 _refln_index_k
 _refln_index_l
 _refln_F_squared_calc
 _refln_F_squared_meas
 _refln_F_squared_sigma
 _refln_observed_status
   4   0   0        760.11        731.90        18.68 o
   6   0   0        319.47        268.78         8.39 o
   8   0   0          3.90          5.70         1.60 o
  10   0   0         11.41          9.54         2.65 o
  12   0   0          4.74          1.62         2.81 o
  14   0   0         33.56         27.44         6.23 o
  16   0   0        612.33        611.18        13.69 o
  18   0   0        111.15        111.35         5.36 o
  20   0   0        127.95        143.03         5.27 o
   1   1   0        288.23        302.69         5.35 o
   2   1   0        943.25        895.47        19.75 o
   3   1   0         14.26         10.34         1.03 o
   4   1   0       2131.96       2133.20        35.60 o
   5   1   0         60.85         66.22         2.13 o
   6   1   0       1421.78       1437.27        73.62 o
   7   1   0         79.60         74.93         3.00 o
   8   1   0         22.29         25.92         3.43 o
   9   1   0       1492.72       1595.14        24.31 o
  10   1   0        101.07         72.76         4.19 o
  11   1   0         42.12         35.55         3.13 o
  12   1   0        593.92        565.52         8.10 o
  13   1   0        858.13        858.57        10.43 o
  14   1   0        246.48        257.28         4.84 o
  15   1   0        499.63        476.29         7.56 o
  16   1   0         56.91         57.47         3.93 o
  17   1   0        193.11        208.67         7.46 o
  18   1   0          2.53          0.52         1.77 o
  19   1   0         19.23         24.48         2.65 o
  20   1   0          0.58          0.38         1.73 o
   0   2   0       1160.17       1211.32        18.17 o
   1   2   0        505.21        479.15         6.72 o
   2   2   0         93.21        100.53         2.71 o
   3   2   0         65.45         35.54         1.80 o
   4   2   0        676.82        686.31         8.74 o
   5   2   0        861.59        922.31        10.38 o
   6   2   0         44.00         68.86         2.81 o
   7   2   0        800.72        817.48        26.68 o
   8   2   0        597.95        615.53        10.87 o
   9   2   0       1377.51       1430.15        19.38 o
  10   2   0        133.77        139.76         4.15 o
  11   2   0        318.94        333.61         6.52 o
  12   2   0          0.02         -0.49         2.93 o
  13   2   0         23.14         33.15         5.83 o
  14   2   0          4.97          7.12         2.53 o
  15   2   0          0.00          0.87         2.20 o
  16   2   0          7.61          5.77         2.42 o
  17   2   0         21.96         18.92         2.56 o
  18   2   0         93.03         91.52         4.35 o
  19   2   0         43.76         43.84         3.24 o
   1   3   0        387.10        397.28         6.33 o
   2   3   0        773.34        811.75         9.90 o
   3   3   0        764.11        730.72         9.29 o
   4   3   0        454.75        448.32         7.32 o
   5   3   0         70.73         74.81         3.74 o
   6   3   0         40.15         41.11         2.81 o
   7   3   0        123.95        123.79         4.73 o
   8   3   0        318.39        318.17         9.06 o
   9   3   0        375.39        372.08         6.57 o
  10   3   0         47.86         41.54         3.56 o
  11   3   0        188.47        190.68         5.56 o
  12   3   0        211.63        198.18         5.47 o
  13   3   0         43.04         36.47         3.68 o
  14   3   0         38.99         36.38         3.68 o
  15   3   0          0.53         -1.77         2.26 o
  16   3   0          0.12          0.20         2.22 o
  17   3   0          1.95          0.02         2.76 o
  18   3   0          3.53         -0.27         2.71 o
   0   4   0        352.14        313.37         9.25 o
   1   4   0         21.87         20.84         2.77 o
   2   4   0         19.41         33.91         3.33 o
   3   4   0          1.05          2.46         2.20 o
   4   4   0        182.34        186.75         5.00 o
   5   4   0        340.63        325.98         7.81 o
   6   4   0         93.96         90.51         4.30 o
   7   4   0         34.27         35.69         3.29 o
   8   4   0        116.98        114.01         5.14 o
   9   4   0          1.31         -2.25         2.25 o
  10   4   0        343.20        331.36        16.78 o
  11   4   0        149.35        141.92         8.69 o
  12   4   0        162.39        157.06         6.69 o
  13   4   0         30.41         18.95         4.06 o
  14   4   0         15.52          6.77         4.87 o
   1   5   0        134.07        136.30         5.89 o
   2   5   0          0.09          1.86         1.95 o
   3   5   0          6.03          5.35         1.83 o
   4   5   0          4.49          6.99         1.87 o
   5   5   0        327.45        336.68         6.18 o
   6   5   0         77.49         77.56         4.81 o
   7   5   0        155.69        163.89         4.43 o
   8   5   0         94.83        105.60         5.88 o
   9   5   0         55.66         59.01         5.55 o
  10   5   0        233.70        218.03         7.16 o
   0   6   0         87.56         89.06         5.41 o
   1   6   0        637.76        673.83        18.80 o
 -21   0   1         43.77         42.77         4.60 o
 -19   0   1         46.02         38.82         5.28 o
 -17   0   1        597.74        626.48        18.54 o
 -15   0   1         19.04         22.36         3.45 o
 -13   0   1       1144.59       1157.62        22.87 o
 -11   0   1         12.56         20.41         2.87 o
  -9   0   1          0.58         -2.30         2.30 o
  -7   0   1        945.90        978.07        18.28 o
  -5   0   1       2780.52       2325.92        56.85 o
  -3   0   1       4475.30       3914.55        94.75 o
  -1   0   1        325.35        257.95         6.50 o
   1   0   1         49.74        123.44         3.52 o
   3   0   1      18687.51      15893.63       382.48 o
   5   0   1          1.58          1.29         0.70 o
   7   0   1        428.89        409.74         7.29 o
   9   0   1        165.11        104.93         6.23 o
  11   0   1        796.36        798.62        13.44 o
  13   0   1       2076.51       2019.36       154.96 o
  15   0   1       1551.23       1494.67        47.09 o
  17   0   1         28.69         24.63         8.12 o
  19   0   1         90.13        115.49         5.16 o
 -20   1   1         12.90         12.01         1.91 o
 -19   1   1          0.54          2.70         2.10 o
 -18   1   1         31.63         39.83         4.03 o
 -17   1   1         22.95         20.98         4.05 o
 -16   1   1         35.97         42.08         3.47 o
 -15   1   1         23.80         20.54         2.40 o
 -14   1   1          3.46          3.53         2.46 o
 -13   1   1        170.15        165.92         4.82 o
 -12   1   1         16.48         21.68         4.18 o
 -11   1   1         52.50         59.09         3.58 o
 -10   1   1       1981.30       1972.42        25.58 o
  -9   1   1         29.24         34.23         3.38 o
  -8   1   1        801.52        843.77        18.75 o
  -7   1   1       1579.22       1629.39        27.71 o
  -6   1   1          0.08          1.29         0.82 o
  -5   1   1         25.70         34.65         2.08 o
  -4   1   1       3304.47       2990.32        58.02 o
  -3   1   1       1401.92       1558.68        26.25 o
  -2   1   1         84.59        101.57         1.74 o
  -1   1   1        689.27        607.89         7.71 o
   0   1   1       5393.54       5389.73        64.93 o
   1   1   1       1950.84       1862.12        27.08 o
   2   1   1        597.12        508.86        10.16 o
   3   1   1        807.51        798.18        10.44 o
   4   1   1        146.54        113.65         2.30 o
   5   1   1          4.12          3.79         0.89 o
   6   1   1       3334.98       3362.80        47.67 o
   7   1   1        338.21        379.43         7.18 o
   8   1   1        235.01        232.29         7.58 o
   9   1   1        325.20        353.34        12.05 o
  10   1   1        210.39        211.40         5.08 o
  11   1   1          4.34          6.01         2.52 o
  12   1   1        570.46        587.34         8.40 o
  13   1   1       1434.82       1443.47        17.48 o
  14   1   1        114.46        118.37         4.21 o
  15   1   1       1021.71       1014.86        14.58 o
  16   1   1        178.67        170.41         4.88 o
  17   1   1          4.84          4.76         2.00 o
  18   1   1          0.44          0.79         1.79 o
  19   1   1        325.11        344.73         7.14 o
  20   1   1          4.29          3.19         4.06 o
 -19   2   1          0.66          0.88         1.89 o
 -18   2   1          1.42          3.74         2.08 o
 -17   2   1         11.29          8.67         2.20 o
 -16   2   1        129.47        126.81         5.98 o
 -15   2   1         15.92         14.32         3.18 o
 -14   2   1          9.43         10.70         2.51 o
 -13   2   1        175.99        202.85         5.93 o
 -12   2   1        147.19        139.56         5.21 o
 -11   2   1         49.10         50.56         3.24 o
 -10   2   1        120.05        126.73         4.10 o
  -9   2   1        255.53        268.13         6.45 o
  -8   2   1        190.52        174.46         6.05 o
  -7   2   1        106.40         92.31         3.74 o
  -6   2   1         46.71         74.47         2.88 o
  -5   2   1       1166.92       1289.23        38.84 o
  -4   2   1        761.15        754.54         8.99 o
  -3   2   1        295.76        304.77         5.06 o
  -2   2   1         18.57         20.56         1.73 o
  -1   2   1        815.94        828.43         9.83 o
   0   2   1        831.35        876.83         9.55 o
   1   2   1        554.68        567.36         8.15 o
   2   2   1        851.84        829.66         9.13 o
   3   2   1        497.47        514.44         6.19 o
   4   2   1       1254.45       1276.51        13.67 o
   5   2   1        320.43        313.87         4.68 o
   6   2   1       1952.77       2143.96        37.65 o
   7   2   1        137.99        132.50         4.65 o
   8   2   1        595.11        602.36        18.54 o
   9   2   1          0.28          0.07         1.89 o
  10   2   1        451.31        455.00         7.77 o
  11   2   1        119.59        112.08         4.11 o
  12   2   1         66.50         70.98         5.16 o
  13   2   1        162.08        151.58         5.94 o
  14   2   1         15.27         10.92         2.20 o
  15   2   1          1.09          3.83         2.07 o
  16   2   1        259.91        267.56         6.55 o
  17   2   1         47.21         48.52         4.09 o
  18   2   1        100.01         98.41         4.39 o
  19   2   1          2.08          1.92         1.81 o
 -18   3   1          3.33          2.71         2.44 o
 -17   3   1          0.91         -3.11         3.11 o
 -16   3   1         41.49         51.04         8.59 o
 -15   3   1        214.48        202.61         5.80 o
 -14   3   1         50.85         50.18         4.80 o
 -13   3   1        126.20        125.69         5.11 o
 -12   3   1         24.70         17.62         2.48 o
 -11   3   1          1.72          1.05         2.08 o
 -10   3   1        749.84        750.21        10.80 o
  -9   3   1        169.58        172.44         4.61 o
  -8   3   1        353.90        342.20         5.82 o
  -7   3   1         51.22         45.31         3.64 o
  -6   3   1         24.92         23.53         2.39 o
  -5   3   1          7.12          8.38         1.92 o
  -4   3   1         57.73         58.40         3.49 o
  -3   3   1         22.14         19.00         3.04 o
  -2   3   1         30.41         22.43         2.29 o
  -1   3   1        119.14        135.89         3.76 o
   0   3   1         42.35         47.53         2.81 o
   1   3   1        621.58        592.65         8.58 o
   2   3   1        154.45        159.68         3.98 o
   3   3   1       1690.76       1820.72        19.70 o
   4   3   1        383.76        407.13         7.50 o
   5   3   1         23.88         29.57         2.95 o
   6   3   1        221.26        235.78        10.39 o
   7   3   1        216.71        209.49         4.90 o
   8   3   1        189.03        189.21         4.78 o
   9   3   1         28.08         32.46         3.92 o
  10   3   1         21.94         21.68         2.85 o
  11   3   1          0.00         -0.51         2.18 o
  12   3   1          8.66         12.81         5.49 o
  13   3   1        155.68        146.97         8.16 o
  14   3   1          4.24          5.07         2.41 o
  15   3   1         93.80         89.32         4.91 o
  16   3   1         13.62         13.18         2.42 o
  17   3   1         13.27         14.08         3.25 o
 -14   4   1         68.16         68.76         7.58 o
 -13   4   1          7.80          9.62         3.04 o
 -12   4   1         47.87         41.08         4.00 o
 -11   4   1        170.02        160.05         5.45 o
 -10   4   1          3.88          3.25         2.71 o
  -9   4   1         64.44         70.90         4.85 o
  -8   4   1         72.25         68.19         4.08 o
  -7   4   1        241.13        223.62         6.60 o
  -6   4   1         93.26         82.61         5.35 o
  -5   4   1        353.48        342.52         7.16 o
  -4   4   1        170.93        162.91         7.38 o
  -3   4   1          6.81          7.94         2.21 o
  -2   4   1         13.61         11.06         2.47 o
  -1   4   1        199.31        176.58         5.07 o
   0   4   1        214.36        220.87         5.50 o
   1   4   1          0.19          4.26         2.14 o
   2   4   1          9.65         11.83         2.34 o
   3   4   1        107.61        104.92         4.94 o
   4   4   1          3.71          6.64         1.98 o
   5   4   1        198.45        192.87         6.38 o
   6   4   1          9.23          2.62         2.13 o
   7   4   1       1129.10       1191.40        17.01 o
   8   4   1        279.99        291.00         6.60 o
   9   4   1         70.85         66.86         3.89 o
  10   4   1         73.05         68.46         4.69 o
  11   4   1          4.31          8.40         3.15 o
  12   4   1         52.71         66.32         7.85 o
  13   4   1         64.41         76.88         7.04 o
  14   4   1         12.78         12.99         4.60 o
 -10   5   1         95.83         96.43         7.58 o
  -9   5   1          8.07          6.42         2.06 o
  -8   5   1        192.17        199.13         4.69 o
  -7   5   1         27.60         24.92         3.89 o
  -6   5   1        425.30        453.18         7.74 o
  -5   5   1        148.12        143.91         4.98 o
  -4   5   1         62.86         64.81         3.77 o
  -3   5   1        124.47        129.67         4.50 o
  -2   5   1         68.81         69.60         3.93 o
  -1   5   1        189.48        200.45         6.17 o
   0   5   1         58.55         51.69         4.40 o
   1   5   1        146.19        147.13         4.73 o
   2   5   1          0.09          2.78         2.01 o
   3   5   1         21.10         21.42         2.42 o
   4   5   1        171.53        175.51         4.30 o
   5   5   1         12.60          9.86         1.85 o
   6   5   1          8.09          7.74         3.71 o
   7   5   1        111.75        116.28         9.28 o
   8   5   1        402.64        423.70        17.99 o
   9   5   1          2.50         -0.45         2.96 o
  10   5   1          0.07          7.85         4.60 o
  -1   6   1          1.43         -0.95         1.72 o
   0   6   1        112.90        102.47         6.23 o
   1   6   1         29.50         30.88         3.79 o
 -20   0   2         20.74         24.25         5.96 o
 -18   0   2       2165.98       2238.92        40.58 o
 -16   0   2       1287.40       1316.64        25.55 o
 -14   0   2        388.10        366.95        10.05 o
 -12   0   2       1041.34       1069.69        20.68 o
 -10   0   2        708.46        649.78        13.85 o
  -8   0   2        253.96        231.48         6.12 o
  -6   0   2       2327.40       2342.16        57.66 o
  -4   0   2        917.32        809.60        20.30 o
  -2   0   2       3835.03       3311.56        56.75 o
   0   0   2       6098.28       5624.12       216.40 o
   2   0   2       3416.37       3187.00        63.48 o
   4   0   2       2054.33       1895.01        46.83 o
   6   0   2        203.69        178.44         6.62 o
   8   0   2        112.17         93.18         4.21 o
  10   0   2        433.53        457.07         8.87 o
  12   0   2        318.70        338.30         7.44 o
  14   0   2         39.47         39.89         4.97 o
  16   0   2          8.70          6.69         2.73 o
  18   0   2         84.16        105.23         5.24 o
  20   0   2         26.31         35.73         4.33 o
 -21   1   2         22.24         24.85         2.77 o
 -20   1   2         57.52         61.34         4.06 o
 -19   1   2          6.41          7.27         3.20 o
 -18   1   2        264.57        266.83         6.45 o
 -17   1   2         41.63         56.60         4.50 o
 -16   1   2         35.28         32.59         2.93 o
 -15   1   2        139.28        138.19         5.26 o
 -14   1   2        210.87        194.20         4.74 o
 -13   1   2         22.45         23.23         6.58 o
 -12   1   2         38.88         46.97         3.50 o
 -11   1   2          9.78         18.05         2.25 o
 -10   1   2        144.03        113.30         3.77 o
  -9   1   2       2097.85       2198.41        45.71 o
  -8   1   2         56.31         52.41         2.66 o
  -7   1   2          0.08          1.99         1.15 o
  -6   1   2          0.34          4.20         0.88 o
  -5   1   2        880.29        854.66        12.98 o
  -4   1   2       3938.50       4355.32        60.69 o
  -3   1   2        199.07        283.76         3.98 o
  -2   1   2         85.85         73.90         1.44 o
  -1   1   2       1746.48       1749.49        29.53 o
   0   1   2       7785.69       7378.01        88.84 o
   1   1   2        911.36        804.19        12.66 o
   2   1   2       4786.07       4472.29        67.82 o
   3   1   2       8338.02       7898.36        94.90 o
   4   1   2         55.63         64.95         2.08 o
   5   1   2        534.61        498.39         7.44 o
   6   1   2        928.51        914.41        16.66 o
   7   1   2        568.21        597.09        14.55 o
   8   1   2          4.85          1.87         2.08 o
   9   1   2         72.39        109.60         4.47 o
  10   1   2         75.31        103.21         6.41 o
  11   1   2         53.57         47.63         3.40 o
  12   1   2         14.93         10.60         2.17 o
  13   1   2        284.69        284.71         5.32 o
  14   1   2         30.02         30.98         3.31 o
  15   1   2        574.73        593.65         8.59 o
  16   1   2        173.45        155.22         6.09 o
  17   1   2          9.94          8.58         2.18 o
  18   1   2          9.60          3.97         2.45 o
  19   1   2         63.32         62.09         4.49 o
 -20   2   2          2.69          2.98         2.44 o
 -19   2   2         38.30         41.24         3.24 o
 -18   2   2         51.33         50.76         3.92 o
 -17   2   2         11.33          6.00         3.84 o
 -16   2   2         77.53         67.88         4.02 o
 -15   2   2         12.46         14.40         2.49 o
 -14   2   2        136.19        139.27         5.19 o
 -13   2   2        354.77        336.02         7.60 o
 -12   2   2          6.61         15.84         7.58 o
 -11   2   2         12.12         18.84         2.35 o
 -10   2   2        808.17        821.49        11.11 o
  -9   2   2        148.05        108.72         5.63 o
  -8   2   2         23.61         21.84         4.33 o
  -7   2   2        650.93        702.35        10.53 o
  -6   2   2       1100.24       1124.83        15.15 o
  -5   2   2         76.38         92.40         2.73 o
  -4   2   2         75.62         96.70         2.49 o
  -3   2   2        339.96        319.89         4.65 o
  -2   2   2        511.56        474.40         6.16 o
  -1   2   2        755.53        753.01        16.84 o
   0   2   2          4.69          9.55         1.00 o
   1   2   2         59.27         64.37         1.93 o
   2   2   2          4.16          4.07         0.91 o
   3   2   2       1040.44       1097.26        11.88 o
   4   2   2         16.50         19.41         1.67 o
   5   2   2         37.25         38.71         2.68 o
   6   2   2         52.58         55.67         3.08 o
   7   2   2       1039.23       1005.23        26.53 o
   8   2   2        674.73        614.82         8.79 o
   9   2   2         44.36         35.55         2.91 o
  10   2   2         34.58         37.70         3.17 o
  11   2   2        760.53        756.95        10.36 o
  12   2   2         40.06         33.01         2.69 o
  13   2   2        183.72        177.05         4.62 o
  14   2   2          0.06         -0.05         1.89 o
  15   2   2         29.77         32.96         2.87 o
  16   2   2         75.33         75.88         5.00 o
  17   2   2          0.37         -0.07         2.15 o
  18   2   2         10.71          6.94         2.08 o
  19   2   2          0.04         -1.75         1.75 o
 -18   3   2          7.29         10.02         2.71 o
 -17   3   2          2.20         -0.83         6.09 o
 -16   3   2        155.63        157.45         5.57 o
 -15   3   2         44.29         38.00         4.22 o
 -14   3   2         11.12          6.48         3.06 o
 -13   3   2          8.42          6.97         2.28 o
 -12   3   2         19.05         12.92         2.26 o
 -11   3   2        106.61         91.20         5.80 o
 -10   3   2          5.85          3.70         2.05 o
  -9   3   2        353.15        374.79         6.69 o
  -8   3   2        158.26        155.12         4.20 o
  -7   3   2          2.56         -2.05         2.05 o
  -6   3   2         60.28         59.95         3.43 o
  -5   3   2         49.71         40.21         3.19 o
  -4   3   2         24.86         26.21         2.47 o
  -3   3   2          5.34          1.03         2.42 o
  -2   3   2         12.15         14.49         3.32 o
  -1   3   2          6.34         15.23         2.38 o
   0   3   2       2490.84       2700.97        37.13 o
   1   3   2        347.78        391.55         6.51 o
   2   3   2          2.00          3.69         2.53 o
   3   3   2        534.08        521.80         9.82 o
   4   3   2         12.53          9.98         2.19 o
   5   3   2          0.62         -0.31         2.03 o
   6   3   2         49.94         74.05         3.58 o
   7   3   2          1.14          0.06         2.03 o
   8   3   2         17.72         14.08         2.48 o
   9   3   2          4.92          5.34         2.39 o
  10   3   2         23.54         28.50         4.34 o
  11   3   2         26.10         31.40         3.24 o
  12   3   2         61.53         63.42         3.92 o
  13   3   2         27.54         37.99         6.59 o
  14   3   2         11.31         14.41         2.57 o
  15   3   2          1.97          3.84         2.88 o
  16   3   2         76.43         67.54         7.72 o
  17   3   2         21.49         21.66         4.33 o
 -14   4   2          7.22          3.86         3.70 o
 -13   4   2          2.80          4.01         3.15 o
 -12   4   2          0.77         -0.58         2.28 o
 -11   4   2         65.23         60.97         4.61 o
 -10   4   2         75.89         72.14         4.15 o
  -9   4   2          3.31          6.91         2.39 o
  -8   4   2         70.03         67.78         4.37 o
  -7   4   2        994.41        963.15        18.86 o
  -6   4   2         84.86         85.03         5.34 o
  -5   4   2        238.09        243.60         5.52 o
  -4   4   2         63.10         62.03         3.54 o
  -3   4   2        199.02        190.46         5.08 o
  -2   4   2          0.48         -0.15         1.90 o
  -1   4   2        179.82        176.23         5.13 o
   0   4   2         40.61         33.15         3.33 o
   1   4   2         51.26         55.94         3.70 o
   2   4   2         22.55         22.69         2.66 o
   3   4   2        172.00        148.13         6.23 o
   4   4   2        105.07         92.31         3.98 o
   5   4   2         64.25         53.81         4.87 o
   6   4   2         69.74         61.96         3.80 o
   7   4   2        110.14        116.02         4.38 o
   8   4   2          5.87          4.79         2.09 o
   9   4   2        366.27        356.03         7.15 o
  10   4   2        152.68        151.85         6.51 o
  11   4   2         63.36         67.68         7.04 o
  12   4   2        149.82        152.65         8.39 o
  13   4   2         66.79         66.05         7.04 o
 -11   5   2         17.65          8.93         4.60 o
 -10   5   2          5.17          5.52         2.02 o
  -9   5   2        140.50        142.14         3.94 o
  -8   5   2        545.29        600.75        10.57 o
  -7   5   2        235.44        244.49         6.24 o
  -6   5   2          0.88          1.50         1.93 o
  -5   5   2        280.67        276.41         8.67 o
  -4   5   2        211.81        212.61         5.88 o
  -3   5   2          9.91         11.78         2.34 o
  -2   5   2        344.97        351.62         6.86 o
  -1   5   2        292.56        290.64         7.29 o
   0   5   2        459.17        466.44         8.89 o
   1   5   2          2.98          4.12         1.86 o
   2   5   2          0.72          3.38         1.96 o
   3   5   2        176.55        195.62         4.95 o
   4   5   2          0.97          3.72         2.07 o
   5   5   2        165.65        161.40         4.54 o
   6   5   2          7.01          2.58         2.27 o
   7   5   2        134.80        144.93         5.92 o
   8   5   2         35.94         51.56         5.53 o
   9   5   2         66.00         93.93         7.58 o
 -21   0   3         87.15         74.65         9.34 o
 -19   0   3          6.27          4.36         2.57 o
 -17   0   3        121.06        127.27         5.93 o
 -15   0   3       3341.21       3488.84        61.92 o
 -13   0   3       1568.85       1568.80        29.67 o
 -11   0   3        220.61        188.86         5.98 o
  -9   0   3       1296.49       1262.04        40.74 o
  -7   0   3        719.95        607.95        16.78 o
  -5   0   3        278.55        230.07         7.04 o
  -3   0   3       4159.25       4220.59       168.91 o
  -1   0   3        455.96        476.67         8.42 o
   1   0   3        190.61        186.87         4.60 o
   3   0   3        595.90        639.35        16.78 o
   5   0   3         17.59         52.52         3.52 o
   7   0   3        201.36        196.84         7.45 o
   9   0   3         28.03         19.51         3.24 o
  11   0   3        385.10        414.84         8.48 o
  13   0   3        605.94        618.41        13.94 o
  15   0   3          8.13         10.99         2.96 o
  17   0   3          3.27          1.06         2.14 o
  19   0   3         50.19         54.68         4.87 o
 -21   1   3          5.19          2.42         1.81 o
 -20   1   3          3.58          2.17         1.90 o
 -19   1   3         35.23         45.15         3.80 o
 -18   1   3         89.27         95.68         4.34 o
 -17   1   3        361.85        365.17         7.13 o
 -16   1   3        160.00        154.18         4.83 o
 -15   1   3        376.51        383.61         6.84 o
 -14   1   3         80.97         79.58         3.80 o
 -13   1   3         81.27         73.07         3.73 o
 -12   1   3         63.23         68.02         3.69 o
 -11   1   3         43.11         38.06         3.84 o
 -10   1   3         62.57         69.52         3.60 o
  -9   1   3       2508.18       2837.81        45.51 o
  -8   1   3        731.18        785.33        10.55 o
  -7   1   3         13.19         16.10         2.15 o
  -6   1   3        422.90        560.15         7.77 o
  -5   1   3       1909.71       1886.45        61.67 o
  -4   1   3       3207.01       3472.21        48.60 o
  -3   1   3      26164.51      25122.85      1036.12 o
  -2   1   3       4641.98       4776.60        57.32 o
  -1   1   3       6960.48       6673.49       244.81 o
   0   1   3       7972.53       7639.18        91.85 o
   1   1   3      12111.19      11182.40       249.69 o
   2   1   3       1162.42       1126.48        16.41 o
   3   1   3       1948.49       1924.54        33.76 o
   4   1   3        860.70        769.54        14.54 o
   5   1   3        123.60        128.98         6.87 o
   6   1   3         11.07         17.92         2.15 o
   7   1   3        902.66        908.29        37.22 o
   8   1   3         33.50         35.44         9.34 o
   9   1   3          9.08         10.39         2.12 o
  10   1   3        437.60        473.14         7.98 o
  11   1   3        165.87        174.04         4.80 o
  12   1   3        356.88        360.60         6.05 o
  13   1   3          4.17          5.59         1.74 o
  14   1   3         11.59         10.15         1.83 o
  15   1   3         67.09         62.69         3.24 o
  16   1   3          8.92          4.41         3.62 o
  17   1   3          6.85          3.90         2.27 o
  18   1   3          0.23         -1.18         2.81 o
  19   1   3         81.74         84.36         7.30 o
 -20   2   3         24.87         29.00         5.01 o
 -19   2   3          0.00         -1.35         1.69 o
 -18   2   3          3.61          2.71         2.44 o
 -17   2   3          0.10          0.66         3.79 o
 -16   2   3          1.54          2.48         2.02 o
 -15   2   3        122.33        108.65         4.86 o
 -14   2   3         36.62         37.17         4.52 o
 -13   2   3          5.11          1.46         2.70 o
 -12   2   3         11.97         12.15         2.22 o
 -11   2   3        322.69        337.58         6.15 o
 -10   2   3        246.84        266.03         5.94 o
  -9   2   3         56.56         52.76         3.59 o
  -8   2   3       1746.40       1792.16        34.77 o
  -7   2   3         30.33         31.99         3.17 o
  -6   2   3        562.86        526.47         9.45 o
  -5   2   3        114.00        106.77         3.65 o
  -4   2   3         80.60         73.84         2.70 o
  -3   2   3        103.68         87.16         2.23 o
  -2   2   3        534.36        562.85         7.05 o
  -1   2   3       1103.70       1160.10        13.37 o
   0   2   3        116.38        114.74         2.31 o
   1   2   3         28.72         23.06         1.78 o
   2   2   3         27.94         32.70         1.93 o
   3   2   3         12.48          6.30         1.08 o
   4   2   3          6.05          2.38         1.43 o
   5   2   3        188.30        202.19         5.12 o
   6   2   3        262.66        222.26         5.05 o
   7   2   3         25.47         25.03         2.48 o
   8   2   3        186.96        197.98         4.71 o
   9   2   3        162.10        164.35         4.22 o
  10   2   3        535.51        523.12         8.92 o
  11   2   3        271.35        278.66         5.50 o
  12   2   3         29.07         23.57         2.57 o
  13   2   3         39.98         30.11         2.88 o
  14   2   3         82.53         83.48         3.48 o
  15   2   3          0.12         -0.10         1.87 o
  16   2   3        154.42        148.45         9.53 o
  17   2   3         66.29         67.81         4.30 o
  18   2   3        271.61        294.28         9.34 o
 -18   3   3          0.00         -0.22         2.25 o
 -17   3   3          5.18          1.31         2.34 o
 -16   3   3         25.19         31.92         6.96 o
 -15   3   3        107.80        104.95         7.36 o
 -14   3   3         47.67         43.40         4.64 o
 -13   3   3        178.65        191.64         4.78 o
 -12   3   3         60.24         59.81         3.85 o
 -11   3   3         30.76         30.20         2.95 o
 -10   3   3         39.52         34.30         2.64 o
  -9   3   3          3.57          2.25         2.11 o
  -8   3   3         10.46          8.56         2.62 o
  -7   3   3         12.27         11.70         2.33 o
  -6   3   3         32.55         24.55         2.80 o
  -5   3   3         20.59         27.03         5.20 o
  -4   3   3          7.92         11.88         2.00 o
  -3   3   3        428.54        384.23         5.95 o
  -2   3   3         63.19         68.71         3.35 o
  -1   3   3         29.73         31.50         3.53 o
   0   3   3          7.66         10.22         3.59 o
   1   3   3         24.29         22.79         2.39 o
   2   3   3        970.32       1019.98        14.37 o
   3   3   3        404.03        512.55         9.63 o
   4   3   3         91.54         89.60         4.34 o
   5   3   3         77.74         80.85         4.32 o
   6   3   3        582.26        561.29         8.49 o
   7   3   3        285.85        264.47         5.58 o
   8   3   3         33.23         40.34         3.22 o
   9   3   3        448.06        452.35         8.11 o
  10   3   3         20.06         22.72         2.78 o
  11   3   3         92.10         87.63         4.34 o
  12   3   3        422.22        397.86        15.81 o
  13   3   3         33.73         33.93         4.15 o
  14   3   3          8.70          5.68         2.54 o
  15   3   3         40.16         39.68         4.81 o
  16   3   3          8.08          3.42         4.20 o
  17   3   3          0.63         -1.08         2.44 o
 -14   4   3         19.58         21.02         4.74 o
 -13   4   3          0.54          1.55         2.42 o
 -12   4   3          7.55         10.04         2.39 o
 -11   4   3        309.31        289.86         6.98 o
 -10   4   3        565.98        578.98        12.76 o
  -9   4   3         13.22         19.25         3.21 o
  -8   4   3         63.61         62.97         4.06 o
  -7   4   3        667.17        692.39        11.06 o
  -6   4   3          1.33          2.34         1.97 o
  -5   4   3        245.37        247.67         6.04 o
  -4   4   3        104.76         95.31         3.84 o
  -3   4   3         65.24         68.40         3.85 o
  -2   4   3         51.50         53.44         3.74 o
  -1   4   3        173.92        179.19         4.57 o
   0   4   3        366.57        364.00         7.06 o
   1   4   3        169.53        163.91         5.04 o
   2   4   3         22.97         22.86         4.37 o
   3   4   3          0.92         -0.60         2.24 o
   4   4   3          1.24         -1.08         3.50 o
   5   4   3         15.01         12.23         2.34 o
   6   4   3        634.47        654.75         9.56 o
   7   4   3        233.29        232.95         6.49 o
   8   4   3        132.63        127.66         5.12 o
   9   4   3          2.17          4.00         2.78 o
  10   4   3        209.38        205.07         7.74 o
  11   4   3        350.39        348.37        13.54 o
  12   4   3        240.07        253.89        10.56 o
  13   4   3          7.56          5.14         4.06 o
 -11   5   3        145.92        141.11         5.43 o
 -10   5   3         41.57         43.74         3.67 o
  -9   5   3          9.55          6.52         2.35 o
  -8   5   3        290.00        290.75         6.65 o
  -7   5   3          5.60          9.59         2.93 o
  -6   5   3         17.35         15.42         3.76 o
  -5   5   3        153.63        146.58         5.14 o
  -4   5   3         12.20         11.63         2.19 o
  -3   5   3          0.03         -2.02         2.02 o
  -2   5   3        514.74        558.86         9.32 o
  -1   5   3        213.92        228.87         5.68 o
   0   5   3          0.67          0.58         2.22 o
   1   5   3          1.86          0.44         1.96 o
   2   5   3         28.23         30.53         3.16 o
   3   5   3          2.71          6.52         2.11 o
   4   5   3         28.34         32.62         3.06 o
   5   5   3         10.21         10.59         2.49 o
   6   5   3         15.82         20.75         3.08 o
   7   5   3         43.73         50.29         5.66 o
   8   5   3         18.34         17.87         4.87 o
   9   5   3         81.44         64.97         7.04 o
 -20   0   4        181.40        192.54         6.03 o
 -18   0   4        182.44        180.82         9.07 o
 -16   0   4       1574.52       1684.95        32.50 o
 -14   0   4         40.35         50.84         7.85 o
 -12   0   4        189.67        165.30         6.79 o
 -10   0   4          9.81         12.99         4.06 o
  -8   0   4          2.03          4.87         2.17 o
  -6   0   4       2167.44       2029.26        50.08 o
  -4   0   4       2074.52       1988.16        34.26 o
  -2   0   4       1589.94       1475.83        25.27 o
   0   0   4      13860.64      12667.70       215.42 o
   2   0   4      14337.31      13418.92       229.30 o
   4   0   4      17069.97      16099.61       387.89 o
   6   0   4       8411.57       9337.43       158.95 o
   8   0   4        142.75        134.04         5.39 o
  10   0   4        472.29        508.21         9.57 o
  12   0   4          8.41          5.91         4.47 o
  14   0   4         72.83         70.37         7.85 o
  16   0   4          0.33          2.22         2.29 o
  18   0   4         15.74         17.11         2.87 o
 -21   1   4         17.00         20.12         2.85 o
 -20   1   4         61.60         72.22         3.48 o
 -19   1   4        261.87        274.23         9.12 o
 -18   1   4        483.68        475.90         9.32 o
 -17   1   4         11.36          7.24         2.44 o
 -16   1   4        156.24        166.17         4.99 o
 -15   1   4          4.48          5.53         2.08 o
 -14   1   4          5.05          5.47         2.15 o
 -13   1   4        206.22        217.40         5.00 o
 -12   1   4        541.07        577.08         9.97 o
 -11   1   4         98.59        103.00         4.42 o
 -10   1   4        303.99        286.50         6.81 o
  -9   1   4       1747.03       1928.03        24.73 o
  -8   1   4        110.65        158.23         3.70 o
  -7   1   4       3768.21       3915.48        48.60 o
  -6   1   4        725.53        721.47        11.51 o
  -5   1   4       4621.83       4753.99        64.40 o
  -4   1   4         23.40         31.78         1.00 o
  -3   1   4      13926.03      13839.50       448.77 o
  -2   1   4       1188.58       1250.73        22.47 o
  -1   1   4       3753.58       3841.60        65.75 o
   0   1   4       6535.83       6594.40        94.27 o
   1   1   4        351.15        332.23         4.69 o
   2   1   4       2502.44       2557.12        33.36 o
   3   1   4        205.78        210.45         3.54 o
   4   1   4       1259.87       1232.08        14.21 o
   5   1   4         64.11         55.84         2.10 o
   6   1   4         86.93        119.93         3.89 o
   7   1   4         44.51         66.88         8.93 o
   8   1   4         42.84         38.36         3.20 o
   9   1   4        253.04        228.46         5.22 o
  10   1   4        283.83        287.02         6.16 o
  11   1   4        364.84        344.92         7.70 o
  12   1   4        980.93       1005.22        12.88 o
  13   1   4        620.35        586.32         9.62 o
  14   1   4         22.85         23.61         2.33 o
  15   1   4         39.64         33.92         3.23 o
  16   1   4          0.24          2.08         1.92 o
  17   1   4          5.68          8.18         4.59 o
  18   1   4         21.41         20.70         2.42 o
  19   1   4         13.95         16.94         5.14 o
 -20   2   4         20.49         28.03         2.85 o
 -19   2   4          0.76          0.19         2.30 o
 -18   2   4        140.04        143.55         8.24 o
 -17   2   4         22.45         16.06         2.58 o
 -16   2   4         17.00         18.27         3.06 o
 -15   2   4        301.11        261.40         9.11 o
 -14   2   4         58.19         50.70         5.85 o
 -13   2   4        134.60        122.70         5.00 o
 -12   2   4          2.84          4.65         2.14 o
 -11   2   4          7.97          6.77         2.15 o
 -10   2   4         86.73         86.69         5.08 o
  -9   2   4         22.85         20.10         2.51 o
  -8   2   4        504.19        578.20        20.28 o
  -7   2   4       2690.25       2779.10        34.81 o
  -6   2   4        463.36        424.57         7.98 o
  -5   2   4        497.63        446.59         7.97 o
  -4   2   4        565.48        550.80        10.35 o
  -3   2   4       1386.92       1496.66        17.53 o
  -2   2   4       1893.21       2011.81        25.16 o
  -1   2   4         48.83         49.70         1.97 o
   0   2   4       1349.84       1450.77        26.58 o
   1   2   4         87.89         72.25         2.07 o
   2   2   4         91.65        101.32         2.75 o
   3   2   4        308.57        323.47         5.78 o
   4   2   4        496.95        532.79         9.89 o
   5   2   4         34.13         25.84         2.77 o
   6   2   4         88.31         87.26         5.25 o
   7   2   4         29.63         37.06         4.03 o
   8   2   4         11.12         13.27         2.15 o
   9   2   4          1.71          0.15         2.56 o
  10   2   4        326.97        310.02         7.13 o
  11   2   4        323.54        314.20         5.80 o
  12   2   4        538.35        547.10         8.30 o
  13   2   4        149.24        157.91         4.23 o
  14   2   4          6.72          2.80         2.83 o
  15   2   4         98.92         98.05         3.90 o
  16   2   4          0.25          1.00         2.08 o
  17   2   4         78.33         79.34         7.85 o
  18   2   4         21.21         18.68         2.68 o
 -18   3   4          0.01          2.77         2.34 o
 -17   3   4          3.19          0.93         2.34 o
 -16   3   4          0.02          2.92         4.48 o
 -15   3   4        227.76        176.12         5.15 o
 -14   3   4          5.63          2.46         2.26 o
 -13   3   4         13.19          9.83         2.17 o
 -12   3   4        236.82        227.77         4.83 o
 -11   3   4         46.68         53.22         3.93 o
 -10   3   4          5.65          4.34         2.16 o
  -9   3   4          1.61          2.14         1.96 o
  -8   3   4         96.80         97.98         4.41 o
  -7   3   4       1244.16       1232.11        17.15 o
  -6   3   4         49.73         51.87         4.45 o
  -5   3   4        484.15        459.85         7.98 o
  -4   3   4        106.90         94.36         3.69 o
  -3   3   4         31.16         30.59         2.61 o
  -2   3   4        414.03        391.28         5.99 o
  -1   3   4        199.67        221.12         4.89 o
   0   3   4         13.84         16.71         2.13 o
   1   3   4        419.73        393.03         7.10 o
   2   3   4         98.64        103.96         4.42 o
   3   3   4         83.91        102.74         5.33 o
   4   3   4        783.05        770.61        13.92 o
   5   3   4        644.25        662.17        10.44 o
   6   3   4        109.15        110.83         4.99 o
   7   3   4         19.96         17.18         2.31 o
   8   3   4         10.20          4.72         2.23 o
   9   3   4         70.75         73.04         4.64 o
  10   3   4        442.26        454.05         9.59 o
  11   3   4        371.03        371.80         8.26 o
  12   3   4         19.50         24.18         7.49 o
  13   3   4         28.87         25.18         3.12 o
  14   3   4          0.94          2.11         2.34 o
  15   3   4         30.66         26.94         3.84 o
  16   3   4         15.42          7.85         2.71 o
 -15   4   4         55.80         63.89         8.93 o
 -14   4   4          7.45         11.93         2.97 o
 -13   4   4          0.17          2.96         2.46 o
 -12   4   4         30.56         29.79         3.79 o
 -11   4   4          2.58          1.62         2.19 o
 -10   4   4         34.74         37.84         3.84 o
  -9   4   4        714.48        735.54        11.47 o
  -8   4   4        320.63        330.11         6.76 o
  -7   4   4        309.41        315.97         7.07 o
  -6   4   4       1089.78       1092.48        15.83 o
  -5   4   4         21.31         16.73         2.65 o
  -4   4   4        175.22        173.70         4.61 o
  -3   4   4          5.52          3.69         1.96 o
  -2   4   4        330.03        323.26         5.99 o
  -1   4   4         71.56         66.83         3.86 o
   0   4   4          0.02         -1.82         1.82 o
   1   4   4         11.49          7.78         1.95 o
   2   4   4        142.06        126.86         5.04 o
   3   4   4         80.84         76.88         6.01 o
   4   4   4         27.50         25.58         3.01 o
   5   4   4        139.55        145.26         4.55 o
   6   4   4        397.59        423.59         7.85 o
   7   4   4          2.93          1.50         2.66 o
   8   4   4          2.13          5.22         2.88 o
   9   4   4         28.97         37.78         6.90 o
  10   4   4         27.29         34.11         6.50 o
  11   4   4        173.51        174.69         8.26 o
  12   4   4         18.18         20.57         4.60 o
 -11   5   4         16.47         21.03         3.25 o
 -10   5   4         40.71         41.67         3.19 o
  -9   5   4          5.06          3.23         1.71 o
  -8   5   4        544.84        571.16        10.21 o
  -7   5   4         49.21         45.52         5.75 o
  -6   5   4          2.33          1.56         1.87 o
  -5   5   4         60.61         56.93         4.55 o
  -4   5   4        374.92        374.64         7.38 o
  -3   5   4         17.49         12.69         2.12 o
  -2   5   4         35.49         32.40         3.46 o
  -1   5   4        334.87        339.78         8.50 o
   0   5   4          2.34          4.03         3.32 o
   1   5   4          0.16          0.26         1.95 o
   2   5   4         15.14         14.25         2.63 o
   3   5   4         70.48         69.02         3.70 o
   4   5   4          2.26          3.91         3.35 o
   5   5   4         79.91         84.33         5.27 o
   6   5   4         14.66         19.38         2.84 o
   7   5   4         81.89         91.59         5.30 o
   8   5   4          0.14         -3.25         4.87 o
 -21   0   5          0.09         -0.65         2.34 o
 -19   0   5          9.13          6.82         2.66 o
 -17   0   5        877.43        915.67        18.76 o
 -15   0   5        272.37        281.03         8.61 o
 -13   0   5        892.63        937.10        19.14 o
 -11   0   5         17.11         33.29         7.34 o
  -9   0   5        986.44       1075.13        29.24 o
  -7   0   5       1297.89       1373.96        34.92 o
  -5   0   5         24.94         22.35         1.53 o
  -3   0   5       2321.32       2312.39        39.53 o
  -1   0   5         53.25         32.35         1.34 o
   1   0   5      23200.44      21922.33       373.13 o
   3   0   5         71.67         67.68         3.79 o
   5   0   5        602.38        505.92        10.61 o
   7   0   5       1104.48       1295.37        24.39 o
   9   0   5         30.09         67.10         3.96 o
  11   0   5         14.74         12.51         3.15 o
  13   0   5        324.35        346.94         9.38 o
  15   0   5         66.67         65.51         7.04 o
  17   0   5          7.95          6.71         2.44 o
  19   0   5        248.60        301.27         9.75 o
 -21   1   5         35.36         32.06         3.25 o
 -20   1   5         19.18         18.00         5.68 o
 -19   1   5        281.28        267.54         6.18 o
 -18   1   5         10.96          6.61         2.34 o
 -17   1   5         68.20         63.08         3.86 o
 -16   1   5         70.15         69.81         6.53 o
 -15   1   5         50.81         58.29         4.05 o
 -14   1   5        199.75        187.84         5.06 o
 -13   1   5          8.94         11.97         2.27 o
 -12   1   5        489.88        494.20         7.31 o
 -11   1   5         79.65         83.60         4.65 o
 -10   1   5        521.48        491.13        10.92 o
  -9   1   5        640.35        689.81        10.11 o
  -8   1   5       3149.77       3452.32        42.46 o
  -7   1   5        689.51        680.53         9.46 o
  -6   1   5       1722.28       1717.60        21.45 o
  -5   1   5        534.24        507.63         7.30 o
  -4   1   5        879.08        822.25        15.50 o
  -3   1   5       3606.84       3650.40       128.03 o
  -2   1   5         92.01        128.32         3.64 o
  -1   1   5       4360.31       4317.93       104.22 o
   0   1   5      11896.52      11836.67       141.63 o
   1   1   5        317.30        361.71         5.15 o
   2   1   5        420.42        414.24         5.94 o
   3   1   5         43.18         51.06         2.28 o
   4   1   5         40.32         46.08         2.31 o
   5   1   5         29.40         25.55         2.31 o
   6   1   5       1035.41       1244.95        19.60 o
   7   1   5        213.79        239.26         6.61 o
   8   1   5         12.37         26.56         8.68 o
   9   1   5        336.10        324.31         6.25 o
  10   1   5          5.50          4.69         2.49 o
  11   1   5         18.51         21.24         2.34 o
  12   1   5        509.20        474.88         7.38 o
  13   1   5         40.86         31.37         3.27 o
  14   1   5          5.93          4.85         2.02 o
  15   1   5         12.91          4.16         2.85 o
  16   1   5         13.89         10.84         2.13 o
  17   1   5         19.06         15.25         2.33 o
  18   1   5         23.74         24.19         2.57 o
 -20   2   5         89.69         78.33         5.41 o
 -19   2   5         79.56         74.34         4.23 o
 -18   2   5          0.08         -0.41         2.00 o
 -17   2   5         56.03         48.04         4.59 o
 -16   2   5         19.03         21.06         3.52 o
 -15   2   5        230.22        202.75         6.37 o
 -14   2   5          8.80         10.48         2.25 o
 -13   2   5          6.67          5.18         2.22 o
 -12   2   5          0.19          2.50         2.38 o
 -11   2   5          3.36          3.21         2.10 o
 -10   2   5         84.90         72.80         3.51 o
  -9   2   5        336.60        336.67         5.64 o
  -8   2   5        193.49        182.36         5.75 o
  -7   2   5        605.91        659.44        14.38 o
  -6   2   5          6.42          6.91         1.41 o
  -5   2   5       1626.72       1647.48        20.67 o
  -4   2   5        880.15        948.55        18.47 o
  -3   2   5        338.63        450.17         8.46 o
  -2   2   5       2606.30       2905.39        48.82 o
  -1   2   5         93.41         84.76         3.57 o
   0   2   5       3895.78       4248.55        73.62 o
   1   2   5       2409.38       2628.01        32.58 o
   2   2   5        215.87        206.78         4.28 o
   3   2   5        266.30        220.03         4.57 o
   4   2   5        403.57        394.14        10.74 o
   5   2   5        685.63        642.94        11.27 o
   6   2   5          3.52          7.57         2.54 o
   7   2   5        150.11        127.16         5.82 o
   8   2   5        199.99        201.83         4.46 o
   9   2   5         98.93         95.20         3.58 o
  10   2   5       1147.16       1154.78        14.48 o
  11   2   5          3.40          4.25         2.64 o
  12   2   5       1496.79       1551.82        18.78 o
  13   2   5        425.68        427.16         6.82 o
  14   2   5         56.21         50.90         3.49 o
  15   2   5        245.79        246.23         4.91 o
  16   2   5          2.76          4.10         2.15 o
  17   2   5         13.04         15.89         2.34 o
 -18   3   5         12.41         15.76         2.39 o
 -17   3   5         26.73         31.50         4.20 o
 -16   3   5         57.41         51.58         4.58 o
 -15   3   5        216.35        195.71         4.88 o
 -14   3   5        175.31        161.69         5.17 o
 -13   3   5        207.33        207.23         4.56 o
 -12   3   5          2.32          2.71         1.92 o
 -11   3   5          1.99          0.31         2.09 o
 -10   3   5          5.61          3.17         1.94 o
  -9   3   5         14.56         15.15         4.17 o
  -8   3   5          6.83         13.49         2.80 o
  -7   3   5         51.47         49.98         3.77 o
  -6   3   5       2097.74       2074.72        24.33 o
  -5   3   5        274.26        277.96         6.09 o
  -4   3   5         45.86         42.56         3.61 o
  -3   3   5         50.40         43.03         3.31 o
  -2   3   5        174.24        165.40         5.63 o
  -1   3   5        147.88        147.34         3.88 o
   0   3   5         17.40         16.48         2.09 o
   1   3   5          1.04         -1.80         1.80 o
   2   3   5          0.07         -2.00         2.00 o
   3   3   5          2.83          4.35         2.16 o
   4   3   5        843.89        795.15        12.78 o
   5   3   5         11.14          9.81         2.47 o
   6   3   5         57.61         54.37         3.60 o
   7   3   5        193.09        192.31         5.15 o
   8   3   5        456.03        442.53         8.14 o
   9   3   5        796.78        836.17        14.53 o
  10   3   5        397.49        396.20         8.53 o
  11   3   5          1.65          1.95         2.17 o
  12   3   5         13.61         10.56         2.49 o
  13   3   5         11.76         14.40         2.52 o
  14   3   5          4.68          3.83         2.12 o
  15   3   5          0.57          1.22         2.45 o
  16   3   5         19.95         15.97         2.71 o
 -15   4   5          4.68         -1.35         4.60 o
 -14   4   5         19.63         32.47         6.70 o
 -13   4   5          0.70          1.83         2.22 o
 -12   4   5         33.72         36.49         3.83 o
 -11   4   5         14.23         16.34         2.30 o
 -10   4   5         16.05         16.26         2.34 o
  -9   4   5        488.07        521.34         9.38 o
  -8   4   5        399.52        386.04         7.44 o
  -7   4   5        470.50        485.27         8.93 o
  -6   4   5        290.92        305.63         6.66 o
  -5   4   5        112.03        108.56         3.93 o
  -4   4   5        218.85        225.89         6.72 o
  -3   4   5         12.37         11.91         2.12 o
  -2   4   5          5.61          4.21         2.50 o
  -1   4   5         30.37         22.77         2.87 o
   0   4   5        330.03        322.55         6.78 o
   1   4   5        207.94        211.53         9.67 o
   2   4   5        119.83        105.06         6.39 o
   3   4   5          3.77          3.96         2.63 o
   4   4   5        104.13        101.70         4.93 o
   5   4   5         36.56         42.97         4.15 o
   6   4   5         75.69         65.60         5.72 o
   7   4   5        175.98        184.81         6.33 o
   8   4   5         66.78         69.14         5.43 o
   9   4   5         24.17         30.06         4.88 o
  10   4   5          0.11          0.84         2.82 o
  11   4   5        515.05        544.95        12.70 o
  12   4   5        125.73        132.10         8.39 o
 -12   5   5         79.07         88.25         5.68 o
 -11   5   5         11.92          9.85         2.34 o
 -10   5   5          0.43          2.87         1.74 o
  -9   5   5         75.44         59.14         3.25 o
  -8   5   5         16.43         14.28         2.04 o
  -7   5   5         90.33         85.76         4.04 o
  -6   5   5          4.26          4.61         1.99 o
  -5   5   5          3.70          2.70         2.03 o
  -4   5   5        111.95        121.13         4.29 o
  -3   5   5         55.99         60.21         3.61 o
  -2   5   5          7.69          7.91         2.03 o
  -1   5   5         91.53         92.17         5.58 o
   0   5   5         21.26         25.45         6.36 o
   1   5   5          8.86          7.03         2.27 o
   2   5   5         66.84         63.60         3.72 o
   3   5   5         18.07         20.94         2.64 o
   4   5   5          1.09          5.03         2.46 o
   5   5   5         98.59        102.76         4.82 o
   6   5   5          0.07          2.03         2.98 o
   7   5   5         42.87         35.46         7.31 o
   9   5   5          1.01          5.14         2.71 o
 -20   0   6         26.91         18.62         2.68 o
 -16   0   6       1487.24       1484.35        28.52 o
 -14   0   6         41.48         45.79         7.60 o
 -12   0   6        976.59       1022.56        16.82 o
 -10   0   6        209.61        306.14        12.72 o
  -8   0   6        220.29        252.81        10.02 o
  -6   0   6        893.48        932.23        24.09 o
  -4   0   6       2159.82       2108.45        36.37 o
  -2   0   6        305.42        333.14         6.41 o
   0   0   6        134.16        140.47         3.45 o
   2   0   6       2664.08       2494.19        43.26 o
   4   0   6        618.42        587.70        34.79 o
   6   0   6       1452.61       1601.60        41.15 o
   8   0   6          2.46          6.96         2.32 o
  10   0   6         76.17         67.09         5.51 o
  12   0   6        227.00        205.09        11.91 o
  14   0   6        509.64        510.64        11.96 o
  16   0   6        148.34        144.33         5.27 o
  18   0   6         75.52         85.00         5.96 o
 -21   1   6        202.84        211.93         7.85 o
 -20   1   6          9.00          9.13         2.20 o
 -19   1   6        272.09        275.26         6.42 o
 -18   1   6        377.69        395.04         7.16 o
 -17   1   6          3.66          5.61         2.42 o
 -16   1   6         59.61         61.14         3.86 o
 -15   1   6        679.32        705.57        10.16 o
 -14   1   6          0.51         -1.32         3.27 o
 -13   1   6         13.10         16.11         3.85 o
 -12   1   6         35.82         33.11         2.98 o
 -11   1   6          0.70          1.75         2.17 o
 -10   1   6         53.59         72.65         4.77 o
  -9   1   6        414.66        437.46         8.52 o
  -8   1   6         16.30         14.82         3.01 o
  -7   1   6       1640.90       1713.13        21.64 o
  -6   1   6         76.91         97.17         3.25 o
  -5   1   6        271.04        256.69         5.51 o
  -4   1   6        354.33        373.97         8.04 o
  -3   1   6        196.49        173.06         6.36 o
  -2   1   6       3800.67       3863.11        78.22 o
  -1   1   6       1214.90       1182.42        21.53 o
   0   1   6        222.65        220.60         3.52 o
   1   1   6        742.78        708.06         9.54 o
   2   1   6          0.14          6.60         0.95 o
   3   1   6        183.92        163.40         2.87 o
   4   1   6       1347.46       1403.45        23.15 o
   5   1   6        244.09        241.08         4.88 o
   6   1   6         88.11         86.08         8.39 o
   7   1   6         51.23         39.19         5.23 o
   8   1   6          3.14          0.57         2.34 o
   9   1   6        122.65        128.55         6.28 o
  10   1   6         79.35         63.31         3.19 o
  11   1   6         17.33         15.16         1.89 o
  12   1   6         34.20         44.48         3.13 o
  13   1   6        240.42        222.10         4.70 o
  14   1   6        161.84        154.29         4.53 o
  15   1   6        224.43        219.97         5.20 o
  16   1   6        129.49        141.49         4.01 o
  17   1   6          4.29          4.57         1.61 o
  18   1   6         70.87         75.76         3.12 o
 -20   2   6          0.46          0.73         3.38 o
 -19   2   6          1.63          6.92         2.00 o
 -18   2   6          5.23          1.95         2.00 o
 -17   2   6         31.83         38.27         4.20 o
 -16   2   6         32.34         21.02         4.87 o
 -15   2   6        394.85        393.13         8.58 o
 -14   2   6        236.74        228.24         5.40 o
 -13   2   6         29.35         24.22         3.55 o
 -12   2   6         38.69         34.18         2.83 o
 -11   2   6         82.22         84.50         4.66 o
 -10   2   6        261.87        278.28         5.17 o
  -9   2   6        303.14        288.78         5.23 o
  -8   2   6        198.73        201.91         7.07 o
  -7   2   6        632.30        628.55        10.11 o
  -6   2   6       1578.95       1771.31        32.81 o
  -5   2   6        911.36        871.15        17.58 o
  -4   2   6        923.09        948.60        18.64 o
  -3   2   6        368.96        412.12         9.65 o
  -2   2   6         85.19         56.43         4.01 o
  -1   2   6        625.68        599.59        15.05 o
   0   2   6        372.71        452.23         8.27 o
   1   2   6        685.13        797.93         9.67 o
   2   2   6        247.29        270.11         5.11 o
   3   2   6        153.38        176.12         4.96 o
   4   2   6        388.63        416.83        18.39 o
   5   2   6          6.85          3.22         2.36 o
   6   2   6         71.33         66.81         3.55 o
   7   2   6        158.72        152.69         5.23 o
   8   2   6        129.75        128.40         4.02 o
   9   2   6        215.47        206.38         4.65 o
  10   2   6          1.59          4.20         1.85 o
  11   2   6        105.14        101.18         3.72 o
  12   2   6        513.72        496.22         7.67 o
  13   2   6        289.77        284.34         5.93 o
  14   2   6          1.44          3.33         1.78 o
  15   2   6        110.37        117.12         4.03 o
  16   2   6         11.54          6.31         1.89 o
  17   2   6          5.86          7.21         2.09 o
 -18   3   6          1.39          5.81         3.52 o
 -17   3   6         41.29         38.42         4.11 o
 -16   3   6          0.33          4.69         2.42 o
 -15   3   6          0.91         -0.56         2.19 o
 -14   3   6        177.96        156.30         5.75 o
 -13   3   6         13.72         10.92         1.97 o
 -12   3   6          0.02          2.50         1.86 o
 -11   3   6         89.12         85.00         3.65 o
 -10   3   6         91.43         91.78         3.71 o
  -9   3   6       1014.10       1009.70        13.17 o
  -8   3   6         41.09         43.64         3.49 o
  -7   3   6        466.78        453.71         7.35 o
  -6   3   6         28.16         25.59         2.33 o
  -5   3   6         66.43         66.84         3.79 o
  -4   3   6        151.23        152.36         4.70 o
  -3   3   6         78.85         79.11         6.17 o
  -2   3   6          0.01         -0.95         2.09 o
  -1   3   6         24.99         21.70         2.60 o
   0   3   6        307.11        303.78         5.85 o
   1   3   6          3.21          4.97         1.97 o
   2   3   6         11.87         11.29         2.40 o
   3   3   6        119.15        116.37         4.62 o
   4   3   6        492.94        511.92         8.77 o
   5   3   6         99.21         99.10         4.04 o
   6   3   6        653.03        635.88        11.77 o
   7   3   6       1836.70       1896.80        28.96 o
   8   3   6         43.13         48.60         4.01 o
   9   3   6         58.14         51.02         4.05 o
  10   3   6          0.04          1.27         2.28 o
  11   3   6         30.78         29.27         5.01 o
  12   3   6         68.29         65.94         4.15 o
  13   3   6          7.66          8.23         3.34 o
  14   3   6         50.72         49.55         5.10 o
  15   3   6         30.06         36.27         4.60 o
 -15   4   6         21.94         47.85        10.29 o
 -14   4   6         11.67         11.90         5.87 o
 -13   4   6         16.43         15.13         2.42 o
 -12   4   6        137.21        130.75         4.49 o
 -11   4   6          7.91          5.41         2.23 o
 -10   4   6          0.01         -0.34         3.21 o
  -9   4   6        202.82        208.89         5.30 o
  -8   4   6         21.66         16.04         3.85 o
  -7   4   6         13.42          8.97         2.15 o
  -6   4   6        648.75        666.85        10.07 o
  -5   4   6       1965.76       1978.06        39.69 o
  -4   4   6          1.02          0.66         2.15 o
  -3   4   6        127.38        131.84         4.67 o
  -2   4   6         11.08         13.38         2.96 o
  -1   4   6         34.33         33.57         3.18 o
   0   4   6         63.61         68.13         4.25 o
   1   4   6         80.38         74.62         5.82 o
   2   4   6         41.33         42.75         4.61 o
   3   4   6         37.46         43.27         4.50 o
   4   4   6        188.49        170.62         6.34 o
   5   4   6          0.10          2.22         2.59 o
   6   4   6         62.16         70.27         5.35 o
   7   4   6         33.09         36.80         5.05 o
   8   4   6          0.93         -1.67         3.04 o
   9   4   6          3.06         -0.09         2.85 o
  10   4   6         39.32         37.56         5.41 o
  11   4   6          5.12          4.17         3.21 o
  12   4   6          0.02         -1.62         4.33 o
 -11   5   6          0.20          1.89         1.91 o
 -10   5   6         19.87         22.07         3.41 o
  -9   5   6          5.56          5.47         1.98 o
  -8   5   6          7.73          6.38         1.76 o
  -7   5   6          7.20          7.43         2.46 o
  -6   5   6         76.31         88.50         4.13 o
  -5   5   6         13.24          8.65         2.15 o
  -4   5   6        111.76        111.56         3.99 o
  -3   5   6        533.13        550.94         8.93 o
  -2   5   6         45.12         43.18         3.83 o
  -1   5   6         55.21         62.54         3.78 o
   0   5   6          5.02          4.06         2.87 o
   1   5   6         10.92         15.20         2.35 o
   2   5   6         20.61         25.76         3.29 o
   3   5   6          0.57          4.72         2.60 o
   4   5   6         71.84         83.55         4.84 o
   5   5   6         61.44         57.65         6.31 o
   6   5   6         49.58         54.96         6.89 o
   7   5   6          5.78          6.23         2.71 o
   8   5   6         22.51         22.74         4.33 o
 -21   0   7          4.31          2.17         3.52 o
 -19   0   7        311.38        308.29         8.42 o
 -17   0   7        364.34        381.20        10.05 o
 -15   0   7         22.65         22.15         2.90 o
 -13   0   7          3.26          1.93         3.20 o
 -11   0   7       1095.32       1174.01        16.57 o
  -9   0   7       5232.69       5481.23       133.73 o
  -7   0   7        435.63        448.48        13.13 o
  -5   0   7       1613.68       1705.72        29.86 o
  -3   0   7       3159.87       3067.36        52.45 o
  -1   0   7        562.75        573.58        10.72 o
   1   0   7         59.07         55.23         2.54 o
   3   0   7         22.53         81.58         3.92 o
   5   0   7         22.55         42.77         4.87 o
   7   0   7         41.50         41.32         3.37 o
   9   0   7         14.54          2.75         6.09 o
  11   0   7          0.08         -2.85         2.85 o
  13   0   7        152.11        156.29         6.22 o
  15   0   7         47.87         44.41         3.84 o
  17   0   7         81.68         91.69         4.87 o
 -21   1   7         40.84         31.28         5.55 o
 -20   1   7         40.36         40.09         3.62 o
 -19   1   7          0.19          2.36         1.83 o
 -18   1   7        439.65        437.58         7.68 o
 -17   1   7        166.88        160.61         4.77 o
 -16   1   7        140.18        142.85         4.34 o
 -15   1   7        982.51       1040.16        12.32 o
 -14   1   7        237.23        205.92         4.65 o
 -13   1   7         31.26         40.72         2.93 o
 -12   1   7          0.43         -0.63         1.88 o
 -11   1   7        143.56        142.12         4.28 o
 -10   1   7         10.75         20.73         4.05 o
  -9   1   7        254.71        294.77         8.63 o
  -8   1   7          3.65          2.31         1.88 o
  -7   1   7        128.69        118.50         4.45 o
  -6   1   7        103.18        118.86         2.41 o
  -5   1   7        350.18        380.27         8.71 o
  -4   1   7        478.35        498.93        22.60 o
  -3   1   7         20.97         21.36         2.58 o
  -2   1   7       1247.67       1175.25        21.63 o
  -1   1   7        384.44        409.24         8.90 o
   0   1   7         41.47         41.46         2.55 o
   1   1   7          2.37          4.98         1.09 o
   2   1   7        254.76        325.27         4.36 o
   3   1   7       6630.56       7110.53       112.01 o
   4   1   7       1358.05       1428.14        16.75 o
   5   1   7        394.57        339.83         9.46 o
   6   1   7          4.84          3.95         2.34 o
   7   1   7        309.81        307.84         6.04 o
   8   1   7         23.76         31.26         2.96 o
   9   1   7         10.95          6.01         1.88 o
  10   1   7          0.15          1.34         1.66 o
  11   1   7          0.76          2.59         2.03 o
  12   1   7          0.12          0.65         1.70 o
  13   1   7        288.94        278.40         5.78 o
  14   1   7         56.55         53.40         3.38 o
  15   1   7        140.18        139.23         4.13 o
  16   1   7         17.39         11.49         1.73 o
  17   1   7          9.77          5.92         1.82 o
 -20   2   7          0.00          0.94         1.81 o
 -19   2   7         82.59         71.30         4.01 o
 -18   2   7          9.11          4.06         2.20 o
 -17   2   7         93.88         59.69         4.66 o
 -16   2   7         33.73         46.52         7.07 o
 -15   2   7        306.67        300.32         6.02 o
 -14   2   7         19.71         16.39         2.38 o
 -13   2   7          2.20          2.08         2.40 o
 -12   2   7        205.72        203.16         4.60 o
 -11   2   7         41.32         45.46         3.34 o
 -10   2   7        109.03         97.71         3.71 o
  -9   2   7        720.69        768.28         9.53 o
  -8   2   7        253.28        257.07         7.21 o
  -7   2   7          0.02         -2.00         2.00 o
  -6   2   7       4911.10       5440.00       109.37 o
  -5   2   7        260.43        300.36         8.51 o
  -4   2   7        202.19        245.17         7.40 o
  -3   2   7       2471.88       2594.16        48.98 o
  -2   2   7        707.94        745.67        15.39 o
  -1   2   7          7.07          9.52         4.16 o
   0   2   7       2807.31       2916.32        42.09 o
   1   2   7         58.45         66.34         3.54 o
   2   2   7         73.84         79.29         3.81 o
   3   2   7        236.67        240.02        11.18 o
   4   2   7         62.96         61.64         3.48 o
   5   2   7         26.25         25.88         2.74 o
   6   2   7         10.68          6.86         2.81 o
   7   2   7          1.35          2.90         2.28 o
   8   2   7        102.11         96.89         3.67 o
   9   2   7        132.57        129.02         3.91 o
  10   2   7        191.12        186.54         4.70 o
  11   2   7          3.29          2.80         1.80 o
  12   2   7        145.54        156.63         4.63 o
  13   2   7        178.75        177.92         4.24 o
  14   2   7          6.05          7.22         2.15 o
  15   2   7         65.56         66.48         3.46 o
  16   2   7          0.97          1.12         2.09 o
 -18   3   7          1.68          1.89         2.30 o
 -17   3   7         55.17         47.95         4.11 o
 -16   3   7          0.43          0.39         2.96 o
 -15   3   7         24.97         17.32         2.27 o
 -14   3   7         11.26         11.53         3.58 o
 -13   3   7        110.11        108.02         3.66 o
 -12   3   7          7.55          7.21         1.91 o
 -11   3   7        209.77        210.30         4.58 o
 -10   3   7        392.84        395.75         6.25 o
  -9   3   7        157.69        142.81         4.34 o
  -8   3   7        462.19        469.54         7.58 o
  -7   3   7          0.30          1.42         2.40 o
  -6   3   7        246.46        235.94         4.80 o
  -5   3   7         58.34         53.13         3.53 o
  -4   3   7         19.64         16.54         2.55 o
  -3   3   7        136.71        125.52         4.51 o
  -2   3   7        375.21        380.85         7.33 o
  -1   3   7        394.33        364.18         6.40 o
   0   3   7          6.22         15.06         2.23 o
   1   3   7        250.32        261.99         6.04 o
   2   3   7         29.40         21.61         3.13 o
   3   3   7        485.39        451.99         9.28 o
   4   3   7        566.38        545.31        10.62 o
   5   3   7         90.63         80.41         4.27 o
   6   3   7         26.17         17.34         2.55 o
   7   3   7        708.74        735.37        13.12 o
   8   3   7       1077.73       1099.52        18.12 o
   9   3   7        355.91        362.39         8.24 o
  10   3   7        340.38        328.25         7.99 o
  11   3   7          2.20          4.93         2.33 o
  12   3   7          0.32         -0.40         2.18 o
  13   3   7        252.25        263.13         6.17 o
  14   3   7         12.04         17.87         4.06 o
  15   3   7          3.78          4.33         2.71 o
 -15   4   7          3.44          0.66         3.79 o
 -14   4   7         14.28         33.39        10.15 o
 -13   4   7         16.09         16.69         2.14 o
 -12   4   7          0.14         -1.91         1.91 o
 -11   4   7          4.16          1.88         1.99 o
 -10   4   7         34.31         43.23         3.82 o
  -9   4   7        294.45        294.61         6.19 o
  -8   4   7         18.63         16.91         3.63 o
  -7   4   7        123.89        125.77         4.07 o
  -6   4   7        410.43        403.95         6.99 o
  -5   4   7        531.39        521.82         8.13 o
  -4   4   7         60.78         66.63         3.46 o
  -3   4   7        263.24        265.32         6.11 o
  -2   4   7        354.73        368.24         7.26 o
  -1   4   7         46.42         43.38         3.69 o
   0   4   7        133.11        128.90         5.05 o
   1   4   7         38.29         31.41         3.33 o
   2   4   7          7.68          6.57         2.89 o
   3   4   7          0.20         -2.42         2.99 o
   4   4   7         14.99         12.41         3.26 o
   5   4   7        280.68        276.97         8.80 o
   6   4   7         71.81         75.99         5.74 o
   7   4   7          5.85          4.20         3.25 o
   8   4   7         19.23         22.41         3.45 o
   9   4   7          1.28         -1.41         2.51 o
  10   4   7         13.30         15.64         2.97 o
  11   4   7         22.35         16.78         4.60 o
 -11   5   7         45.05         48.46         3.25 o
 -10   5   7          6.22          6.57         1.81 o
  -9   5   7         31.45         31.23         2.90 o
  -8   5   7         18.35         13.92         2.19 o
  -7   5   7        201.58        205.28         5.30 o
  -6   5   7        185.97        183.04         5.14 o
  -5   5   7          0.42          2.22         1.89 o
  -4   5   7         35.18         31.91         3.19 o
  -3   5   7          0.25         -1.03         1.90 o
  -2   5   7          0.07         -0.40         2.02 o
  -1   5   7         20.28         20.55         2.68 o
   0   5   7        255.14        248.22         6.95 o
   1   5   7         66.51         66.33         4.09 o
   2   5   7        146.29        150.91         4.77 o
   3   5   7         17.35         18.71         3.44 o
   4   5   7         91.54         90.03         4.38 o
   5   5   7          1.64          1.97         2.33 o
   6   5   7          0.43          0.81         2.44 o
   7   5   7          0.39          0.81         2.71 o
 -20   0   8          4.81          7.04         2.30 o
 -18   0   8         14.74         11.64         3.06 o
 -16   0   8         55.89         57.33         4.45 o
 -14   0   8         91.47        101.61         5.06 o
 -12   0   8       3366.19       3599.11        53.17 o
 -10   0   8       1741.69       1835.60        24.06 o
  -8   0   8        425.55        382.48        17.05 o
  -6   0   8        578.89        488.04         9.76 o
  -4   0   8        779.93        856.57        15.50 o
  -2   0   8          1.46          3.08         1.04 o
   0   0   8        552.61        474.80         9.57 o
   2   0   8         21.27         18.41         5.41 o
   4   0   8       6494.44       7237.82       124.95 o
   6   0   8        576.20        583.36        10.67 o
   8   0   8         98.25        114.71        13.81 o
  10   0   8          2.06         -1.66         2.85 o
  12   0   8        271.62        226.05         7.46 o
  14   0   8          1.04          2.48         2.27 o
  16   0   8         44.91         42.17         3.67 o
 -21   1   8         36.61         41.68         3.06 o
 -20   1   8          8.55         10.52         2.34 o
 -19   1   8          2.06          2.10         2.00 o
 -18   1   8         17.56         22.67         2.57 o
 -17   1   8         12.31         14.67         2.38 o
 -16   1   8         15.21          8.34         2.66 o
 -15   1   8        256.71        233.33         5.30 o
 -14   1   8       1232.23       1211.97        12.93 o
 -13   1   8       1016.28       1008.91        16.59 o
 -12   1   8        110.10        111.89         4.55 o
 -11   1   8          0.12         -0.90         1.94 o
 -10   1   8        425.87        439.48         6.49 o
  -9   1   8          7.51          6.96         2.14 o
  -8   1   8        559.08        565.98        12.53 o
  -7   1   8          8.07          7.37         1.06 o
  -6   1   8        723.18        680.30        25.57 o
  -5   1   8       1645.81       1770.47        32.25 o
  -4   1   8         55.46         48.15         7.17 o
  -3   1   8        568.54        690.96        13.88 o
  -2   1   8       2126.79       2317.57        41.15 o
  -1   1   8         35.83         24.01         2.72 o
   0   1   8        364.55        425.36         5.50 o
   1   1   8         47.71         45.08         3.49 o
   2   1   8        347.99        362.94         5.28 o
   3   1   8        211.83        228.49         4.24 o
   4   1   8         48.91         46.28         7.15 o
   5   1   8        250.06        266.33         4.94 o
   6   1   8        637.95        613.45         8.47 o
   7   1   8        108.89         91.67         3.26 o
   8   1   8        182.18        176.37         4.54 o
   9   1   8          4.34          5.29         1.81 o
  10   1   8          3.98          5.87         1.66 o
  11   1   8         51.08         44.24         3.17 o
  12   1   8          1.81          2.09         1.85 o
  13   1   8          3.52          3.19         2.03 o
  14   1   8         57.55         57.30         3.43 o
  15   1   8          5.94          4.33         1.75 o
  16   1   8         54.00         70.77         3.19 o
  17   1   8         54.18         55.88         6.42 o
 -20   2   8         54.83         52.23         3.43 o
 -19   2   8          0.10         -0.09         1.81 o
 -18   2   8         36.38         21.87         4.20 o
 -17   2   8        103.25         83.21         5.02 o
 -16   2   8        197.15        190.35         4.92 o
 -15   2   8        207.45        175.61         4.63 o
 -14   2   8          3.46          0.62         1.90 o
 -13   2   8          0.47          2.24         1.90 o
 -12   2   8         24.15         26.30         2.98 o
 -11   2   8          3.14          3.35         2.45 o
 -10   2   8        290.35        289.04         5.24 o
  -9   2   8        309.14        283.68         5.13 o
  -8   2   8        176.20        181.01         4.03 o
  -7   2   8       1492.83       1467.69        17.87 o
  -6   2   8        325.40        341.74         6.11 o
  -5   2   8          5.77          5.29         2.89 o
  -4   2   8       1435.00       1457.96        27.72 o
  -3   2   8       3283.39       3270.68        80.94 o
  -2   2   8       1470.48       1507.83        28.50 o
  -1   2   8        413.75        411.92        10.25 o
   0   2   8       1151.75       1211.09        31.56 o
   1   2   8         65.78         73.39         6.50 o
   2   2   8          1.56          4.03         2.78 o
   3   2   8         73.24         68.68         4.81 o
   4   2   8        334.91        318.64         6.22 o
   5   2   8         96.41         91.53         3.74 o
   6   2   8        162.88        152.64         4.46 o
   7   2   8         32.73         38.33         3.19 o
   8   2   8         19.78         17.80         2.24 o
   9   2   8         37.00         27.74         2.48 o
  10   2   8        124.97        127.54         3.92 o
  11   2   8         71.80         65.87         3.22 o
  12   2   8          6.02          8.69         2.15 o
  13   2   8        143.50        151.61         3.87 o
  14   2   8         16.74         11.00         1.93 o
  15   2   8         45.55         58.32         4.02 o
  16   2   8          1.26          4.87         2.44 o
 -18   3   8          7.35          5.98         2.98 o
 -17   3   8          1.11          2.47         2.27 o
 -16   3   8          6.30          9.38         2.06 o
 -15   3   8         12.18          7.26         1.92 o
 -14   3   8         54.32         44.22         3.65 o
 -13   3   8         22.87         15.76         2.02 o
 -12   3   8          4.70          5.42         1.84 o
 -11   3   8        708.35        708.16         9.17 o
 -10   3   8         69.83         74.97         4.15 o
  -9   3   8        777.50        794.55        10.96 o
  -8   3   8         64.03         72.53         3.44 o
  -7   3   8        137.07        128.88         4.06 o
  -6   3   8         18.56         19.52         3.18 o
  -5   3   8         93.77         84.14         3.68 o
  -4   3   8        389.25        371.26         7.28 o
  -3   3   8        228.29        209.26         5.54 o
  -2   3   8         46.32         40.10         3.90 o
  -1   3   8         51.07         58.09         5.93 o
   0   3   8         26.38         28.59         2.91 o
   1   3   8         74.19         77.18         4.19 o
   2   3   8          1.47         -2.21         2.31 o
   3   3   8         31.00         25.52         3.71 o
   4   3   8          1.67          0.17         2.51 o
   5   3   8        808.07        837.19        17.51 o
   6   3   8         11.44         12.63         2.74 o
   7   3   8        158.97        149.93         5.30 o
   8   3   8         55.60         57.94         4.10 o
   9   3   8        435.49        428.25         8.88 o
  10   3   8        896.85        919.26        20.03 o
  11   3   8        288.51        303.89         6.91 o
  12   3   8          5.35          3.50         2.15 o
  13   3   8        141.88        149.44         6.63 o
  14   3   8         11.86         10.29         2.71 o
 -15   4   8         14.08         27.71         5.68 o
 -14   4   8         11.67          5.41         2.30 o
 -13   4   8          7.29          7.65         2.09 o
 -12   4   8         11.61         14.77         2.15 o
 -11   4   8        116.86        119.29         4.28 o
 -10   4   8          1.42          2.67         2.31 o
  -9   4   8        122.71        124.94         4.23 o
  -8   4   8        314.42        317.36         6.52 o
  -7   4   8         28.64         25.51         2.47 o
  -6   4   8        131.88        135.87         4.16 o
  -5   4   8        303.85        305.79         5.85 o
  -4   4   8         15.10         18.04         2.14 o
  -3   4   8         94.22         77.41         3.63 o
  -2   4   8         92.41         93.64         4.38 o
  -1   4   8         15.02         11.93         3.25 o
   0   4   8          6.04          1.66         3.24 o
   1   4   8          0.21         -0.30         2.81 o
   2   4   8         19.28         19.54         3.45 o
   3   4   8          0.25          3.77         3.31 o
   4   4   8         94.21         93.62         6.17 o
   5   4   8        119.35        115.11         6.31 o
   6   4   8         48.42         53.46         5.35 o
   7   4   8         71.01         74.10        10.15 o
   8   4   8          0.18         -2.17         2.38 o
   9   4   8        151.42        166.07         5.36 o
  10   4   8         26.49         27.90         6.36 o
 -11   5   8          0.31          0.94         1.62 o
 -10   5   8          9.82         12.48         2.65 o
  -9   5   8          6.45          7.66         3.11 o
  -8   5   8          6.77          6.50         1.94 o
  -7   5   8         44.18         46.57         3.51 o
  -6   5   8        130.99        140.37         4.84 o
  -5   5   8          0.40          1.81         1.88 o
  -4   5   8          6.00          6.60         2.01 o
  -3   5   8          5.94          5.36         2.02 o
  -2   5   8         40.90         37.53         3.73 o
  -1   5   8         37.89         38.15         3.66 o
   0   5   8         16.88         15.74         4.67 o
   1   5   8          8.25         10.14         2.06 o
   2   5   8          1.17         -0.21         1.90 o
   3   5   8          1.55          1.12         1.88 o
   4   5   8          6.84          4.05         2.50 o
   5   5   8          5.15          2.96         3.38 o
   7   5   8         11.37          7.58         2.98 o
 -21   0   9          4.62          7.54         4.87 o
 -19   0   9          0.34          1.44         2.47 o
 -17   0   9         11.13          8.21         2.36 o
 -15   0   9        617.46        629.01        11.67 o
 -13   0   9       1154.42       1146.21        19.72 o
 -11   0   9         42.52         48.39         6.84 o
  -9   0   9        482.32        550.89        11.63 o
  -7   0   9        242.34        261.21         6.89 o
  -5   0   9       2957.13       3160.52        54.55 o
  -3   0   9       1264.82       1332.35        23.74 o
  -1   0   9        268.75        279.05         6.50 o
   1   0   9         22.27         19.39         6.63 o
   3   0   9        317.05        284.75        14.08 o
   5   0   9       1473.24       1469.57        27.66 o
   7   0   9         26.07         24.43         9.34 o
   9   0   9          8.86         -1.57         2.99 o
  11   0   9        105.15        109.20         5.73 o
  13   0   9        307.52        291.41         8.52 o
  15   0   9         47.98         43.05         4.69 o
 -21   1   9          7.97          9.65         2.98 o
 -20   1   9         14.54         13.22         2.20 o
 -19   1   9         28.46         32.54         3.02 o
 -18   1   9        132.47        126.11         4.29 o
 -17   1   9        226.75        233.27         6.29 o
 -16   1   9        344.03        333.76         5.53 o
 -15   1   9        115.55        119.32         3.78 o
 -14   1   9          6.24          4.01         1.67 o
 -13   1   9          7.06          5.37         1.77 o
 -12   1   9         71.70         71.82         3.33 o
 -11   1   9         14.74         15.63         2.21 o
 -10   1   9        216.57        217.25         4.32 o
  -9   1   9        176.49        159.32         4.43 o
  -8   1   9         13.60         12.42         2.76 o
  -7   1   9         75.98         93.66         9.20 o
  -6   1   9       2437.86       2888.11       311.42 o
  -5   1   9         14.02          4.95         2.66 o
  -4   1   9        200.50        191.59        10.15 o
  -3   1   9       3211.17       3550.86        50.64 o
  -2   1   9        194.95        255.36         9.54 o
  -1   1   9         56.94         65.21         3.86 o
   0   1   9       1657.95       1700.69        17.52 o
   1   1   9       1354.34       1407.65        20.97 o
   2   1   9          0.28         -0.23         1.68 o
   3   1   9       3357.43       3520.07        39.10 o
   4   1   9        446.81        468.15         8.85 o
   5   1   9         29.61         25.02         2.17 o
   6   1   9        573.68        611.02         8.54 o
   7   1   9         91.62         98.96         3.38 o
   8   1   9         12.60          9.36         1.76 o
   9   1   9          2.40          0.77         1.73 o
  10   1   9         29.61         24.86         2.84 o
  11   1   9        148.96        132.39         4.15 o
  12   1   9         56.29         45.40         3.13 o
  13   1   9        327.25        291.74         5.84 o
  14   1   9         11.81          9.00         1.96 o
  15   1   9         50.08         60.82         2.78 o
  16   1   9         80.52        105.14         3.44 o
 -20   2   9          2.27          2.98         1.72 o
 -19   2   9        176.45        177.01         7.85 o
 -18   2   9        151.81        157.98         5.78 o
 -17   2   9         47.65         49.91         3.77 o
 -16   2   9         67.06         75.13         3.56 o
 -15   2   9        116.86         82.80         5.84 o
 -14   2   9        197.65        195.96         4.82 o
 -13   2   9          6.12          4.39         1.92 o
 -12   2   9          2.92          1.01         1.91 o
 -11   2   9        136.85        138.97         4.32 o
 -10   2   9         89.12         84.70         3.86 o
  -9   2   9        217.67        195.30         4.47 o
  -8   2   9         11.00         12.94         1.95 o
  -7   2   9        132.19        130.55         3.57 o
  -6   2   9        496.02        509.39         7.27 o
  -5   2   9          4.99          6.51         2.30 o
  -4   2   9        115.52        111.96         6.16 o
  -3   2   9        235.78        259.72        20.01 o
  -2   2   9       1186.74       1218.60        49.80 o
  -1   2   9       1686.91       1704.45        31.49 o
   0   2   9        477.76        472.43         7.95 o
   1   2   9        362.90        328.65         6.46 o
   2   2   9         98.67        100.79         3.94 o
   3   2   9        690.31        702.71        10.55 o
   4   2   9       1738.27       1738.84        22.87 o
   5   2   9        773.82        767.45        12.62 o
   6   2   9       1890.36       1885.88        24.80 o
   7   2   9         34.11         36.40         2.99 o
   8   2   9         65.23         60.84         4.76 o
   9   2   9        258.16        244.14         5.06 o
  10   2   9         40.57         39.59         3.89 o
  11   2   9         63.44         59.62         3.30 o
  12   2   9         15.17         15.53         2.10 o
  13   2   9        143.57        142.26         4.06 o
  14   2   9         12.47         14.09         2.08 o
  15   2   9          0.44         -0.81         2.17 o
 -18   3   9         24.80         16.01         4.06 o
 -17   3   9          0.36          1.15         2.66 o
 -16   3   9          0.70          2.14         2.25 o
 -15   3   9          3.21         -0.13         1.96 o
 -14   3   9         60.55         61.22         3.42 o
 -13   3   9          4.35          3.39         1.75 o
 -12   3   9         10.50         10.85         2.17 o
 -11   3   9        301.70        296.45         5.47 o
 -10   3   9        679.50        700.32        10.19 o
  -9   3   9       1796.80       1862.53        20.28 o
  -8   3   9       3510.01       3579.63        37.95 o
  -7   3   9       1324.26       1316.67        16.48 o
  -6   3   9       1164.11       1136.86        14.54 o
  -5   3   9        184.00        182.64         4.68 o
  -4   3   9        222.05        213.61         7.39 o
  -3   3   9          5.45         11.38         2.06 o
  -2   3   9        133.28        130.14         4.46 o
  -1   3   9         19.47         16.67         2.36 o
   0   3   9          4.71          3.40         2.12 o
   1   3   9         29.69         27.08         2.95 o
   2   3   9          4.54         -0.32         2.23 o
   3   3   9          0.85          3.03         2.38 o
   4   3   9        104.04        101.54         4.38 o
   5   3   9          0.23         -2.07         3.48 o
   6   3   9          0.03          4.19         3.05 o
   7   3   9          1.23          0.46         3.01 o
   8   3   9          0.01          2.88         2.05 o
   9   3   9          0.79          0.03         2.13 o
  10   3   9         10.87         15.78         5.00 o
  11   3   9         50.04         50.24         3.61 o
  12   3   9         81.88         85.07         5.57 o
  13   3   9        105.10        110.72         6.23 o
 -15   4   9         12.13         30.05         5.68 o
 -14   4   9         19.20         21.22         2.80 o
 -13   4   9         51.78         64.28         4.05 o
 -12   4   9          2.53          2.18         2.13 o
 -11   4   9          4.86          4.59         2.28 o
 -10   4   9          1.67         -0.62         2.02 o
  -9   4   9         55.27         59.84         4.85 o
  -8   4   9        122.63        124.73         5.27 o
  -7   4   9          1.04         -1.19         1.77 o
  -6   4   9         52.98         57.00         3.32 o
  -5   4   9        375.94        363.37         6.36 o
  -4   4   9        105.08         96.94         3.79 o
  -3   4   9         13.82         11.53         2.18 o
  -2   4   9         92.97         74.91         3.73 o
  -1   4   9          0.02         -0.64         1.89 o
   0   4   9         36.23         41.64         5.39 o
   1   4   9          4.80         -0.09         7.04 o
   2   4   9        382.78        411.17        12.64 o
   3   4   9         40.00         45.42         5.07 o
   4   4   9          0.12         -0.49         4.21 o
   5   4   9        371.02        377.29         8.28 o
   6   4   9          9.99          9.01         2.48 o
   7   4   9        360.98        377.02         9.01 o
   8   4   9         13.10         18.01         5.65 o
   9   4   9          1.13          1.37         2.85 o
 -10   5   9          0.93          1.33         1.81 o
  -9   5   9          0.49         -1.47         1.69 o
  -8   5   9          3.71          2.64         1.93 o
  -7   5   9         53.25         53.20         3.44 o
  -6   5   9          1.68          2.30         1.98 o
  -5   5   9          1.07          2.03         1.84 o
  -4   5   9          1.06          3.36         1.92 o
  -3   5   9          0.95         -0.81         1.94 o
  -2   5   9          6.81          8.23         2.91 o
  -1   5   9          5.42          3.54         2.10 o
   0   5   9        117.01        128.77         4.36 o
   1   5   9          1.36          1.79         1.95 o
   2   5   9          0.25          0.43         2.01 o
   3   5   9          0.38          2.69         2.44 o
   4   5   9          0.39          1.53         5.14 o
   5   5   9         17.29          8.39         2.71 o
   6   5   9          0.01          3.52         2.71 o
 -20   0  10          4.20          5.22         2.34 o
 -18   0  10          0.78          3.07         2.39 o
 -16   0  10        475.08        489.89         9.74 o
 -14   0  10       1220.79       1236.34        19.95 o
 -12   0  10        349.62        329.56         6.90 o
 -10   0  10        554.55        510.93         8.79 o
  -8   0  10        105.85         95.44         5.97 o
  -6   0  10        276.55        275.21         8.16 o
  -4   0  10        977.17        927.46        82.01 o
  -2   0  10        373.90        358.86         8.03 o
   0   0  10        124.21        114.53         5.00 o
   2   0  10         95.55         91.77        12.45 o
   4   0  10        287.29        276.13         8.22 o
   6   0  10         81.06         66.33         5.51 o
   8   0  10          9.08          1.62         4.47 o
  10   0  10        657.10        597.55        13.59 o
  12   0  10        514.18        488.86         9.67 o
  14   0  10          2.21          5.50         2.04 o
  16   0  10        253.32        247.40         8.39 o
 -21   1  10          0.87          3.48         1.81 o
 -20   1  10          0.12          0.95         2.20 o
 -19   1  10          0.07          0.10         1.82 o
 -18   1  10         27.89         26.95         2.45 o
 -17   1  10          5.61          3.35         1.81 o
 -16   1  10          9.23          4.16         1.71 o
 -15   1  10         23.17         20.66         2.00 o
 -14   1  10          9.00          8.63         2.05 o
 -13   1  10        425.80        448.29         6.65 o
 -12   1  10        175.24        180.68         4.31 o
 -11   1  10         23.60         31.87         2.26 o
 -10   1  10         27.95         30.26         2.30 o
  -9   1  10         12.52         13.05         2.14 o
  -8   1  10          9.09         13.97         1.87 o
  -7   1  10        179.68        182.11         6.48 o
  -6   1  10        218.17        192.71        11.10 o
  -5   1  10       1486.84       1482.78        39.52 o
  -4   1  10        701.99        724.87        21.66 o
  -3   1  10        237.36        275.45        15.29 o
  -2   1  10        646.51        735.09        15.12 o
  -1   1  10          0.01          3.86         2.66 o
   0   1  10        577.40        580.08        10.30 o
   1   1  10         11.55          2.04         2.13 o
   2   1  10         18.75         27.73         2.58 o
   3   1  10        117.15        106.25         3.48 o
   4   1  10         47.57         36.92         2.64 o
   5   1  10          2.35          2.82         1.62 o
   6   1  10         43.57         37.83         3.24 o
   7   1  10        166.42        160.39         4.03 o
   8   1  10          8.74          9.08         1.79 o
   9   1  10         46.99         44.97         2.99 o
  10   1  10         33.43         37.82         3.08 o
  11   1  10          1.37          3.06         2.42 o
  12   1  10          0.00          3.95         2.01 o
  13   1  10          7.24          4.76         1.71 o
  14   1  10         44.14         52.65         2.79 o
  15   1  10          2.03         -1.02         1.49 o
 -20   2  10          0.06          1.64         1.62 o
 -19   2  10          3.46          3.93         1.91 o
 -18   2  10        135.35        134.61         4.69 o
 -17   2  10         27.12         27.91         2.97 o
 -16   2  10          6.07          8.96         2.46 o
 -15   2  10        306.60        308.41         5.75 o
 -14   2  10        311.41        298.17         5.72 o
 -13   2  10         14.36          9.51         1.94 o
 -12   2  10        159.07        151.81         4.34 o
 -11   2  10        103.13         97.07         3.71 o
 -10   2  10        370.62        385.79         5.81 o
  -9   2  10       1491.85       1507.37        15.55 o
  -8   2  10        285.87        292.45         4.68 o
  -7   2  10        199.00        190.50         3.89 o
  -6   2  10         22.22         32.39         2.53 o
  -5   2  10        110.55         96.43         4.23 o
  -4   2  10        198.67        203.74         4.95 o
  -3   2  10         65.80         76.08         3.92 o
  -2   2  10        482.76        505.33         8.37 o
  -1   2  10        737.52        758.82        10.60 o
   0   2  10        101.51        101.45         5.29 o
   1   2  10        213.71        217.61         4.66 o
   2   2  10        231.68        266.50         5.15 o
   3   2  10        150.86        144.75         3.97 o
   4   2  10        610.07        585.58         8.49 o
   5   2  10        895.00        957.11        13.80 o
   6   2  10       1097.23       1089.24        16.00 o
   7   2  10        579.77        576.52        11.02 o
   8   2  10        216.82        203.29         4.70 o
   9   2  10        152.44        148.72         5.13 o
  10   2  10          0.01          2.16         3.41 o
  11   2  10        210.74        209.72         4.54 o
  12   2  10         37.52         34.66         3.19 o
  13   2  10        140.83        157.96         8.60 o
  14   2  10         13.44          7.90         2.20 o
 -18   3  10         83.18         84.73         7.04 o
 -17   3  10         66.97         66.51         5.12 o
 -16   3  10         21.65         23.79         2.25 o
 -15   3  10         51.94         52.38         3.12 o
 -14   3  10         11.40         10.64         1.91 o
 -13   3  10          0.03         -0.35         1.84 o
 -12   3  10        423.69        403.86         6.73 o
 -11   3  10         28.64         39.22         3.60 o
 -10   3  10         22.70         19.27         2.31 o
  -9   3  10         12.27         15.75         2.23 o
  -8   3  10        990.52       1013.53        13.41 o
  -7   3  10        976.90       1019.36        13.38 o
  -6   3  10         90.50         85.25         3.85 o
  -5   3  10        158.60        163.61         4.51 o
  -4   3  10          6.38          7.76         2.53 o
  -3   3  10          1.77         -0.75         1.85 o
  -2   3  10        128.82        133.32         6.48 o
  -1   3  10         25.41         25.80         3.50 o
   0   3  10         82.07         87.65         4.44 o
   1   3  10         37.61         37.24         3.37 o
   2   3  10         19.64         21.67         3.36 o
   3   3  10         55.96         58.21         5.36 o
   4   3  10         39.14         44.99         4.02 o
   5   3  10         62.76         58.93         3.59 o
   6   3  10        412.01        414.08         6.82 o
   7   3  10        355.50        363.25         6.96 o
   8   3  10          4.73          6.27         2.04 o
   9   3  10          4.76          2.21         2.29 o
  10   3  10         38.11         40.73         3.78 o
  11   3  10        307.54        362.96         7.41 o
  12   3  10         78.09         75.59         8.39 o
  13   3  10          2.10          2.44         2.44 o
 -15   4  10         22.43         34.79         8.39 o
 -14   4  10         56.85         82.40         5.96 o
 -13   4  10         27.90         29.26         3.09 o
 -12   4  10          0.90          0.82         1.91 o
 -11   4  10         10.91          5.41         1.87 o
 -10   4  10         18.72         13.99         2.31 o
  -9   4  10         66.79         69.56         3.81 o
  -8   4  10          5.03          5.52         2.33 o
  -7   4  10         11.61         17.48         2.40 o
  -6   4  10         40.48         49.29         3.14 o
  -5   4  10          7.46          6.65         1.77 o
  -4   4  10          0.01          1.97         1.80 o
  -3   4  10        246.18        238.62         5.07 o
  -2   4  10        153.05        131.02         4.21 o
  -1   4  10         47.10         48.21         5.88 o
   0   4  10         22.40         21.57         3.19 o
   1   4  10        271.58        252.17         8.03 o
   2   4  10         35.71         28.99         4.16 o
   3   4  10          0.00          0.41         3.06 o
   4   4  10          0.46          2.74         3.71 o
   5   4  10        634.76        643.50        12.01 o
   6   4  10        113.19        134.89        14.47 o
   7   4  10        150.12        145.51         5.17 o
   8   4  10          3.74          4.47         3.06 o
 -10   5  10          2.75         -0.14         1.72 o
  -9   5  10         52.47         49.29         4.33 o
  -8   5  10         19.25         32.15         9.75 o
  -7   5  10          0.31         -2.08         2.08 o
  -6   5  10         31.28         41.65         6.31 o
  -5   5  10          8.06          2.63         3.46 o
  -4   5  10         42.23         45.22         3.09 o
  -3   5  10        413.05        413.64         7.96 o
  -2   5  10         15.07         17.60         2.57 o
  -1   5  10         27.05         33.72         5.01 o
   0   5  10         10.23          7.50         2.60 o
   1   5  10          1.07          1.03         2.27 o
   2   5  10         11.24         10.01         2.30 o
   3   5  10         15.51         14.35         4.06 o
   4   5  10         52.94         59.01         4.60 o
 -21   0  11         44.25         43.08         4.10 o
 -19   0  11          6.19         10.16         2.32 o
 -17   0  11         27.48         24.36         5.68 o
 -15   0  11       1585.25       1629.51        25.27 o
 -13   0  11        293.30        282.84         6.43 o
 -11   0  11          9.42         10.61         2.20 o
  -9   0  11        479.34        450.42         8.04 o
  -7   0  11        612.76        630.96        11.51 o
  -5   0  11        526.88        577.09        16.78 o
  -3   0  11       1046.18        993.38        26.26 o
  -1   0  11         10.75         10.83         3.52 o
   1   0  11         41.53         30.59         5.68 o
   3   0  11         17.41         11.47         3.35 o
   5   0  11        205.23        233.71         7.56 o
   7   0  11         26.69         40.81         6.90 o
   9   0  11        220.33        213.63         7.44 o
  11   0  11         13.88          3.57         2.50 o
  13   0  11        151.24        119.87         4.52 o
  15   0  11          1.07          3.52         2.44 o
 -21   1  11         47.18         35.02         2.96 o
 -20   1  11          0.06          0.00         1.72 o
 -19   1  11        157.06        164.31         4.54 o
 -18   1  11         30.50         25.67         2.66 o
 -17   1  11        211.77        199.43         5.99 o
 -16   1  11         19.85         16.18         1.78 o
 -15   1  11        240.81        243.14         4.68 o
 -14   1  11          4.18          8.47         1.73 o
 -13   1  11        302.72        307.08         5.39 o
 -12   1  11        649.02        656.44         8.56 o
 -11   1  11        414.39        409.65        10.63 o
 -10   1  11          0.61         -0.12         1.68 o
  -9   1  11        405.94        405.91         5.71 o
  -8   1  11         59.92         66.40         3.19 o
  -7   1  11          2.14          0.75         2.81 o
  -6   1  11        190.33        213.64         4.02 o
  -5   1  11        273.46        273.10         5.82 o
  -4   1  11         26.05         32.89         3.48 o
  -3   1  11         55.52         39.94         3.72 o
  -2   1  11        115.40        106.60         8.34 o
  -1   1  11        385.80        364.04         6.89 o
   0   1  11        198.45        233.40         5.09 o
   1   1  11        129.51        129.54         4.23 o
   2   1  11          0.00         -1.82         1.82 o
   3   1  11          6.50          7.49         1.85 o
   4   1  11         72.60         72.17         3.48 o
   5   1  11        819.69        827.18        12.47 o
   6   1  11        120.07        130.64         3.91 o
   7   1  11        115.29        113.54         3.63 o
   8   1  11         76.52         68.65         3.83 o
   9   1  11          5.25         -1.92         1.92 o
  10   1  11         19.04         17.24         2.10 o
  11   1  11          2.95          3.28         2.01 o
  12   1  11          0.30          1.57         2.91 o
  13   1  11         87.17         84.21         2.95 o
  14   1  11          0.65          0.49         1.39 o
  15   1  11          1.57          4.24         1.65 o
 -20   2  11          9.66         18.14         4.06 o
 -19   2  11         92.24         96.78         4.11 o
 -18   2  11         83.39         98.76         3.78 o
 -17   2  11          3.09          5.59         1.74 o
 -16   2  11        227.21        234.01         4.90 o
 -15   2  11          5.10         -0.99         1.74 o
 -14   2  11         30.74         31.17         2.80 o
 -13   2  11         43.77         33.59         2.71 o
 -12   2  11        545.11        558.62         7.78 o
 -11   2  11        119.06        125.63         3.66 o
 -10   2  11         40.75         39.38         2.77 o
  -9   2  11        174.26        174.75         4.08 o
  -8   2  11         92.91         96.72         3.49 o
  -7   2  11        305.27        295.33         4.79 o
  -6   2  11         33.65         35.78         3.35 o
  -5   2  11         60.96         57.37         4.17 o
  -4   2  11        450.77        432.54         7.31 o
  -3   2  11        164.94        150.06         5.99 o
  -2   2  11        203.06        212.76         4.76 o
  -1   2  11        414.49        422.84         6.47 o
   0   2  11        153.29        157.92         4.55 o
   1   2  11         12.06         17.34         2.07 o
   2   2  11        242.35        246.29         5.00 o
   3   2  11        103.61        101.96         3.70 o
   4   2  11        268.46        272.06         5.29 o
   5   2  11        170.38        173.81         4.36 o
   6   2  11        515.69        532.47         9.12 o
   7   2  11        264.94        282.71         5.49 o
   8   2  11        144.75        147.87         4.15 o
   9   2  11         22.96         25.23         2.60 o
  10   2  11         21.22         16.38         2.20 o
  11   2  11         29.60         31.64         2.89 o
  12   2  11         16.44         15.12         2.13 o
  13   2  11         32.15         38.05         4.69 o
  14   2  11         42.43         45.21         4.33 o
 -17   3  11          8.81          9.38         2.32 o
 -16   3  11          0.07         -0.61         1.87 o
 -15   3  11          0.12          1.67         1.60 o
 -14   3  11         69.92         77.96         3.28 o
 -13   3  11        139.10        126.20         5.85 o
 -12   3  11          2.17          2.30         1.88 o
 -11   3  11          0.03         -1.31         2.69 o
 -10   3  11          2.54          1.63         2.21 o
  -9   3  11        130.10        123.75         5.91 o
  -8   3  11         20.70         19.66         2.34 o
  -7   3  11        332.94        311.19         6.02 o
  -6   3  11         16.51         17.46         2.24 o
  -5   3  11        566.22        545.11         8.32 o
  -4   3  11        839.35        832.81        10.29 o
  -3   3  11        662.69        659.97         8.12 o
  -2   3  11        332.64        307.95         5.15 o
  -1   3  11         66.79         67.17         3.45 o
   0   3  11          1.91          2.92         2.07 o
   1   3  11         89.56         87.76         4.91 o
   2   3  11         58.22         61.17         3.76 o
   3   3  11         21.06         24.48         2.44 o
   4   3  11        107.08        106.70         3.96 o
   5   3  11         47.93         51.20         3.60 o
   6   3  11        236.67        221.17         5.37 o
   7   3  11          0.02          2.24         2.06 o
   8   3  11         11.38         10.36         2.22 o
   9   3  11         52.38         66.94         5.25 o
  10   3  11        257.88        278.15         7.67 o
  11   3  11         26.52         31.34         4.60 o
  12   3  11          0.07          2.44         2.71 o
 -15   4  11          8.51          5.82         1.91 o
 -14   4  11         28.41         28.16         4.80 o
 -13   4  11          5.20          3.07         1.70 o
 -12   4  11         74.89         72.75         3.62 o
 -11   4  11        231.05        205.72         8.94 o
 -10   4  11          0.94          3.65         1.90 o
  -9   4  11          3.12          4.95         1.95 o
  -8   4  11         15.01         17.41         3.31 o
  -7   4  11          6.12          8.29         2.31 o
  -6   4  11        207.14        212.06         5.62 o
  -5   4  11        398.24        397.49         8.37 o
  -4   4  11          0.06          2.62         1.78 o
  -3   4  11        174.45        165.37         4.73 o
  -2   4  11         21.34         28.22         3.24 o
  -1   4  11        115.61        101.80         4.96 o
   0   4  11          7.46         10.09         3.20 o
   1   4  11         14.57          5.41         4.60 o
   2   4  11         57.12         55.50         4.98 o
   3   4  11         13.67         18.17         8.12 o
   4   4  11        163.58        169.30         6.63 o
   5   4  11          0.08          1.71         2.54 o
   6   4  11         80.87         88.88         5.05 o
   7   4  11         14.42         15.27         3.58 o
   8   4  11          6.98         10.83         4.87 o
  -9   5  11          0.00         -0.81         2.71 o
  -8   5  11         14.23         16.65         7.04 o
  -7   5  11         33.19         29.71         3.58 o
  -6   5  11          2.79          4.85         2.24 o
  -5   5  11        126.05        143.33        10.94 o
  -4   5  11         33.69         39.00         4.14 o
  -3   5  11          2.31          2.95         3.26 o
  -2   5  11         92.77        119.69         5.20 o
  -1   5  11          0.07         -0.38         2.08 o
   0   5  11         19.23         20.25         2.70 o
   1   5  11          6.22          4.87         2.71 o
   2   5  11         17.70         18.14         4.06 o
   3   5  11          7.02          5.41         2.71 o
 -20   0  12          3.49          0.87         2.25 o
 -18   0  12        199.12        195.06         5.50 o
 -16   0  12          6.22          7.48         2.33 o
 -14   0  12         84.91         89.38         4.24 o
 -12   0  12          8.73         11.01         2.93 o
 -10   0  12         64.07         68.89         3.92 o
  -8   0  12        205.73        207.48         5.33 o
  -6   0  12        390.15        462.78         9.37 o
  -4   0  12        873.30        854.94        17.60 o
  -2   0  12       6274.65       6435.65       111.10 o
   0   0  12        743.80        736.07        15.85 o
   2   0  12         81.47         95.45        10.83 o
   4   0  12         88.73         75.39         5.96 o
   6   0  12          2.08         -1.35         2.85 o
   8   0  12         17.16          9.77         5.55 o
  10   0  12         24.70         18.78         6.90 o
  12   0  12         65.11         76.55         4.47 o
  14   0  12        100.84        109.36         5.68 o
 -20   1  12          7.78          5.96         1.81 o
 -19   1  12         28.83         41.02         2.75 o
 -18   1  12         72.96         64.63         2.98 o
 -17   1  12          0.16         -1.67         1.67 o
 -16   1  12          2.02          2.01         1.60 o
 -15   1  12         12.76          6.42         1.60 o
 -14   1  12        566.03        537.14         7.45 o
 -13   1  12         21.01         25.47         2.84 o
 -12   1  12        158.72        141.88         3.58 o
 -11   1  12          4.20          2.01         1.61 o
 -10   1  12        344.92        355.94         5.34 o
  -9   1  12        328.78        319.44         5.01 o
  -8   1  12        176.69        195.59         4.00 o
  -7   1  12         19.93         24.43         2.04 o
  -6   1  12         12.68         12.64         2.52 o
  -5   1  12        109.09        124.21         4.23 o
  -4   1  12         33.32         31.28         2.85 o
  -3   1  12         22.14         20.95         2.93 o
  -2   1  12          2.60          0.51         2.32 o
  -1   1  12          7.15         13.38         2.63 o
   0   1  12        129.67        116.14         4.45 o
   1   1  12       1310.17       1288.34        14.40 o
   2   1  12         39.49         35.61         3.83 o
   3   1  12        692.71        698.79         8.89 o
   4   1  12        290.64        294.78         5.74 o
   5   1  12         21.00         18.85         2.59 o
   6   1  12        282.87        283.67         6.12 o
   7   1  12        152.13        137.83         4.32 o
   8   1  12         87.91         88.37         3.75 o
   9   1  12         87.97         79.14         3.69 o
  10   1  12         38.82         37.09         4.26 o
  11   1  12         22.85         28.28         2.67 o
  12   1  12          2.27          2.51         1.50 o
  13   1  12         59.50         62.53         2.53 o
  14   1  12         66.36         54.28         5.52 o
 -19   2  12         71.70         70.88         3.47 o
 -18   2  12          1.19          1.55         1.69 o
 -17   2  12         89.25         94.71         3.29 o
 -16   2  12        307.42        330.56         5.75 o
 -15   2  12          0.51          1.46         2.39 o
 -14   2  12         75.96         73.44         3.15 o
 -13   2  12         14.09         14.93         1.81 o
 -12   2  12        998.66       1044.92        11.50 o
 -11   2  12       1197.74       1261.75        13.40 o
 -10   2  12         10.58         14.81         1.81 o
  -9   2  12       1126.45       1125.61        12.21 o
  -8   2  12        170.00        161.98         4.21 o
  -7   2  12          9.86         14.12         3.73 o
  -6   2  12         12.33          8.28         2.29 o
  -5   2  12        471.82        473.91         7.72 o
  -4   2  12          0.95         -1.00         2.35 o
  -3   2  12        655.20        635.59         8.54 o
  -2   2  12         49.23         49.28         3.39 o
  -1   2  12         39.69         40.14         2.91 o
   0   2  12         88.70         86.34         4.06 o
   1   2  12        221.90        236.24         5.58 o
   2   2  12          0.60          2.72         1.96 o
   3   2  12        254.64        250.68         5.15 o
   4   2  12        777.15        765.61        10.43 o
   5   2  12         26.86         28.94         2.78 o
   6   2  12          2.41         -0.27         1.91 o
   7   2  12         65.99         60.77         3.55 o
   8   2  12         34.54         29.62         3.19 o
   9   2  12         15.72         18.31         2.25 o
  10   2  12         56.99         52.63         4.69 o
  11   2  12          0.05         -0.17         1.95 o
  12   2  12          0.34         -0.83         1.92 o
  13   2  12          9.02          3.08         2.05 o
 -17   3  12        186.32        205.17         5.30 o
 -16   3  12        131.19        132.19         3.94 o
 -15   3  12         64.16         73.58         3.46 o
 -14   3  12         13.14         15.32         2.15 o
 -13   3  12          2.60          2.78         1.94 o
 -12   3  12          3.59          0.45         2.06 o
 -11   3  12        426.36        423.60        15.97 o
 -10   3  12        190.65        169.23         5.84 o
  -9   3  12        187.57        190.24        10.33 o
  -8   3  12         46.72         44.20         3.48 o
  -7   3  12         79.57         81.12         3.85 o
  -6   3  12         58.22         61.61         3.86 o
  -5   3  12         82.32         68.74         3.74 o
  -4   3  12         81.33         86.68         3.61 o
  -3   3  12        381.15        364.76         6.03 o
  -2   3  12         22.03         22.93         2.38 o
  -1   3  12          6.36          8.39         2.14 o
   0   3  12        336.05        320.51         6.07 o
   1   3  12        125.92        127.06         4.93 o
   2   3  12          5.39          2.72         2.13 o
   3   3  12         16.60         18.61         3.46 o
   4   3  12        157.32        158.95         4.85 o
   5   3  12        526.60        537.34         8.21 o
   6   3  12          1.80         -0.25         2.00 o
   7   3  12          5.40          4.32         2.60 o
   8   3  12         19.90         25.10         9.47 o
   9   3  12        105.42        112.96         5.32 o
  10   3  12         32.35         28.38         3.76 o
  11   3  12          2.79         -2.17         2.44 o
 -14   4  12          3.78          6.26         2.43 o
 -13   4  12        198.47        201.99         4.96 o
 -12   4  12         55.77         66.22         4.38 o
 -11   4  12        304.62        298.59         9.13 o
 -10   4  12        169.78        161.86         4.87 o
  -9   4  12         39.53         51.78         5.51 o
  -8   4  12        211.02        189.71         4.61 o
  -7   4  12          3.91          4.71         1.97 o
  -6   4  12         48.40         47.70         3.28 o
  -5   4  12         35.30         40.69         3.44 o
  -4   4  12          1.04          2.24         2.10 o
  -3   4  12         16.94         24.11         3.65 o
  -2   4  12         53.69         60.53         4.10 o
  -1   4  12         55.63         55.28         5.05 o
   0   4  12          0.42         -2.67         3.65 o
   1   4  12         22.59         13.54         2.73 o
   2   4  12         20.36         21.39         3.70 o
   3   4  12          7.48          5.81         2.85 o
   4   4  12         11.31          9.98         2.60 o
   5   4  12         27.10         21.05         7.72 o
   6   4  12        126.44        123.44         8.12 o
   7   4  12          0.01         -5.41         5.41 o
  -8   5  12          0.49         -2.15         2.15 o
  -7   5  12         36.64         38.55         7.17 o
  -6   5  12         33.77         23.55         5.41 o
  -5   5  12         40.31         47.99         4.58 o
  -4   5  12          0.04          4.87         3.25 o
  -3   5  12         16.31         12.45         3.25 o
  -2   5  12         30.18         26.45         3.04 o
  -1   5  12         26.06         36.27         4.60 o
   0   5  12         27.73         25.45         4.06 o
   1   5  12         36.54         32.48         4.06 o
 -21   0  13         18.96         21.11         4.60 o
 -19   0  13         12.04         19.05         2.49 o
 -17   0  13         36.54         45.40         3.81 o
 -15   0  13         96.89         93.41         4.18 o
 -13   0  13        133.98        121.07         4.56 o
 -11   0  13        424.65        439.76         8.04 o
  -9   0  13        324.82        315.38         6.49 o
  -7   0  13        119.32        139.55         6.28 o
  -5   0  13       1803.53       1989.58        32.58 o
  -3   0  13        667.26        697.54        12.39 o
  -1   0  13         56.91         68.06         5.85 o
   1   0  13        182.49        166.15         4.98 o
   3   0  13         58.95         68.95         6.15 o
   5   0  13        122.09        125.65         4.94 o
   7   0  13          9.53          5.74         2.55 o
   9   0  13          6.85          5.41         2.49 o
  11   0  13         48.14         46.45         4.14 o
  13   0  13         13.87          8.88         2.57 o
 -20   1  13          0.78          5.14         2.98 o
 -19   1  13          2.32          2.83         1.64 o
 -18   1  13         65.69         59.35         2.85 o
 -17   1  13          2.12          4.38         1.58 o
 -16   1  13        101.03         96.60         4.52 o
 -15   1  13         33.84         32.26         2.57 o
 -14   1  13         36.50         32.18         2.78 o
 -13   1  13        938.11        911.70        10.27 o
 -12   1  13       1330.75       1389.12        14.47 o
 -11   1  13          7.25          5.16         1.57 o
 -10   1  13         15.15         13.68         1.74 o
  -9   1  13        203.87        181.11         6.62 o
  -8   1  13        295.64        299.10         4.78 o
  -7   1  13        112.89        115.01         3.64 o
  -6   1  13        133.24        119.26         3.78 o
  -5   1  13        165.50        146.73         4.09 o
  -4   1  13         30.00         32.20         3.82 o
  -3   1  13          1.30         -1.05         2.33 o
  -2   1  13        172.91        171.14         4.78 o
  -1   1  13        112.94        102.77         5.73 o
   0   1  13         16.01         12.57         2.03 o
   1   1  13        695.05        665.73         8.54 o
   2   1  13         35.92         43.96         3.39 o
   3   1  13        370.98        349.90         7.27 o
   4   1  13       1335.70       1326.61        16.27 o
   5   1  13         38.23         40.40         3.54 o
   6   1  13        176.19        161.48         4.80 o
   7   1  13         62.83         65.83         3.60 o
   8   1  13         48.69         48.33         3.41 o
   9   1  13         60.14         55.01         4.45 o
  10   1  13        133.98        123.51         4.14 o
  11   1  13          3.96          3.68         1.97 o
  12   1  13         11.85          9.18         1.51 o
  13   1  13         61.86         62.29         4.97 o
 -19   2  13          0.52         -0.75         2.12 o
 -18   2  13        116.52        120.83         3.44 o
 -17   2  13        152.33        154.83         3.70 o
 -16   2  13        249.29        244.93         4.77 o
 -15   2  13          6.83          6.67         1.71 o
 -14   2  13         48.75         46.84         2.86 o
 -13   2  13         99.69        108.54         3.63 o
 -12   2  13        449.99        468.18         6.32 o
 -11   2  13        928.70        955.12        10.61 o
 -10   2  13         28.02         29.35         2.30 o
  -9   2  13        887.46        868.44        10.76 o
  -8   2  13        195.06        187.49         4.77 o
  -7   2  13         11.79         10.76         2.31 o
  -6   2  13          0.67          0.53         2.19 o
  -5   2  13        105.32        100.20         4.92 o
  -4   2  13        262.29        242.92         6.99 o
  -3   2  13         18.11         19.11         2.30 o
  -2   2  13        709.25        733.34         9.39 o
  -1   2  13         27.23         33.17         2.96 o
   0   2  13         55.34         58.88         6.92 o
   1   2  13        137.40        134.36         4.39 o
   2   2  13        223.59        218.99         5.30 o
   3   2  13        278.27        284.75         5.65 o
   4   2  13        744.46        730.67        10.16 o
   5   2  13         47.81         46.38         3.63 o
   6   2  13          6.36          4.73         2.32 o
   7   2  13          1.35          1.97         2.06 o
   8   2  13         35.06         32.16         3.59 o
   9   2  13          1.89          2.97         1.90 o
  10   2  13         89.76        100.22         3.83 o
  11   2  13          0.49          0.80         1.87 o
  12   2  13          7.18         21.93         4.87 o
 -17   3  13          5.30          2.44         3.04 o
 -16   3  13          0.20          3.57         2.33 o
 -15   3  13         11.08          9.37         1.86 o
 -14   3  13          0.26          0.74         1.79 o
 -13   3  13          0.18          0.48         1.86 o
 -12   3  13        448.12        421.82         9.47 o
 -11   3  13         41.00         38.43         3.39 o
 -10   3  13          5.70          5.26         1.93 o
  -9   3  13          2.93          1.31         1.94 o
  -8   3  13          6.72          5.94         1.99 o
  -7   3  13          6.85         10.21         2.08 o
  -6   3  13          4.12          2.38         1.86 o
  -5   3  13         10.55         13.72         1.83 o
  -4   3  13        718.95        670.69         8.15 o
  -3   3  13       1128.98       1076.38        11.70 o
  -2   3  13       1102.63       1036.65        12.28 o
  -1   3  13        202.64        209.50         4.89 o
   0   3  13         27.84         30.32         2.88 o
   1   3  13         20.58         21.13         2.48 o
   2   3  13          8.64          7.92         2.09 o
   3   3  13          3.69          5.15         2.02 o
   4   3  13          2.76          5.61         2.86 o
   5   3  13         19.46         29.48         3.09 o
   6   3  13         70.75         73.91         3.81 o
   7   3  13          2.43          4.94         2.22 o
   8   3  13         30.00         34.84         5.14 o
   9   3  13          1.52          3.31         2.45 o
  10   3  13          3.16         -0.27         2.44 o
 -14   4  13         60.82         63.24         6.63 o
 -13   4  13         24.76         10.93         1.93 o
 -12   4  13         90.04         84.51         3.48 o
 -11   4  13        146.66        160.72         4.65 o
 -10   4  13         22.68         10.61         2.24 o
  -9   4  13          1.70          1.20         1.66 o
  -8   4  13         80.83         75.02         3.53 o
  -7   4  13         20.57         21.15         2.79 o
  -6   4  13         11.51         13.23         1.91 o
  -5   4  13         34.77         33.29         3.34 o
  -4   4  13         31.66         33.63         2.94 o
  -3   4  13          5.98          4.99         2.00 o
  -2   4  13         44.23         38.26         4.93 o
  -1   4  13          0.18          1.30         2.65 o
   0   4  13          9.47          5.73         2.73 o
   1   4  13          0.42          0.27         3.38 o
   2   4  13        126.66        111.91         6.50 o
   3   4  13         27.93         27.60         5.55 o
   4   4  13          0.82          3.10         7.17 o
   5   4  13        309.79        291.00         7.84 o
   6   4  13         17.59         40.33         7.58 o
  -4   5  13          6.91         11.35        11.78 o
  -3   5  13         27.49         30.86         4.60 o
  -2   5  13          5.70         21.66         4.60 o
 -20   0  14         59.95         41.69         4.60 o
 -18   0  14          6.27          5.60         2.39 o
 -16   0  14        375.70        378.94         9.28 o
 -14   0  14          9.66         10.62         2.05 o
 -12   0  14       1122.81       1119.51        16.10 o
 -10   0  14         48.84         52.60         4.14 o
  -8   0  14         11.55          4.30         2.39 o
  -6   0  14        201.83        202.72        11.91 o
  -4   0  14        453.83        478.00         9.74 o
  -2   0  14         61.18         54.73         6.09 o
   0   0  14       1458.82       1489.77        28.51 o
   2   0  14        173.46        194.35         5.88 o
   4   0  14          2.78          3.26         2.29 o
   6   0  14        365.32        357.95         7.89 o
   8   0  14          2.35         -2.32         2.32 o
  10   0  14         87.82         77.42         4.37 o
  12   0  14         10.25          5.07         3.25 o
 -20   1  14          8.71          9.20         2.44 o
 -19   1  14         10.11         10.46         1.82 o
 -18   1  14         19.20         16.46         2.12 o
 -17   1  14          3.40          1.40         1.43 o
 -16   1  14         54.41         54.15         2.89 o
 -15   1  14        106.71         99.38         3.30 o
 -14   1  14         59.17         61.62         2.74 o
 -13   1  14        112.46        118.11         3.27 o
 -12   1  14        481.63        449.18         6.28 o
 -11   1  14         68.69         67.52         3.11 o
 -10   1  14          8.32          9.61         2.06 o
  -9   1  14          0.46          2.43         1.73 o
  -8   1  14         12.41          9.66         1.74 o
  -7   1  14         30.26         26.63         2.82 o
  -6   1  14         14.65         16.32         2.98 o
  -5   1  14         26.62         25.62         5.81 o
  -4   1  14          8.26          9.83         2.03 o
  -3   1  14         93.77         87.80         4.18 o
  -2   1  14        540.01        530.08        10.20 o
  -1   1  14        123.50        116.41         5.20 o
   0   1  14        106.93         98.33         4.27 o
   1   1  14        912.53        864.27        11.75 o
   2   1  14        376.50        386.00         6.03 o
   3   1  14        640.65        647.17         8.47 o
   4   1  14       2017.34       2097.25        24.45 o
   5   1  14         47.10         43.48         3.49 o
   6   1  14        182.79        179.39         5.45 o
   7   1  14        122.98        113.70         3.94 o
   8   1  14          4.43          4.65         2.07 o
   9   1  14         33.97         38.61         4.10 o
  10   1  14         49.80         46.23         2.67 o
  11   1  14          0.39         -1.20         1.49 o
  12   1  14         12.92         13.48         1.74 o
 -19   2  14         28.79         32.48         3.85 o
 -18   2  14         19.49         19.83         3.65 o
 -17   2  14         38.37         43.41         3.83 o
 -16   2  14        116.19        113.43         4.30 o
 -15   2  14          0.87         -0.68         1.58 o
 -14   2  14          1.23         -0.80         2.02 o
 -13   2  14         14.73         10.35         1.72 o
 -12   2  14         67.79         60.85         3.20 o
 -11   2  14        686.74        702.52         9.02 o
 -10   2  14        354.53        343.95         6.26 o
  -9   2  14        351.98        364.79         6.53 o
  -8   2  14        456.28        464.78         7.60 o
  -7   2  14         24.14         24.92         2.45 o
  -6   2  14         15.99         20.51         2.44 o
  -5   2  14         46.38         53.14         4.30 o
  -4   2  14         31.38         34.29         2.97 o
  -3   2  14        231.22        217.69         5.21 o
  -2   2  14         50.34         49.28         3.10 o
  -1   2  14         11.64         10.10         2.50 o
   0   2  14          3.98          0.71         2.02 o
   1   2  14          2.53          2.84         2.50 o
   2   2  14         18.13         20.58         2.45 o
   3   2  14         75.05         73.07         3.82 o
   4   2  14         65.22         63.44         3.79 o
   5   2  14          2.09          2.38         2.03 o
   6   2  14         40.27         46.74         4.87 o
   7   2  14        290.99        329.31         7.29 o
   8   2  14         11.97          9.95         2.09 o
   9   2  14         10.15          8.75         2.34 o
  10   2  14        201.96        213.74         5.11 o
  11   2  14          7.88         10.45         1.89 o
 -17   3  14        120.57        142.63         6.50 o
 -16   3  14         16.24         18.13         2.62 o
 -15   3  14         62.58         74.61         3.87 o
 -14   3  14          0.64          0.73         3.17 o
 -13   3  14         41.58         38.64         3.32 o
 -12   3  14          3.24          0.85         1.95 o
 -11   3  14         72.90         68.35         4.31 o
 -10   3  14          0.15         -0.54         2.85 o
  -9   3  14          0.02         -0.53         1.91 o
  -8   3  14         78.77         86.78         5.40 o
  -7   3  14         40.07         40.39         3.04 o
  -6   3  14        565.12        562.59         7.69 o
  -5   3  14        554.32        508.26         6.67 o
  -4   3  14          5.87          2.94         1.72 o
  -3   3  14         77.06         92.52         3.41 o
  -2   3  14          7.93         17.88         3.51 o
  -1   3  14        154.00        131.85         4.11 o
   0   3  14          6.55          1.35         2.02 o
   1   3  14          7.12          2.85         2.34 o
   2   3  14          1.49          1.40         2.38 o
   3   3  14          9.90         11.83         2.26 o
   4   3  14         22.89         24.49         3.95 o
   5   3  14          3.06          0.12         2.05 o
   6   3  14         28.41         35.48         4.34 o
   7   3  14         46.23         37.27         5.15 o
   8   3  14         30.38         27.02         3.81 o
   9   3  14          3.87          0.00         2.44 o
 -13   4  14         27.80         27.06         2.49 o
 -12   4  14        162.03        165.11         6.25 o
 -11   4  14         27.14         27.81         2.81 o
 -10   4  14        169.51        155.71         4.66 o
  -9   4  14        144.44        138.16         4.11 o
  -8   4  14          2.98          4.63         1.81 o
  -7   4  14         31.59         29.26         3.06 o
  -6   4  14         25.09         20.50         2.25 o
  -5   4  14         39.94         40.65         3.07 o
  -4   4  14          0.60          3.23         2.26 o
  -3   4  14         11.35          9.32         2.75 o
  -2   4  14        121.45         95.80         5.41 o
  -1   4  14          0.01          0.81         2.33 o
   0   4  14          0.10          0.79         2.37 o
   1   4  14        131.19        140.85         5.97 o
   2   4  14         20.36         19.27         3.54 o
   3   4  14          0.30         -0.26         2.45 o
   4   4  14         28.75         47.10         5.96 o
   5   4  14          0.52          2.44         4.33 o
 -19   0  15         22.36         17.35         2.96 o
 -17   0  15         93.22         97.03         4.77 o
 -15   0  15          6.71          5.76         2.13 o
 -13   0  15        544.65        538.61        10.41 o
 -11   0  15        637.61        595.28        11.40 o
  -9   0  15         71.08         78.96         4.48 o
  -7   0  15         29.33         30.74         5.52 o
  -5   0  15         51.64         42.29         4.02 o
  -3   0  15       1060.61       1011.82        73.48 o
  -1   0  15        143.42        150.21         8.93 o
   1   0  15         92.25         84.58         5.03 o
   3   0  15         71.51         83.89         5.80 o
   5   0  15          2.73          2.89         2.47 o
   7   0  15         12.54          7.95         5.14 o
   9   0  15         58.94         72.53         6.50 o
  11   0  15        181.32        175.12         7.04 o
 -19   1  15          7.67         11.96         2.31 o
 -18   1  15         23.96         26.87         2.53 o
 -17   1  15         14.50         14.05         1.66 o
 -16   1  15         50.06         55.84         2.98 o
 -15   1  15        405.38        440.14         6.00 o
 -14   1  15        108.93        114.42         3.22 o
 -13   1  15        319.22        312.95         4.83 o
 -12   1  15        262.44        265.74         4.78 o
 -11   1  15         23.08         21.70         1.89 o
 -10   1  15        198.12        189.90         4.19 o
  -9   1  15        147.17        149.68         3.84 o
  -8   1  15         30.33         28.40         2.30 o
  -7   1  15         83.28         76.68         3.52 o
  -6   1  15         47.50         47.09         3.48 o
  -5   1  15         14.61         13.69         2.37 o
  -4   1  15        180.04        172.92         4.84 o
  -3   1  15        144.55        144.14         5.08 o
  -2   1  15         54.15         71.15        10.84 o
  -1   1  15        288.57        280.09         5.63 o
   0   1  15         17.78         15.25         1.89 o
   1   1  15          1.94          2.29         1.89 o
   2   1  15          0.24         -2.08         2.08 o
   3   1  15         75.68         80.61         4.04 o
   4   1  15         48.78         46.05         3.75 o
   5   1  15          0.34         -1.69         1.69 o
   6   1  15         13.70         13.11         2.15 o
   7   1  15         17.47         15.77         2.06 o
   8   1  15         57.87         47.63         2.91 o
   9   1  15          1.65          1.42         1.69 o
  10   1  15          0.03          2.04         1.93 o
  11   1  15          6.26          7.09         1.74 o
 -18   2  15         25.95         22.91         2.82 o
 -17   2  15          6.12          3.13         1.62 o
 -16   2  15         19.69         19.08         2.21 o
 -15   2  15         16.19          9.40         1.81 o
 -14   2  15          2.36          2.35         1.70 o
 -13   2  15          7.11          6.35         3.22 o
 -12   2  15          8.21          5.74         1.82 o
 -11   2  15          6.71         10.50         2.21 o
 -10   2  15        385.13        405.19         6.80 o
  -9   2  15        112.91        115.03         4.26 o
  -8   2  15         31.81         28.22         2.77 o
  -7   2  15         79.40         72.47         3.83 o
  -6   2  15          2.66         -0.22         3.25 o
  -5   2  15         65.39         63.44         3.71 o
  -4   2  15         41.63         35.61         3.08 o
  -3   2  15          1.25          1.62         2.60 o
  -2   2  15        229.35        213.00         5.03 o
  -1   2  15         12.72         10.22         2.17 o
   0   2  15         38.17         46.05         3.55 o
   1   2  15        272.30        265.67         5.90 o
   2   2  15          0.76          0.17         1.82 o
   3   2  15          2.81          2.17         2.00 o
   4   2  15         34.18         31.07         3.21 o
   5   2  15         41.77         37.63         3.73 o
   6   2  15         89.07         81.80         4.20 o
   7   2  15         54.94         58.56         3.58 o
   8   2  15          8.32         10.22         2.00 o
   9   2  15         10.96         13.91         2.83 o
  10   2  15         81.07         90.78         7.04 o
 -16   3  15         20.96         29.72         4.58 o
 -15   3  15         36.94         35.78         3.14 o
 -14   3  15         14.72         16.20         2.67 o
 -13   3  15         10.41          8.22         1.82 o
 -12   3  15         10.13          8.75         1.88 o
 -11   3  15          2.91         -0.28         1.92 o
 -10   3  15         14.97         10.93         2.23 o
  -9   3  15          5.36          6.34         1.70 o
  -8   3  15         82.07         75.61         6.41 o
  -7   3  15         38.07         37.14         2.77 o
  -6   3  15         16.19         13.01         1.96 o
  -5   3  15         26.94         29.32         3.17 o
  -4   3  15         39.32         39.73         3.06 o
  -3   3  15        118.34        107.40         3.82 o
  -2   3  15        374.33        341.19         7.59 o
  -1   3  15         19.39         27.90         4.58 o
   0   3  15         45.47         52.99         4.34 o
   1   3  15        178.64        182.51         4.86 o
   2   3  15          3.58          4.99         2.03 o
   3   3  15          1.11         -1.39         1.91 o
   4   3  15         10.67          2.06         1.95 o
   5   3  15          8.04          8.51         2.12 o
   6   3  15         16.84         15.25         2.42 o
   7   3  15        142.31        133.48         7.70 o
   8   3  15         58.28         59.83         4.60 o
 -12   4  15        162.43        182.23         5.07 o
 -11   4  15          4.92         -0.27         3.52 o
 -10   4  15          5.70          6.46         1.82 o
  -9   4  15         58.23         81.15         3.20 o
  -8   4  15         28.40         45.55         3.63 o
  -7   4  15        131.27        128.54         7.48 o
  -6   4  15         38.27         32.71         3.10 o
  -5   4  15          0.31          0.92         2.20 o
  -4   4  15          1.43          3.25         3.25 o
  -3   4  15         28.62         32.36         9.34 o
  -2   4  15        150.36        147.67        10.42 o
  -1   4  15          5.30          4.75         3.20 o
   0   4  15         12.65          4.82         3.25 o
   1   4  15          3.49          1.46         2.78 o
   2   4  15         77.47         65.51         6.23 o
   3   4  15          2.13         -0.54         3.25 o
 -18   0  16        274.60        282.72         7.27 o
 -16   0  16         69.79         72.70         4.57 o
 -14   0  16        109.09        116.53         5.85 o
 -12   0  16         22.82         19.93         3.87 o
 -10   0  16         66.76         68.52         4.36 o
  -8   0  16         14.79         16.99         2.60 o
  -6   0  16         69.50         53.57         3.97 o
  -4   0  16         10.64          8.44         7.17 o
  -2   0  16          2.83          1.49         3.25 o
   0   0  16       3286.59       3341.94        59.43 o
   2   0  16          0.01         -0.95         2.68 o
   4   0  16        474.06        493.71         9.82 o
   6   0  16         32.86         40.18         4.26 o
   8   0  16         41.96         45.87         3.82 o
  10   0  16          1.30          0.00         2.71 o
 -19   1  16          3.61          1.31         1.74 o
 -18   1  16         36.49         38.12         3.32 o
 -17   1  16         81.06         82.95         2.86 o
 -16   1  16         23.42         26.54         2.22 o
 -15   1  16         31.93         30.07         2.41 o
 -14   1  16        597.92        617.02        10.32 o
 -13   1  16         11.85         12.92         2.99 o
 -12   1  16       1066.68       1082.44        12.67 o
 -11   1  16        417.86        413.74         6.34 o
 -10   1  16        173.31        170.29         4.66 o
  -9   1  16        543.55        528.13         7.58 o
  -8   1  16          8.21          9.03         1.76 o
  -7   1  16          0.01          4.12         1.96 o
  -6   1  16         86.70         80.44         4.70 o
  -5   1  16        195.58        182.19         4.83 o
  -4   1  16         10.50         11.75         2.15 o
  -3   1  16        125.04        123.99         4.89 o
  -2   1  16         20.68         29.28         4.90 o
  -1   1  16          0.07          0.71         1.77 o
   0   1  16         57.61         60.32         3.40 o
   1   1  16        162.20        158.22         4.36 o
   2   1  16         62.20         73.76         4.30 o
   3   1  16         25.24         21.41         3.71 o
   4   1  16          2.00         -0.07         1.90 o
   5   1  16        101.70        101.75         5.18 o
   6   1  16        220.46        230.66         5.07 o
   7   1  16          0.45          1.11         1.74 o
   8   1  16         45.40         52.07         4.24 o
   9   1  16         64.15         72.84         3.09 o
  10   1  16          0.36         -1.30         1.71 o
 -18   2  16         31.02         40.25         2.91 o
 -17   2  16         19.41         15.85         3.28 o
 -16   2  16          4.37          4.76         1.55 o
 -15   2  16        188.37        186.64         4.51 o
 -14   2  16          1.91         -0.20         1.57 o
 -13   2  16         28.13         35.67         3.01 o
 -12   2  16        375.75        368.06         6.80 o
 -11   2  16         59.32         63.91         4.15 o
 -10   2  16         30.92         24.88         2.85 o
  -9   2  16          1.47          3.96         1.85 o
  -8   2  16         24.07         23.74         2.52 o
  -7   2  16          6.14          4.29         1.87 o
  -6   2  16         19.80         11.30         2.17 o
  -5   2  16        352.96        324.53         6.17 o
  -4   2  16          5.26          2.43         1.79 o
  -3   2  16        282.19        275.33         5.81 o
  -2   2  16         18.32         12.15         3.49 o
  -1   2  16        100.40         94.82         4.06 o
   0   2  16         59.12         54.66         4.34 o
   1   2  16         37.72         43.27         4.44 o
   2   2  16         24.74         23.35         3.38 o
   3   2  16         22.92         23.12         5.45 o
   4   2  16        272.82        271.60         5.88 o
   5   2  16          1.07          4.16         2.39 o
   6   2  16         14.29         12.71         2.17 o
   7   2  16         41.87         42.17         4.18 o
   8   2  16          5.20          3.88         2.19 o
   9   2  16          0.74          1.62         2.71 o
 -15   3  16         35.21         39.03         2.24 o
 -14   3  16          0.02          1.22         1.21 o
 -13   3  16          0.02          0.65         1.34 o
 -12   3  16          1.37          0.62         1.44 o
 -11   3  16         18.00         18.90         3.03 o
 -10   3  16          6.62          8.52         1.64 o
  -9   3  16         32.41         35.80         2.88 o
  -8   3  16         40.67         39.51         2.73 o
  -7   3  16         20.12         18.43         1.98 o
  -6   3  16         21.57         20.01         2.01 o
  -5   3  16        151.69        142.85         4.22 o
  -4   3  16         72.36         74.20         4.60 o
  -3   3  16         79.41         70.38         3.71 o
  -2   3  16         30.84         26.31         2.83 o
  -1   3  16          6.15          5.27         2.18 o
   0   3  16          0.01          3.87         2.04 o
   1   3  16          0.26         -1.87         1.87 o
   2   3  16         15.32         18.69         2.34 o
   3   3  16         58.13         70.01         3.38 o
   4   3  16         15.20         18.45         5.56 o
   5   3  16          1.88          0.37         1.99 o
   6   3  16         49.17         58.65         4.35 o
 -11   4  16         11.72         26.07         2.65 o
 -10   4  16          8.45         12.74         3.64 o
  -9   4  16          3.56          0.76         1.67 o
  -8   4  16          1.37          2.51         1.78 o
  -7   4  16        200.63        190.45         5.31 o
  -6   4  16         67.51         70.83         5.00 o
  -5   4  16         13.88         13.26         3.25 o
  -4   4  16        382.30        342.14        11.64 o
  -3   4  16        160.14        143.45         7.31 o
  -2   4  16          0.28         -1.35         2.71 o
  -1   4  16         38.86         35.73         4.87 o
   0   4  16         67.12         53.33         5.68 o
   1   4  16          9.74          7.04         2.71 o
   2   4  16         28.66         42.77         5.41 o
 -19   0  17         13.00          4.33         1.95 o
 -17   0  17        218.79        227.32         6.77 o
 -15   0  17         22.92         23.67         3.07 o
 -13   0  17         10.23         11.88         2.58 o
 -11   0  17        228.61        217.10         5.99 o
  -9   0  17          0.11         -0.71         2.24 o
  -7   0  17          0.87         -0.39         2.05 o
  -5   0  17          2.87          3.03         2.55 o
  -3   0  17          0.01         -3.28         3.79 o
  -1   0  17       1628.77       1626.93        25.06 o
   1   0  17       2370.47       2431.58        44.03 o
   3   0  17        592.85        620.79        13.69 o
   5   0  17        129.31        136.25         6.35 o
   7   0  17         15.41         11.82         2.64 o
   9   0  17          0.32         -2.71         2.71 o
 -18   1  17         37.70         49.22         3.97 o
 -17   1  17          2.62          3.07         1.55 o
 -16   1  17        158.78        162.97         3.60 o
 -15   1  17          0.03          1.37         1.49 o
 -14   1  17        174.85        173.54         3.83 o
 -13   1  17          0.01          2.15         1.55 o
 -12   1  17        462.11        503.36         6.92 o
 -11   1  17         20.56         23.15         2.54 o
 -10   1  17        194.13        196.13         4.15 o
  -9   1  17        911.11        899.98        11.96 o
  -8   1  17         20.37         19.39         3.21 o
  -7   1  17         33.86         29.76         2.20 o
  -6   1  17         17.22         19.71         4.52 o
  -5   1  17         96.11         89.15         6.86 o
  -4   1  17        109.09        114.79         7.07 o
  -3   1  17        208.70        207.94         5.68 o
  -2   1  17         32.01         25.65         2.38 o
  -1   1  17         10.31          6.37         1.71 o
   0   1  17         11.33          9.52         2.25 o
   1   1  17        343.95        336.76         6.68 o
   2   1  17         31.00         23.95         3.37 o
   3   1  17         36.58         42.00         3.42 o
   4   1  17         58.09         57.70         5.78 o
   5   1  17          0.32          2.64         1.80 o
   6   1  17         15.77         21.35         5.04 o
   7   1  17         16.79         10.97         1.84 o
   8   1  17         18.09         22.62         2.42 o
   9   1  17         51.14         63.90         5.82 o
 -17   2  17          2.73          3.42         1.46 o
 -16   2  17          6.24          7.06         1.66 o
 -15   2  17         27.81         31.85         2.69 o
 -14   2  17          5.83          3.43         1.56 o
 -13   2  17         24.23         25.96         2.31 o
 -12   2  17          3.80          1.79         1.60 o
 -11   2  17         77.98         85.59         3.59 o
 -10   2  17          3.72          2.97         2.44 o
  -9   2  17          3.12          4.84         1.59 o
  -8   2  17        221.38        200.11         5.20 o
  -7   2  17         21.34         14.08         2.00 o
  -6   2  17         74.98         69.85         4.30 o
  -5   2  17        219.45        190.17         4.55 o
  -4   2  17         77.37         71.97         3.50 o
  -3   2  17          0.97          3.08         1.91 o
  -2   2  17        154.46        169.17         5.35 o
  -1   2  17        101.46        103.46         5.16 o
   0   2  17          7.09          7.14         2.47 o
   1   2  17          3.40          0.28         2.01 o
   2   2  17          0.13          0.30         2.80 o
   3   2  17         10.74         11.59         2.19 o
   4   2  17          0.76         -0.45         2.29 o
   5   2  17          1.35          1.17         2.83 o
   6   2  17         57.83         57.96         8.73 o
   7   2  17          5.79          5.24         2.05 o
   8   2  17         64.54         68.49         3.35 o
 -14   3  17         23.50         29.66         2.27 o
 -13   3  17         46.00         47.22         2.39 o
 -12   3  17          6.38          6.60         1.34 o
 -11   3  17          2.74          3.07         1.37 o
 -10   3  17        127.32        132.31         3.50 o
  -9   3  17         13.21          8.53         1.53 o
  -8   3  17         46.25         46.38         2.72 o
  -7   3  17         35.19         39.92         2.78 o
  -6   3  17         11.72         14.13         1.81 o
  -5   3  17          1.74          0.77         1.79 o
  -4   3  17        120.40         99.60         3.66 o
  -3   3  17         44.72         44.32         3.73 o
  -2   3  17         89.79         80.02         3.90 o
  -1   3  17         32.71         32.18         4.59 o
   0   3  17          1.27          1.83         1.98 o
   1   3  17          3.05          2.07         1.86 o
   2   3  17          0.41          4.15         1.90 o
   3   3  17         18.45         12.16         2.48 o
   4   3  17         71.73         81.02         6.63 o
   5   3  17          6.08          6.50         2.71 o
  -9   4  17         22.31         31.67         6.23 o
  -8   4  17          8.60         12.12         4.87 o
  -6   4  17          0.04          1.62         2.98 o
  -4   4  17        163.70        141.01         6.77 o
  -3   4  17          4.54          6.23         2.71 o
  -2   4  17         11.19         11.10         2.71 o
  -1   4  17          0.53          3.25         2.44 o
 -18   0  18        919.27        977.38        18.09 o
 -16   0  18        952.27       1045.78        22.16 o
 -14   0  18          3.65          2.68         1.96 o
 -10   0  18         55.01         55.94         3.91 o
  -8   0  18          9.62          7.62         2.65 o
  -6   0  18        108.92         98.60         4.99 o
  -4   0  18        203.44        225.87         7.65 o
  -2   0  18          9.86         11.09         2.62 o
   0   0  18        367.13        358.46         9.43 o
   2   0  18          3.10          7.85         4.06 o
   4   0  18        659.87        677.09        14.26 o
   6   0  18         76.49         83.41         7.04 o
   8   0  18         14.81          9.75         2.98 o
 -18   1  18          9.81          8.99         1.40 o
 -17   1  18         45.47         54.52         2.66 o
 -16   1  18          1.99          2.08         1.43 o
 -15   1  18          0.91          0.33         1.51 o
 -14   1  18         22.59         25.69         2.11 o
 -13   1  18         10.67          6.66         1.64 o
 -12   1  18        537.47        545.17         7.99 o
 -10   1  18          0.57          2.54         1.64 o
  -9   1  18        185.69        184.81         4.16 o
  -8   1  18          8.82          8.00         1.82 o
  -7   1  18         38.64         34.60         3.22 o
  -6   1  18         51.30         54.37         3.39 o
  -5   1  18          0.07         -2.01         2.01 o
  -4   1  18        251.36        251.64         6.68 o
  -3   1  18        288.65        295.03         5.15 o
  -2   1  18         71.49         73.50         3.30 o
  -1   1  18        331.32        334.20         5.83 o
   0   1  18        171.32        174.54         4.61 o
   1   1  18         20.67         21.39         3.47 o
   2   1  18        139.87        142.64         6.18 o
   3   1  18          3.23          2.19         1.98 o
   4   1  18         25.21         24.86         2.97 o
   5   1  18          0.07         -1.93         1.93 o
   6   1  18          3.34          1.48         2.33 o
   7   1  18         85.47         99.66         4.23 o
   8   1  18         20.15         27.12         2.99 o
 -16   2  18          9.47          9.00         1.24 o
 -15   2  18         15.82         17.66         4.67 o
 -14   2  18         88.68         83.30         2.99 o
 -13   2  18          1.12          1.20         1.61 o
 -12   2  18         26.29         27.53         2.72 o
 -11   2  18         20.77         18.40         1.95 o
 -10   2  18         27.37         24.63         2.60 o
  -9   2  18          2.38          4.52         1.66 o
  -8   2  18         15.58         12.59         2.13 o
  -7   2  18         77.13         78.76         3.70 o
  -6   2  18        131.46        126.47         6.98 o
  -5   2  18        205.53        182.16        11.76 o
  -4   2  18         21.86         13.81         6.23 o
  -3   2  18        231.09        219.69         8.72 o
  -2   2  18        208.52        190.38         5.41 o
  -1   2  18        104.50         95.35         4.14 o
   0   2  18         66.26         66.86         3.68 o
   1   2  18         17.69         17.28         2.86 o
   2   2  18          1.46          2.73         1.93 o
   3   2  18         20.38         29.75         4.06 o
   4   2  18         20.80         23.86         5.14 o
   5   2  18         95.32         88.52         4.02 o
   6   2  18          0.82          0.27         1.72 o
 -13   3  18         11.77          7.10         1.51 o
 -12   3  18        118.34        120.37         6.43 o
 -11   3  18         89.41        109.41         2.87 o
 -10   3  18         17.73         17.15         2.91 o
  -9   3  18          2.77          1.74         1.49 o
  -8   3  18         29.87         34.68         2.58 o
  -7   3  18          9.03         10.81         1.79 o
  -6   3  18         34.17         36.29         3.08 o
  -5   3  18          0.61         -0.02         1.56 o
  -4   3  18         18.67         16.74         4.90 o
  -3   3  18          8.21          7.60         2.02 o
  -2   3  18         31.27         39.41         4.57 o
  -1   3  18         32.23         30.16         3.12 o
   0   3  18          3.78          1.30         1.74 o
   1   3  18         34.43         42.71         5.54 o
   2   3  18        128.76        141.68         4.14 o
   3   3  18          5.72         10.41         3.93 o
 -17   0  19        189.00        185.59         5.26 o
 -15   0  19        578.33        583.71         9.44 o
 -13   0  19         22.58         26.78         3.32 o
 -11   0  19        787.45        827.13        12.11 o
  -9   0  19        280.60        270.41        11.64 o
  -7   0  19         16.68         18.99         3.52 o
  -5   0  19          4.19          4.53         2.98 o
  -3   0  19        147.38        152.22         5.58 o
  -1   0  19         54.93         39.52         9.47 o
   1   0  19         79.49         80.61         4.88 o
   3   0  19        655.54        725.80        19.08 o
   5   0  19         42.87         54.32         4.09 o
   7   0  19         21.92         12.45         2.98 o
 -17   1  19        114.93        130.67         4.19 o
 -16   1  19         34.73         38.42         2.20 o
 -15   1  19         16.45         15.12         1.67 o
 -14   1  19         19.52         16.41         1.61 o
 -13   1  19          2.75          1.30         1.39 o
 -12   1  19          8.82          9.94         1.48 o
 -11   1  19         47.93         47.22         2.97 o
 -10   1  19        103.87        101.48         3.54 o
  -9   1  19        254.97        240.41         5.04 o
  -8   1  19         48.60         46.76         6.22 o
  -7   1  19          9.07          6.59         1.96 o
  -6   1  19         33.51         31.26         3.16 o
  -5   1  19         12.58         11.85         2.81 o
  -4   1  19         46.33         49.27         3.52 o
  -3   1  19        396.23        413.22         7.40 o
  -2   1  19         44.39         53.93         6.84 o
  -1   1  19        417.79        434.45         7.17 o
   0   1  19         20.27         20.11         3.62 o
   1   1  19        111.01        111.38         5.04 o
   2   1  19        113.24        110.12         4.27 o
   3   1  19          2.26         -0.45         2.25 o
   4   1  19         60.33         68.12         7.99 o
   5   1  19         20.05         24.23         3.24 o
   6   1  19          0.07          2.01         1.81 o
 -15   2  19         14.02          9.74         1.79 o
 -14   2  19         26.98         25.29         1.91 o
 -13   2  19          0.02          0.17         1.45 o
 -12   2  19         68.82         67.37         2.66 o
 -11   2  19         98.76         98.33         3.08 o
 -10   2  19         77.03         88.01         3.19 o
  -9   2  19        181.25        171.88         3.60 o
  -8   2  19        118.98        112.81         3.22 o
  -7   2  19         40.49         40.56         2.82 o
  -6   2  19         14.63         18.90         2.62 o
  -5   2  19         14.29          9.84         1.88 o
  -4   2  19         23.15         30.71         4.22 o
  -3   2  19          0.00          2.72         1.81 o
  -2   2  19         15.83         18.09         4.07 o
  -1   2  19          0.09          0.80         1.68 o
   0   2  19         45.61         52.36         3.33 o
   1   2  19          1.50          3.09         1.82 o
   2   2  19          3.86          2.44         2.44 o
   3   2  19          1.36          2.24         1.81 o
   4   2  19         23.82         22.24         3.54 o
   5   2  19          0.74          4.08         2.03 o
 -12   3  19         34.79         34.63         2.93 o
 -11   3  19         60.82         63.07         2.46 o
 -10   3  19         19.35         18.22         1.90 o
  -9   3  19          4.35          6.09         1.62 o
  -8   3  19          5.11          4.09         1.60 o
  -7   3  19          0.26          7.00         4.83 o
  -6   3  19          9.17          6.40         2.47 o
  -5   3  19         33.99         28.39         3.01 o
  -4   3  19         13.49         10.97         1.84 o
  -3   3  19         23.98         24.25         4.37 o
  -2   3  19          2.28          1.72         1.86 o
  -1   3  19         31.50         36.26         3.51 o
   0   3  19         64.81         67.08         3.27 o
   1   3  19        177.40        209.35         5.90 o
 -16   0  20          6.64          8.83         4.20 o
 -14   0  20        477.73        511.86         9.47 o
 -12   0  20        603.87        643.16        11.20 o
 -10   0  20          5.76          9.52         2.42 o
  -8   0  20         75.27         72.58         5.69 o
  -6   0  20          0.17         -2.68         2.68 o
  -4   0  20        247.54        242.57         8.67 o
  -2   0  20        173.60        160.59         8.91 o
   0   0  20         34.33         31.67         4.02 o
   2   0  20        771.09        797.55        15.70 o
   4   0  20         11.55         11.33         3.25 o
 -16   1  20          0.18         -0.05         1.48 o
 -15   1  20         47.92         57.46         2.81 o
 -14   1  20         24.94         27.71         2.33 o
 -13   1  20         14.57         14.13         1.66 o
 -12   1  20          9.87          9.63         1.57 o
 -11   1  20          4.81          4.12         1.81 o
 -10   1  20         23.11         19.71         2.13 o
  -9   1  20         15.47         14.31         1.88 o
  -8   1  20        105.16         96.66         3.91 o
  -7   1  20          1.41          3.07         3.39 o
  -6   1  20         20.52         16.41         2.13 o
  -5   1  20         89.37         86.28         3.27 o
  -4   1  20          5.27          4.53         1.67 o
  -3   1  20        108.99        109.57         6.03 o
  -2   1  20        211.91        210.79         5.63 o
  -1   1  20         14.43         18.18         2.17 o
   0   1  20          5.74          8.50         2.08 o
   1   1  20        137.99        139.40         4.98 o
   2   1  20         16.98         11.53         2.27 o
   3   1  20          4.33          4.24         2.00 o
   4   1  20          1.12          2.71         2.11 o
   5   1  20          9.32          7.35         4.06 o
 -14   2  20          0.09          0.46         1.27 o
 -13   2  20         50.54         47.74         2.55 o
 -12   2  20          1.66          1.01         1.18 o
 -11   2  20          2.37          0.88         1.37 o
 -10   2  20          3.93          4.42         1.33 o
  -9   2  20         88.08        105.71         4.64 o
  -8   2  20         60.59         64.64         2.89 o
  -7   2  20         37.53         42.32         2.90 o
  -6   2  20         55.31         57.90         3.00 o
  -5   2  20         60.85         52.99         2.95 o
  -4   2  20          0.01          0.59         1.75 o
  -3   2  20          2.41          0.69         1.66 o
  -2   2  20         24.08         15.62         3.11 o
  -1   2  20         18.73         18.83         2.50 o
   0   2  20          6.66          6.62         1.67 o
   1   2  20         61.50         69.77         3.64 o
   2   2  20         11.72         12.92         2.87 o
   3   2  20          0.02          0.41         1.72 o
  -9   3  20          4.78          0.75         1.67 o
  -8   3  20         25.52         24.08         2.75 o
  -7   3  20         17.14         15.15         4.33 o
  -6   3  20          0.07         -1.81         1.81 o
  -5   3  20          0.04          1.10         1.85 o
  -4   3  20          0.72          6.36         1.69 o
  -3   3  20          0.14          1.06         1.75 o
  -2   3  20         14.55         13.34         2.29 o
 -15   0  21        125.77        126.87         4.86 o
 -13   0  21         98.85         94.35         4.59 o
 -11   0  21        224.75        220.16         5.85 o
  -9   0  21          0.97         -0.67         3.03 o
  -7   0  21          0.01         -2.57         2.57 o
  -5   0  21         61.82         53.48         3.66 o
  -3   0  21        137.91        144.40         4.76 o
  -1   0  21         45.87         44.97         6.23 o
   1   0  21          1.06          1.24         5.55 o
   3   0  21         55.65         66.05         5.68 o
 -14   1  21          8.19          6.22         1.73 o
 -13   1  21          4.28          4.31         1.44 o
 -12   1  21         26.65         23.75         2.17 o
 -11   1  21         44.52         38.07         2.60 o
 -10   1  21         12.50          9.80         2.30 o
  -9   1  21          8.93         10.78         1.90 o
  -8   1  21        335.59        334.95         5.97 o
  -7   1  21         37.17         46.60         2.71 o
  -6   1  21          4.69          1.53         1.42 o
  -5   1  21         20.86         19.63         1.83 o
  -4   1  21        292.71        300.69         5.16 o
  -3   1  21          4.91          4.67         1.86 o
  -2   1  21        111.63        111.85         4.03 o
  -1   1  21         10.56         10.15         2.84 o
   0   1  21         65.28         57.15         5.28 o
   1   1  21        310.84        315.07         7.56 o
   2   1  21          0.60          0.22         2.00 o
   3   1  21         15.51         23.64         3.25 o
 -12   2  21          7.28          5.52         1.28 o
 -11   2  21          3.16          2.41         1.30 o
 -10   2  21         14.98         20.99         2.07 o
  -9   2  21         81.43         77.64         2.81 o
  -8   2  21         61.30         61.82         3.16 o
  -7   2  21         75.09         63.75         3.04 o
  -6   2  21         78.82         74.16         4.18 o
  -5   2  21         54.56         54.24         2.80 o
  -4   2  21         32.81         31.12         2.59 o
  -3   2  21         21.06         30.46         2.91 o
  -2   2  21          2.93          4.28         1.55 o
  -1   2  21         16.27         15.26         5.83 o
   0   2  21        159.34        177.01         7.04 o
   1   2  21         72.12         89.40         3.54 o
 -12   0  22        915.07        947.81        21.37 o
 -10   0  22        470.44        482.52        11.10 o
  -8   0  22          2.47          4.29         1.99 o
  -6   0  22         37.25         46.31         3.42 o
  -4   0  22          2.06          1.08         2.01 o
  -2   0  22          3.40          1.27         2.27 o
   0   0  22        115.53        113.81         5.28 o
 -13   1  22         60.35         61.26         2.32 o
 -12   1  22         47.30         45.01         2.27 o
 -11   1  22         29.30         33.16         2.34 o
 -10   1  22          3.59          4.03         1.30 o
  -9   1  22         15.97         12.89         1.36 o
  -8   1  22        294.29        285.25         6.41 o
  -7   1  22          5.42          4.16         1.33 o
  -6   1  22        111.28        110.21         6.19 o
  -5   1  22         19.60         18.84         3.42 o
  -4   1  22         61.16         69.28         5.30 o
  -3   1  22          2.75          2.97         1.56 o
  -2   1  22         26.23         27.36         4.92 o
  -1   1  22          3.57          4.40         2.77 o
   0   1  22         50.17         47.96         3.15 o
   1   1  22         51.53         53.16         3.15 o
  -9   2  22         12.32         10.47         1.43 o
  -8   2  22          7.14          6.23         1.52 o
  -7   2  22         66.43         58.74         2.69 o
  -6   2  22         75.49         75.92         4.05 o
  -5   2  22         21.96         35.29         2.49 o
  -4   2  22        142.20        140.94         3.61 o
  -3   2  22         46.58         46.34         2.59 o
 -11   0  23          0.41         -0.48         1.69 o
  -9   0  23        164.95        172.28         5.24 o
  -7   0  23         26.98         30.27         3.38 o
  -5   0  23         19.39         22.74         3.35 o
  -3   0  23          2.83          4.60         2.98 o
 -10   1  23         35.20         34.20         3.71 o
  -9   1  23          9.05          4.70         1.60 o
  -8   1  23          0.74         -0.10         1.61 o
  -7   1  23          2.37         -0.25         1.35 o
  -6   1  23          2.25          4.85         1.63 o
  -5   1  23         38.97         29.26         2.49 o
  -4   1  23          0.01          1.28         2.63 o
  -3   1  23          1.69          0.18         2.03 o
                                                
